# Supplementary material for: Single‐Cell Transcriptomic Atlases of Camels and Cattle Unravel Molecular Evolution of Digestive and Metabolic Systems
Source: Adv Sci (Weinh). 2026 Feb 3;13(20):e19346. doi: 10.1002/advs.202519346 (PMC13067795; doi:10.1002/advs.202519346)
Supplement: Supplementary file 2 — Supporting File: advs74150‐sup‐0002‐Table S1–S11.xlsx. [file ADVS-13-e19346-s002.xlsx]

## Sheet: Table S1
Table S1. Metadata of 21 tissues from camels and 33 tissues from cattle.
Species	Tissues	Developmental stages	Sequencing Methods	Number of Cells	Proportion of total cells	Average number of gens/cell	Average number of unique molecular identifier (UMI)	Median number of gene	Median number of unique molecular identifier (UMI)	Detailed location	Dissected components / sampling details
Camel	BloodVessel	Adult	scRNA-seq	10761	0.0202083	1374.29	3734.95	1238	2998	Carotid artery	Segments of the common carotid artery including intima, media, and adventitia.
Camel	C1	Adult	scRNA-seq	9762	0.0183322	1448.02	7068.91	1181	4606	Dorsal region of the first-chambered stomach	Tissue cores were collected from the dorsal wall of the C1 compartment.
Camel	C2	Adult	scRNA-seq	9851	0.0184994	1918.8	1228.08	1860	845	Central region of the econd-chambered stomach	Tissue cores were collected from the central wall of the C2 compartment.
Camel	C3	Newborn	snRNA-seq	16855	0.0316523	1197.56	2227.76	1936	1095	Middle segment of the C3	Tissue cores were collected from the dorsal wall of the tubular C3 compartment.
Camel	C3	Pre-weaning	snRNA-seq	17692	0.0332241	1390.88	2315.18	1330	2091	Middle segment of the C3	Tissue cores were collected from the dorsal wall of the tubular C3 compartment.
Camel	C3	Post-weaning	snRNA-seq	25359	0.0476221	1409.97	2219.53	1334	1999	Middle segment of the C3	Tissue cores were collected from the dorsal wall of the tubular C3 compartment.
Camel	C3	Adult	scRNA-seq	4154	0.00780087	1099.54	4513.04	823	2854.5	Middle segment of the C3	Tissue cores were collected from the dorsal wall of the tubular C3 compartment.
Camel	Esophagus	Adult	scRNA-seq	8075	0.0151642	1479.43	4974.86	1267	3332	Approximately 10–15 cm above the cardia	Full-thickness sections were excised from the middle segment of the esophagus.
Camel	HumpFat	Adult	snRNA-seq	7557	0.0141914	468.327	754.283	381	566	Central region of the camel hump	Adipose tissue cores were collected from the central region of the hump.
Camel	Kidney	Adult	scRNA-seq	11704	0.0219791	1365.55	4378.03	1158	2817.5	Mixed medullary substance and stroma from the mid-region of the left kidney	Samples included both cortical and medullary regions, encompassing renal corpuscles, cortical labyrinth, and medullary rays.
Camel	LargeIntestine	Adult	scRNA-seq	8053	0.0151229	1243.1	4786.91	1111	3541	Mixed colon and cecum	Full-thickness sections were excised from the middle segments of the colon and cecum.
Camel	Liver	Adult	sc/snRNA-seq	21550	0.0404691	1067.96	3595.99	875	2360.5	Right lobe of the liver	Samples were the lobe tips (apex), the central regions, and the connective areas between lobes to account for potential lobular heterogeneity
Camel	Lung	Adult	scRNA-seq	8484	0.0159322	1943.09	6947.18	1612.5	4021.5	Left lung middle lobe	Parenchymal tissue from the left upper lobe was collected.
Camel	Mammary	Adult	scRNA-seq	7945	0.01492	1576.95	4905.8	1297	3213	Mammary lobules and connective tissue	Sections containing multiple alveolar structures and surrounding connective tissue.
Camel	Ovary	Adult	snRNA-seq	2314	0.0043455	323.451	439.288	279	374	Central region of left ovary	Samples included both cortical (follicular) and medullary regions.
Camel	PBMC	Adult	scRNA-seq	3716	0.00697834	1583.61	4862.77	1391	3353	Carotid artery blood	Whole blood was allowed to settle; the buffy coat layer was isolated after density gradient centrifugation.
Camel	GS	Newborn	snRNA-seq	12659	0.0237725	1436.02	2315.77	1369	2108	Glandular sac area closer to the first-chambered stomach	Tissue sections were obtained from the both the basal regions and the four lateral walls of the characteristic honeycomb-like structures of the stomach wall.
Camel	GS	Pre-weaning	snRNA-seq	12295	0.023089	1422.57	2261.28	1345	2038	Glandular sac area closer to the first-chambered stomach	Tissue sections were obtained from the both the basal regions and the four lateral walls of the characteristic honeycomb-like structures of the stomach wall.
Camel	GS	Post-weaning	snRNA-seq	7906	0.0148468	1494.69	2504.25	1450	2292	Glandular sac area closer to the first-chambered stomach	Tissue sections were obtained from the both the basal regions and the four lateral walls of the characteristic honeycomb-like structures of the stomach wall.
Camel	GS1	Adult	scRNA-seq	4131	0.00775767	1433.89	7102.28	996	3423	Glandular sac area closer to the first-chambered stomach	Tissue sections were obtained from both the basal regions and the four lateral walls of the characteristic honeycomb-like structures of the stomach wall in GS structures near C1 and C3.
Camel	GS2	Adult	scRNA-seq	6543	0.0122872	1304.06	4019.01	1083	2575	Glandular sac area closer to the third-chambered stomach	Tissue sections were obtained from both the basal regions and the four lateral walls of the characteristic honeycomb-like structures of the stomach wall in GS structures near C1 and C4.
Camel	SmallIntestine	Adult	scRNA-seq	5980	0.0112299	1775.92	7974.88	1265	3676.5	Mixed intestinal segment from 10 cm and 30 cm distal to the cardia	Full-thickness sections were excised from the middle segments of the duodenum and jejunum.
Camel	Spleen	Adult	scRNA-seq	6577	0.0123511	1298.62	4671.73	1195	3356	Mixed white pulp and red pulp	Samples contained both white pulp (lymphoid follicles) and red pulp (splenic sinusoids).
Camel	SubcutaneousFat	Adult	snRNA-seq	7225	0.0135679	265.498	359.349	253	341	Right buttock	Adipose tissue collected from subcutaneous fat in the right gluteal region.
Camel	Tongue	Adult	snRNA-seq	11859	0.0222702	1428.6	4309.63	1307	3213	Middle segment of the tongue	Full-thickness sections were excised from the middle region of the tongue.
Camel	Trachea	Adult	snRNA-seq	1171	0.00219904	645.756	975.76	551	779	Approximately 15 cm from the junction between the trachea and the lung	Full-thickness sections were excised from the lower trachea near the lung junction.
Camel	Uterus	Adult	snRNA-seq	3270	0.00614079	657.544	974.09	562	787	Intima of corpus uteri	Samples contained both endometrial and stromal tissues from the uterine body.
Cattle	Abomasum	Pre-weaning	snRNA-seq	9727	0.0182665	1120.29	1658.06	992	1367	Gastric fundus	Full-thickness sections were excised from the central region of the abomasum.
Cattle	Abomasum	Post-weaning	snRNA-seq	4858	0.00912292	1837.99	7580.2	1711	7849.5	Gastric fundus	Full-thickness sections were excised from the central region of the abomasum.
Cattle	Abomasum	Adult	scRNA-seq	7583	0.0142402	1340.18	8637.09	965	2845	Gastric fundus	Full-thickness sections were excised from the central region of the abomasum.
Cattle	Blood	Adult	scRNA-seq	7109	0.0133501	1487.06	6902.67	1280	4710	Carotid artery blood	Whole blood was collected from the carotid artery for PBMC isolation.
Cattle	BloodVessel	Adult	scRNA-seq	9835	0.0184693	1272.76	4804.09	1042	2834	Carotid artery	Segments of the common carotid artery including intima, media, and adventitia.
Cattle	BulbarConjunctiva	Adult	scRNA-seq	10172	0.0191022	959.012	2767.29	793	1693	Right eye	Samples were collected from the bulbar conjunctiva of the right eye.
Cattle	Cecum	Adult	scRNA-seq	5903	0.0110853	1166.18	4394.18	1030	3041	Middle segment of cecum	Full-thickness sections were excised from the middle segment of the cecum.
Cattle	Cerebellum	Adult	snRNA-seq	3593	0.00674735	269.802	515.581	226	373	Central region of cerebellum	Samples contained both cerebellar cortex and central white matter.
Cattle	Epididymis	Adult	scRNA-seq	7406	0.0139079	1568.77	5271	1278	3721	Head of the epididymis	Samples were collected from the caput (head) of the epididymis.
Cattle	Duodenum	Adult	scRNA-seq	10128	0.0190195	1238.98	5335.98	984	3059	Approximately 5 cm past the pylorus	Full-thickness sections were excised from the post-pyloric segment of the duodenum.
Cattle	Esophagus	Adult	snRNA-seq	4748	0.00891635	335.515	656.338	274	501.5	Approximately 10–15 cm above the cardia	Full-thickness sections were excised from the middle segment of the esophagus.
Cattle	FrontalLobe	Adult	snRNA-seq	12392	0.0232711	852.814	1950.57	556	1085	-	Samples contained both gray and white matter of the frontal cortex.
Cattle	Heart	Adult	snRNA-seq	1182	0.0022197	230.638	433.537	192.5	340	Right ventricle	Sections included the right ventricular myocardium and endocardium.
Cattle	Jejunum	Adult	scRNA-seq	5503	0.0103342	1336.15	4726.44	1232	4037	Middle segment of jejunum	Full-thickness sections were excised from the middle region of the jejunum.
Cattle	Kidney	Adult	scRNA-seq	3595	0.00675111	1264.12	4761.32	1088	3411	Mixed medullary substance and stroma from the mid-region of the left kidney	Samples included both cortical and medullary regions, encompassing renal corpuscles, cortical labyrinth, and medullary rays.
Cattle	Liver	Adult	scRNA-seq	13659	0.0256505	730.217	2559.05	449	1005	Right lobe of the liver	Samples were collected from the central parenchymal region of the right hepatic lobe.
Cattle	Lung	Adult	scRNA-seq	6271	0.0117764	1273.06	5042.14	1122	3535	Left lung middle lobe	Parenchymal tissue from the left upper lobe was collected.
Cattle	Mammary	Adult	scRNA-seq	8269	0.0155285	1105.63	3610.53	975	2639	Mammary lobules and connective tissue	Sections containing multiple alveolar structures and surrounding connective tissue.
Cattle	MedullaOblongata	Adult	snRNA-seq	11674	0.0219228	592.999	1288.51	487	981	-	Samples contained medullary neurons and glial cell populations.
Cattle	Omasum	Adult	scRNA-seq	9276	0.0174196	948.673	3064.56	778	2025.5	Ventral omasum	Tissue cores were collected from the ventral wall, including laminae and basal structures.
Cattle	Ovary	Adult	snRNA-seq	6887	0.0129332	1579.68	5472.01	1456	4106	Central region of left ovary	Samples included both cortical (follicular) and medullary regions.
Cattle	PalpebralConjunctiva	Adult	scRNA-seq	3082	0.00578774	1649.81	7181.88	1466.5	4982.5	left eye	Samples were collected from the palpebral conjunctival epithelium of the left eye.
Cattle	PBMC	Adult	scRNA-seq	6152	0.0115529	1310.55	4352	1139	3151.5	Carotid artery blood	Whole blood was allowed to settle; the buffy coat layer was isolated after density gradient centrifugation.
Cattle	PerirenalFat	Adult	snRNA-seq	381	0.000715486	802.415	1426.34	751	1285	Upper side of the perirenal fat	Adipose tissue surrounding the left kidney was collected.
Cattle	Reticulum	Adult	scRNA-seq	7757	0.014567	1150.7	4288.7	1067	3451	Central reticulum	Tissue cores were collected from the dorsal wall of the reticulum, including basal and lateral regions of the honeycomb structure.
Cattle	Retina	Adult	snRNA-seq	12251	0.0230064	343.248	633.528	288	500	left eye	Retinal tissue from the left eye was collected.
Cattle	Rumen	Adult	snRNA-seq	7768	0.0145877	353.004	668.45	284	504	Dorsal rumen	Full-thickness sections were excised from the middle segment of the dorsal ruminal sac.
Cattle	Skin	Adult	snRNA-seq	5964	0.0111999	445.805	1049.7	361	733	Hair-removed skin of the right hind limb	Full-thickness sections were excised from the middle segment of dehaired skin on the right hind limb.
Cattle	Spleen	Adult	scRNA-seq	10607	0.0199191	1561.81	6443.56	1336	3965	Mixed white pulp and red pulp	Samples contained both white pulp (lymphoid follicles) and red pulp (splenic sinusoids).
Cattle	SubcutaneousFat	Adult	snRNA-seq	7877	0.0147923	1030.3	1866.13	935	1529	Right hind limb	Subcutaneous white adipose tissue from the right hind limb was collected.
Cattle	Testis	Adult	scRNA-seq	11987	0.0225106	1272.29	4249.54	900	1976	Central region of the testis	Samples were collected from the central parenchyma of the left testis.
Cattle	Tongue	Adult	snRNA-seq	6908	0.0129726	319.771	615.339	262	463	Middle segment of the tongue	Full-thickness sections were excised from the middle region of the tongue.
Cattle	Trachea	Adult	scRNA-seq	14356	0.0269594	890.451	3119.49	676	1568	Approximately 15 cm from the junction between the trachea and the lung	Full-thickness sections were excised from the lower trachea near the lung junction.
Cattle	Uterus	Adult	scRNA-seq	9843	0.0184843	1110.54	3636.56	729	1457	Intima of corpus uteri	Samples contained both endometrial and stromal tissues from the uterine body.
Cattle	Vagina	Adult	scRNA-seq	14354	0.0269556	1479.05	4607.14	1133	2465.5	Anterior vaginal segment	Full-thickness sections were excised from the anterior vaginal wall, including epithelium and lamina propria.

## Sheet: Table S2
Table S2. Cell type annotation and classification.
Species	Tissues	Cell types	Cell classes	Development stages
Camel	BloodVessel	Arteries endothelial cells	Endothelial cells	Adult
Camel	BloodVessel	Venous endothelial cells	Endothelial cells	Adult
Camel	BloodVessel	Fibroblasts	Stromal cells	Adult
Camel	BloodVessel	Lymphatic endothelial cells	Endothelial cells	Adult
Camel	BloodVessel	Macrophages	Immune cells	Adult
Camel	BloodVessel	Mast cells	Immune cells	Adult
Camel	BloodVessel	Neutrophils	Immune cells	Adult
Camel	BloodVessel	NKT cells	Immune cells	Adult
Camel	BloodVessel	Schwann cells	Nervous cells	Adult
Camel	BloodVessel	Smooth muscle cells	Muscle cells	Adult
Camel	C1	Arteries endothelial cells	Endothelial cells	Adult
Camel	C1	Basal cells	Epithelial cells	Adult
Camel	C1	Fibroblasts	Stromal cells	Adult
Camel	C1	Granular cells	Epithelial cells	Adult
Camel	C1	Macrophages	Immune cells	Adult
Camel	C1	Plasmacytoid dendritic cells	Immune cells	Adult
Camel	C1	Proliferative basal cells	Epithelial cells	Adult
Camel	C1	Schwann cells	Nervous cells	Adult
Camel	C1	Smooth muscle cells	Muscle cells	Adult
Camel	C1	Spinous cells	Epithelial cells	Adult
Camel	C1	Venous endothelial cells	Endothelial cells	Adult
Camel	C2	Arteries endothelial cells	Endothelial cells	Adult
Camel	C2	Basal cells	Epithelial cells	Adult
Camel	C2	Conventional dendritic cells	Immune cells	Adult
Camel	C2	Fibroblasts	Stromal cells	Adult
Camel	C2	Granular cells	Epithelial cells	Adult
Camel	C2	Proliferative basal cells	Epithelial cells	Adult
Camel	C2	Smooth muscle cells	Muscle cells	Adult
Camel	C2	Spinous cells	Epithelial cells	Adult
Camel	C2	Venous endothelial cells	Endothelial cells	Adult
Camel	C3	Lymphatic endothelial cells	Endothelial cells	newborn
Camel	C3	Blood vascular endothelial cells	Endothelial cells	newborn
Camel	C3	Chief cells	Epithelial cells	newborn
Camel	C3	Endocrine cells	Epithelial cells	newborn
Camel	C3	Pit cells	Epithelial cells	newborn
Camel	C3	Neck cells	Epithelial cells	newborn
Camel	C3	Isthmus stem cells	Epithelial cells	newborn
Camel	C3	Parietal cells	Epithelial cells	newborn
Camel	C3	Base stem cells	Epithelial cells	newborn
Camel	C3	Macrophages	Immune cells	newborn
Camel	C3	Smooth muscle cells	Muscle cells	newborn
Camel	C3	Fibroblasts	Stromal cells	newborn
Camel	C3	Lymphatic endothelial cells	Endothelial cells	pre-weaning
Camel	C3	Blood vascular endothelial cells	Endothelial cells	pre-weaning
Camel	C3	Chief cells	Epithelial cells	pre-weaning
Camel	C3	Endocrine cells	Epithelial cells	pre-weaning
Camel	C3	Pit cells	Epithelial cells	pre-weaning
Camel	C3	Neck cells	Epithelial cells	pre-weaning
Camel	C3	Isthmus stem cells	Epithelial cells	pre-weaning
Camel	C3	Parietal cells	Epithelial cells	pre-weaning
Camel	C3	Base stem cells	Epithelial cells	pre-weaning
Camel	C3	Macrophages	Immune cells	pre-weaning
Camel	C3	T cells	Immune cells	pre-weaning
Camel	C3	Smooth muscle cells	Muscle cells	pre-weaning
Camel	C3	Fibroblasts	Stromal cells	pre-weaning
Camel	C3	Lymphatic endothelial cells	Endothelial cells	post-weaning
Camel	C3	Blood vascular endothelial cells	Endothelial cells	post-weaning
Camel	C3	Chief cells	Epithelial cells	post-weaning
Camel	C3	Endocrine cells	Epithelial cells	post-weaning
Camel	C3	Pit cells	Epithelial cells	post-weaning
Camel	C3	Neck cells	Epithelial cells	post-weaning
Camel	C3	Isthmus stem cells	Epithelial cells	post-weaning
Camel	C3	Base stem cells	Epithelial cells	post-weaning
Camel	C3	T cells	Immune cells	post-weaning
Camel	C3	Smooth muscle cells	Muscle cells	post-weaning
Camel	C3	Fibroblasts	Stromal cells	post-weaning
Camel	C3	Lymphatic endothelial cells	Endothelial cells	Adult
Camel	C3	Blood vascular endothelial cells	Endothelial cells	Adult
Camel	C3	Chief cells	Epithelial cells	Adult
Camel	C3	Endocrine cells	Epithelial cells	Adult
Camel	C3	Pit cells	Epithelial cells	Adult
Camel	C3	Neck cells	Epithelial cells	Adult
Camel	C3	Isthmus stem cells	Epithelial cells	Adult
Camel	C3	Base stem cells	Epithelial cells	Adult
Camel	C3	Macrophages	Immune cells	Adult
Camel	C3	Plasma cells	Immune cells	Adult
Camel	C3	T cells	Immune cells	Adult
Camel	C3	Smooth muscle cells	Muscle cells	Adult
Camel	C3	Fibroblasts	Stromal cells	Adult
Camel	GS	T cells	Immune cells	newborn
Camel	GS	Smooth muscle cells	Muscle cells	newborn
Camel	GS	Fibroblasts	Stromal cells	newborn
Camel	GS	ADAMDEC1+ Fibroblasts	Stromal cells	newborn
Camel	GS	Lymphatic endothelial cells	Endothelial cells	newborn
Camel	GS	Blood vascular endothelial cells	Endothelial cells	newborn
Camel	GS	Plasma cells	Immune cells	newborn
Camel	GS	Chief cells	Epithelial cells	newborn
Camel	GS	Endocrine cells	Epithelial cells	newborn
Camel	GS	Pit cells	Epithelial cells	newborn
Camel	GS	Neck cells	Epithelial cells	newborn
Camel	GS	Isthmus stem cells	Epithelial cells	newborn
Camel	GS	Parietal cells	Epithelial cells	newborn
Camel	GS	Base stem cells	Epithelial cells	newborn
Camel	GS	Blood vascular endothelial cells	Endothelial cells	pre-weaning
Camel	GS	Smooth muscle cells	Muscle cells	pre-weaning
Camel	GS	Fibroblasts	Stromal cells	pre-weaning
Camel	GS	NKT cells	Immune cells	pre-weaning
Camel	GS	Lymphatic endothelial cells	Endothelial cells	pre-weaning
Camel	GS	Neutrophils	Immune cells	pre-weaning
Camel	GS	Plasma cells	Immune cells	pre-weaning
Camel	GS	B cells	Immune cells	pre-weaning
Camel	GS	Endocrine cells	Epithelial cells	pre-weaning
Camel	GS	Pit cells	Epithelial cells	pre-weaning
Camel	GS	Neck cells	Epithelial cells	pre-weaning
Camel	GS	Isthmus stem cells	Epithelial cells	pre-weaning
Camel	GS	Parietal cells	Epithelial cells	pre-weaning
Camel	GS	Base stem cells	Epithelial cells	pre-weaning
Camel	GS	Blood vascular endothelial cells	Endothelial cells	post-weaning
Camel	GS	Smooth muscle cells	Muscle cells	post-weaning
Camel	GS	Fibroblasts	Stromal cells	post-weaning
Camel	GS	Lymphatic endothelial cells	Endothelial cells	post-weaning
Camel	GS	B cells	Immune cells	post-weaning
Camel	GS	Endocrine cells	Epithelial cells	post-weaning
Camel	GS	Pit cells	Epithelial cells	post-weaning
Camel	GS	Neck cells	Epithelial cells	post-weaning
Camel	GS	Isthmus stem cells	Epithelial cells	post-weaning
Camel	GS	Base stem cells	Epithelial cells	post-weaning
Camel	GS1	T cells	Immune cells	Adult
Camel	GS1	Smooth muscle cells	Muscle cells	Adult
Camel	GS1	Fibroblasts	Stromal cells	Adult
Camel	GS1	ADAMDEC1+ Fibroblasts	Stromal cells	Adult
Camel	GS1	Lymphatic endothelial cells	Endothelial cells	Adult
Camel	GS1	Blood vascular endothelial cells	Endothelial cells	Adult
Camel	GS1	Plasma cells	Immune cells	Adult
Camel	GS1	Schwann cells	Nervous cells	Adult
Camel	GS1	Chief cells	Epithelial cells	Adult
Camel	GS1	Endocrine cells	Epithelial cells	Adult
Camel	GS1	Pit cells	Epithelial cells	Adult
Camel	GS1	Neck cells	Epithelial cells	Adult
Camel	GS1	Isthmus stem cells	Epithelial cells	Adult
Camel	GS1	Parietal cells	Epithelial cells	Adult
Camel	GS1	Base stem cells	Epithelial cells	Adult
Camel	GS2	Blood vascular endothelial cells	Endothelial cells	Adult
Camel	GS2	Smooth muscle cells	Muscle cells	Adult
Camel	GS2	Fibroblasts	Stromal cells	Adult
Camel	GS2	NKT cells	Immune cells	Adult
Camel	GS2	Lymphatic endothelial cells	Endothelial cells	Adult
Camel	GS2	Capillaries endothelial cells	Endothelial cells	Adult
Camel	GS2	Neutrophils	Immune cells	Adult
Camel	GS2	Plasma cells	Immune cells	Adult
Camel	GS2	B cells	Immune cells	Adult
Camel	GS2	Chief cells	Epithelial cells	Adult
Camel	GS2	Endocrine cells	Epithelial cells	Adult
Camel	GS2	Pit cells	Epithelial cells	Adult
Camel	GS2	Neck cells	Epithelial cells	Adult
Camel	GS2	Isthmus stem cells	Epithelial cells	Adult
Camel	GS2	Parietal cells	Epithelial cells	Adult
Camel	GS2	Base stem cells	Epithelial cells	Adult
Camel	PBMC	B cells	Immune cells	Adult
Camel	PBMC	Erythroid cells	Immune cells	Adult
Camel	PBMC	NKT cells	Immune cells	Adult
Camel	PBMC	T cells	Immune cells	Adult
Camel	PBMC	Neutrophils	Immune cells	Adult
Camel	PBMC	Plasma cells	Immune cells	Adult
Camel	PBMC	Plasmablasts	Immune cells	Adult
Camel	Esophagus	B cells	Immune cells	Adult
Camel	Esophagus	Basal cells	Epithelial cells	Adult
Camel	Esophagus	Fibroblasts	Stromal cells	Adult
Camel	Esophagus	NKT cells	Immune cells	Adult
Camel	Esophagus	T cells	Immune cells	Adult
Camel	Esophagus	Lymphatic endothelial cells	Endothelial cells	Adult
Camel	Esophagus	Macrophages	Immune cells	Adult
Camel	Esophagus	Mast cells	Immune cells	Adult
Camel	Esophagus	Plasma cells	Immune cells	Adult
Camel	Esophagus	Plasmacytoid dendritic cells	Immune cells	Adult
Camel	Esophagus	Smooth muscle cells	Muscle cells	Adult
Camel	Esophagus	Superficials	Epithelial cells	Adult
Camel	Esophagus	Venous endothelial cells	Endothelial cells	Adult
Camel	HumpFat	Adipocyte cells	Adipocytes	Adult
Camel	HumpFat	Blood vascular endothelial cells	Endothelial cells	Adult
Camel	HumpFat	Capillaries endothelial cells	Endothelial cells	Adult
Camel	HumpFat	Fibroblasts	Stromal cells	Adult
Camel	HumpFat	Macrophages	Immune cells	Adult
Camel	HumpFat	NK cells	Immune cells	Adult
Camel	HumpFat	Smooth muscle cells	Muscle cells	Adult
Camel	HumpFat	Unknown cells	Unknown cells	Adult
Camel	SubcutaneousFat	Adipocyte cells	Adipocytes	Adult
Camel	Kindey	Vascular smooth muscle cells	Muscle cells	Adult
Camel	Kindey	Podocytes	Epithelial cells	Adult
Camel	Kindey	Principal cells	Epithelial cells	Adult
Camel	Kindey	NK cells	Immune cells	Adult
Camel	Kindey	Neutrophils	Immune cells	Adult
Camel	Kindey	Myofibroblast/vascular smooth muscle cells	Stromal cells	Adult
Camel	Kindey	Fibroblasts_2	Stromal cells	Adult
Camel	Kindey	Fibroblasts_1	Stromal cells	Adult
Camel	Kindey	Peritubular endothelial cells	Endothelial cells	Adult
Camel	Kindey	Glomerular capillary endothelial cells	Endothelial cells	Adult
Camel	Kindey	Ascending thin limb of henle's loop	Epithelial cells	Adult
Camel	Kindey	Afferent and efferent arterioles	Endothelial cells	Adult
Camel	Kindey	Descending thin limb of henle's loop	Epithelial cells	Adult
Camel	Kindey	S100A4+ vascular smooth muscle cells	Muscle cells	Adult
Camel	Kindey	Macrophages	Immune cells	Adult
Camel	Kindey	Medullary thick ascending limb of henle's loop	Epithelial cells	Adult
Camel	Kindey	Type B intercalated cells	Epithelial cells	Adult
Camel	Kindey	Type A intercalated cells	Epithelial cells	Adult
Camel	Kindey	Endothelial cells	Endothelial cells	Adult
Camel	Kindey	Connecting tubule	Epithelial cells	Adult
Camel	Kindey	CD8+ T cells	Immune cells	Adult
Camel	Kindey	CD4+ T cells	Immune cells	Adult
Camel	LargeIntestine	Capillaries endothelial cells	Endothelial cells	Adult
Camel	LargeIntestine	Lymphatic endothelial cells	Endothelial cells	Adult
Camel	LargeIntestine	Enterocytes	Epithelial cells	Adult
Camel	LargeIntestine	Goblet cells	Epithelial cells	Adult
Camel	LargeIntestine	B cells	Immune cells	Adult
Camel	LargeIntestine	CD8+ T cells	Immune cells	Adult
Camel	LargeIntestine	Macrophages	Immune cells	Adult
Camel	LargeIntestine	NKT cells	Immune cells	Adult
Camel	LargeIntestine	Plasma cells	Immune cells	Adult
Camel	LargeIntestine	Plasmablasts	Immune cells	Adult
Camel	LargeIntestine	Smooth muscle cells	Muscle cells	Adult
Camel	LargeIntestine	Schwann cells	Nervous cells	Adult
Camel	LargeIntestine	Fibroblasts	Stromal cells	Adult
Camel	SmallIntestine	T cells	Immune cells	Adult
Camel	SmallIntestine	Enterocytes	Epithelial cells	Adult
Camel	SmallIntestine	Plasma cells	Immune cells	Adult
Camel	SmallIntestine	Macrophages	Immune cells	Adult
Camel	SmallIntestine	Transient Amplifying (TA) cells	Epithelial cells	Adult
Camel	SmallIntestine	Lymphatic endothelial cells	Endothelial cells	Adult
Camel	SmallIntestine	B cells	Immune cells	Adult
Camel	SmallIntestine	Stem cells	Epithelial cells	Adult
Camel	SmallIntestine	Endothelial cells	Endothelial cells	Adult
Camel	SmallIntestine	Mast cells	Immune cells	Adult
Camel	SmallIntestine	Conventional dendritic cell type 2	Immune cells	Adult
Camel	SmallIntestine	Fibroblasts	Stromal cells	Adult
Camel	SmallIntestine	Goblet cells	Epithelial cells	Adult
Camel	SmallIntestine	Smooth muscle cells	Muscle cells	Adult
Camel	SmallIntestine	Enteroendocrine cells	Epithelial cells	Adult
Camel	SmallIntestine	Conventional dendritic cells type 1	Immune cells	Adult
Camel	SmallIntestine	Plasmablasts	Immune cells	Adult
Camel	SmallIntestine	Migratory dendritic cells	Immune cells	Adult
Camel	SmallIntestine	GUCA2A+ Enterocytes	Epithelial cells	Adult
Camel	SmallIntestine	Schwann cells	Stromal cells	Adult
Camel	SmallIntestine	Proliferative T cells	Immune cells	Adult
Camel	Spleen	B cells	Immune cells	Adult
Camel	Spleen	Arteries endothelial cells	Endothelial cells	Adult
Camel	Spleen	CD4+ T cells	Immune cells	Adult
Camel	Spleen	Conventional dendritic cells	Immune cells	Adult
Camel	Spleen	Gamma delta T cells	Immune cells	Adult
Camel	Spleen	Macrophages	Immune cells	Adult
Camel	Spleen	Neutrophils	Immune cells	Adult
Camel	Spleen	NKT cells	Immune cells	Adult
Camel	Spleen	Plasma cells	Immune cells	Adult
Camel	Spleen	Plasmablasts	Immune cells	Adult
Camel	Spleen	Proliferating NK cells	Immune cells	Adult
Camel	Spleen	Unknown cells	Unknown cells	Adult
Camel	Tongue	Basal cells	Epithelial cells	Adult
Camel	Tongue	Blood vascular endothelial cells	Endothelial cells	Adult
Camel	Tongue	Venous endothelial cells	Endothelial cells	Adult
Camel	Tongue	Arteries endothelial cells	Endothelial cells	Adult
Camel	Tongue	Fibroblasts	Stromal cells	Adult
Camel	Tongue	NKT cells	Immune cells	Adult
Camel	Tongue	Lymphatic endothelial cells	Endothelial cells	Adult
Camel	Tongue	Neutrophils	Immune cells	Adult
Camel	Tongue	Schwann cells	Nervous cells	Adult
Camel	Tongue	Skeletal muscle cells	Muscle cells	Adult
Camel	Trachea	Fibroblasts	Stromal cells	Adult
Camel	Trachea	Venous endothelial cells	Endothelial cells	Adult
Camel	Trachea	Ciliated epithelial cells	Epithelial cells	Adult
Camel	Trachea	Goblet cells	Epithelial cells	Adult
Camel	Trachea	Club cells	Epithelial cells	Adult
Camel	Uterus	Basal cells	Epithelial cells	Adult
Camel	Uterus	Blood vascular endothelial cells	Endothelial cells	Adult
Camel	Uterus	Ciliated epithelial cells	Epithelial cells	Adult
Camel	Uterus	Lymphatic endothelial cells	Endothelial cells	Adult
Camel	Uterus	Macrophages	Immune cells	Adult
Camel	Uterus	Plasma cells	Immune cells	Adult
Camel	Uterus	Smooth muscle cells	Muscle cells	Adult
Camel	Uterus	Unknown cells	Unknown cells	Adult
Camel	Liver	Arteries endothelial cells	Endothelial cells	Adult
Camel	Liver	B cells	Immune cells	Adult
Camel	Liver	Cholangiocytes	Epithelial cells	Adult
Camel	Liver	Kupffer cells	Immune cells	Adult
Camel	Liver	Neutrophils	Immune cells	Adult
Camel	Liver	NK cells	Immune cells	Adult
Camel	Liver	CD8+ T Cells	Immune cells	Adult
Camel	Liver	CD4+ T Cells	Immune cells	Adult
Camel	Liver	Plasma cells	Immune cells	Adult
Camel	Liver	Plasmablasts	Immune cells	Adult
Camel	Liver	Smooth muscle cells	Muscle cells	Adult
Camel	Liver	Monocytes	Immune cells	Adult
Camel	Liver	Hepatocytes	Hepatocytes	Adult
Camel	Mammary	B cells	Immune cells	Adult
Camel	Mammary	Venous endothelial cells	Endothelial cells	Adult
Camel	Mammary	Arteries endothelial cells	Endothelial cells	Adult
Camel	Mammary	Luminal cells	Epithelial cells	Adult
Camel	Mammary	Basal cells (Mammmary)	Epithelial cells	Adult
Camel	Mammary	Fibroblasts	Stromal cells	Adult
Camel	Mammary	NKT cells	Immune cells	Adult
Camel	Mammary	T cells	Immune cells	Adult
Camel	Mammary	Monocytes	Immune cells	Adult
Camel	Mammary	Plasma cells	Immune cells	Adult
Camel	Mammary	Basal cells	Muscle cells	Adult
Camel	Ovary	Reproductive cells	Reproductive cells	Adult
Camel	Ovary	Epithelial cells	Epithelial cells	Adult
Camel	Ovary	Blood vascular endothelial cells	Endothelial cells	Adult
Camel	Ovary	Fibroblasts	Stromal cells	Adult
Camel	Ovary	Macrophages	Immune cells	Adult
Camel	Lung	B cells	Immune cells	Adult
Camel	Lung	Blood vascular endothelial cells	Endothelial cells	Adult
Camel	Lung	CD4+ T cells	Immune cells	Adult
Camel	Lung	Alveolar epithelial cells	Epithelial cells	Adult
Camel	Lung	Club cells	Epithelial cells	Adult
Camel	Lung	Ciliated epithelial cells	Epithelial cells	Adult
Camel	Lung	Fibroblasts	Stromal cells	Adult
Camel	Lung	NKT cells	Immune cells	Adult
Camel	Lung	Macrophages	Immune cells	Adult
Camel	Lung	Conventional dendritic cells	Immune cells	Adult
Camel	Lung	Monocytes	Immune cells	Adult
Camel	Lung	Neutrophils	Immune cells	Adult
Camel	Lung	Plasmablasts	Immune cells	Adult
Camel	Lung	Smooth muscle cells	Muscle cells	Adult
Cattle	BloodVessel	B cells	Immune cells	Adult
Cattle	BloodVessel	CD4+ T cells	Immune cells	Adult
Cattle	BloodVessel	Classical monocytes	Immune cells	Adult
Cattle	BloodVessel	Lymphatic endothelial cells	Endothelial cells	Adult
Cattle	BloodVessel	Mast cells	Immune cells	Adult
Cattle	BloodVessel	MFAP5+ fibroblasts	Stromal cells	Adult
Cattle	BloodVessel	Neutrophils	Immune cells	Adult
Cattle	BloodVessel	NKT cells	Immune cells	Adult
Cattle	BloodVessel	Plasma cells	Immune cells	Adult
Cattle	BloodVessel	Blood vascular endothelial cells	Endothelial cells	Adult
Cattle	Rumen	Granular cells	Epithelial cells	Adult
Cattle	Rumen	CD4+ T cells	Immune cells	Adult
Cattle	Rumen	Arteries endothelial cells	Endothelial cells	Adult
Cattle	Rumen	Proliferative basal cells	Epithelial cells	Adult
Cattle	Rumen	Fibroblasts	Stromal cells	Adult
Cattle	Rumen	Lymphatic endothelial cells	Endothelial cells	Adult
Cattle	Rumen	Macrophages	Immune cells	Adult
Cattle	Rumen	NKT cells	Immune cells	Adult
Cattle	Rumen	Basal cells	Epithelial cells	Adult
Cattle	Rumen	Smooth muscle cells	Muscle cells	Adult
Cattle	Rumen	Spinous cells	Epithelial cells	Adult
Cattle	Rumen	Venous endothelial cells	Endothelial cells	Adult
Cattle	Omasum	Fibroblasts	Stromal cells	Adult
Cattle	Omasum	Venous endothelial cells	Endothelial cells	Adult
Cattle	Omasum	Arteries endothelial cells	Endothelial cells	Adult
Cattle	Omasum	CD4+ T cells	Immune cells	Adult
Cattle	Omasum	Granular cells	Epithelial cells	Adult
Cattle	Omasum	Lymphatic endothelial cells	Endothelial cells	Adult
Cattle	Omasum	Proliferative basal cells	Epithelial cells	Adult
Cattle	Omasum	Spinous cells	Epithelial cells	Adult
Cattle	Omasum	Smooth muscle cells	Muscle cells	Adult
Cattle	Omasum	Classical monocytes	Immune cells	Adult
Cattle	Omasum	Plasma cells	Immune cells	Adult
Cattle	Omasum	Basal cells	Epithelial cells	Adult
Cattle	Omasum	Mast cells	Immune cells	Adult
Cattle	Abomasum	Blood vascular endothelial cells	Endothelial cells	pre-weaning
Cattle	Abomasum	Lymphatic endothelial cells	Endothelial cells	pre-weaning
Cattle	Abomasum	Pit cells	Epithelial cells	pre-weaning
Cattle	Abomasum	Neck cells	Epithelial cells	pre-weaning
Cattle	Abomasum	Chief cells	Epithelial cells	pre-weaning
Cattle	Abomasum	Isthmus stem cells	Epithelial cells	pre-weaning
Cattle	Abomasum	Parietal cells	Epithelial cells	pre-weaning
Cattle	Abomasum	Endocrine cells	Epithelial cells	pre-weaning
Cattle	Abomasum	Base stem cells	Epithelial cells	pre-weaning
Cattle	Abomasum	Macrophages	Immune cells	pre-weaning
Cattle	Abomasum	Smooth muscle cells	Muscle cells	pre-weaning
Cattle	Abomasum	Fibroblasts	Stromal cells	pre-weaning
Cattle	Abomasum	Blood vascular endothelial cells	Endothelial cells	post-weaning
Cattle	Abomasum	Lymphatic endothelial cells	Endothelial cells	post-weaning
Cattle	Abomasum	Pit cells	Epithelial cells	post-weaning
Cattle	Abomasum	Neck cells	Epithelial cells	post-weaning
Cattle	Abomasum	Chief cells	Epithelial cells	post-weaning
Cattle	Abomasum	Isthmus stem cells	Epithelial cells	post-weaning
Cattle	Abomasum	Parietal cells	Epithelial cells	post-weaning
Cattle	Abomasum	Endocrine cells	Epithelial cells	post-weaning
Cattle	Abomasum	Base stem cells	Epithelial cells	post-weaning
Cattle	Abomasum	T cells	Immune cells	post-weaning
Cattle	Abomasum	Smooth muscle cells	Muscle cells	post-weaning
Cattle	Abomasum	Fibroblasts	Stromal cells	post-weaning
Cattle	Abomasum	Blood vascular endothelial cells	Endothelial cells	Adult
Cattle	Abomasum	Arteries endothelial cells	Endothelial cells	Adult
Cattle	Abomasum	Lymphatic endothelial cells	Endothelial cells	Adult
Cattle	Abomasum	Pit cells	Epithelial cells	Adult
Cattle	Abomasum	Neck cells	Epithelial cells	Adult
Cattle	Abomasum	Chief cells	Epithelial cells	Adult
Cattle	Abomasum	Isthmus stem cells	Epithelial cells	Adult
Cattle	Abomasum	Parietal cells	Epithelial cells	Adult
Cattle	Abomasum	Endocrine cells	Epithelial cells	Adult
Cattle	Abomasum	Base stem cells	Epithelial cells	Adult
Cattle	Abomasum	T cells	Immune cells	Adult
Cattle	Abomasum	Plasma cells	Immune cells	Adult
Cattle	Abomasum	B cells	Immune cells	Adult
Cattle	Abomasum	Mast cells	Immune cells	Adult
Cattle	Abomasum	Macrophages	Immune cells	Adult
Cattle	Abomasum	Smooth muscle cells	Muscle cells	Adult
Cattle	Abomasum	Fibroblasts	Stromal cells	Adult
Cattle	Blood	Neutrophils	Immune cells	Adult
Cattle	Blood	Monocytes	Immune cells	Adult
Cattle	Blood	B cells	Immune cells	Adult
Cattle	Blood	CD4+ T cells	Immune cells	Adult
Cattle	Blood	CD8+ T cells	Immune cells	Adult
Cattle	Blood	Plasma cells	Immune cells	Adult
Cattle	Blood	Gamma delta T cells	Immune cells	Adult
Cattle	Blood	T cells	Immune cells	Adult
Cattle	Blood	Macrophages	Immune cells	Adult
Cattle	Blood	NK cells	Immune cells	Adult
Cattle	Blood	Erythroid cells	Immune cells	Adult
Cattle	Blood	Epithelial cells	Epithelial cells	Adult
Cattle	PBMC	Monocytes	Immune cells	Adult
Cattle	PBMC	B cells	Immune cells	Adult
Cattle	PBMC	Gamma delta T cells	Immune cells	Adult
Cattle	PBMC	Macrophages	Immune cells	Adult
Cattle	PBMC	CD4+ T cells	Immune cells	Adult
Cattle	PBMC	NK cells	Immune cells	Adult
Cattle	PBMC	T cells	Immune cells	Adult
Cattle	PBMC	CD8+ T cells	Immune cells	Adult
Cattle	PBMC	NKT cells	Immune cells	Adult
Cattle	PBMC	Plasma cells	Immune cells	Adult
Cattle	PBMC	Neutrophils	Immune cells	Adult
Cattle	PBMC	Plasmacytoid dendritic cells	Immune cells	Adult
Cattle	PBMC	Conventional dendritic cells	Immune cells	Adult
Cattle	Esophagus	Basal cells	Epithelial cells	Adult
Cattle	Esophagus	Lymphatic endothelial cells	Endothelial cells	Adult
Cattle	Esophagus	Spinous cells	Epithelial cells	Adult
Cattle	Esophagus	Venous endothelial cells	Endothelial cells	Adult
Cattle	Esophagus	Fibroblasts	Stromal cells	Adult
Cattle	Esophagus	Proliferative basal cells	Epithelial cells	Adult
Cattle	Esophagus	Gamma delta T cells	Immune cells	Adult
Cattle	Esophagus	Macrophages	Immune cells	Adult
Cattle	Esophagus	Smooth muscle cells	Muscle cells	Adult
Cattle	Esophagus	Mast cells	Immune cells	Adult
Cattle	PerirenalFat	Adipocyte cells	Adipocytes	Adult
Cattle	PerirenalFat	Blood vascular endothelial cells	Endothelial cells	Adult
Cattle	PerirenalFat	Epithelial cells	Epithelial cells	Adult
Cattle	PerirenalFat	Fibroblasts	Stromal cells	Adult
Cattle	SubcutaneousFat	Adipocyte cells	Adipocytes	Adult
Cattle	SubcutaneousFat	Adipocyte progenitor cells	Adipocytes	Adult
Cattle	SubcutaneousFat	Blood vascular endothelial cells	Endothelial cells	Adult
Cattle	SubcutaneousFat	Conventional dendritic cells	Immune cells	Adult
Cattle	SubcutaneousFat	Fibroblasts	Stromal cells	Adult
Cattle	SubcutaneousFat	Macrophages	Immune cells	Adult
Cattle	SubcutaneousFat	NK cells	Immune cells	Adult
Cattle	SubcutaneousFat	Unknown cells	Unknown cells	Adult
Cattle	Kidney	Proximal tubule cells	Epithelial cells	Adult
Cattle	Kidney	Principal cells (Kidney)	Epithelial cells	Adult
Cattle	Kidney	Cytotoxic CD8+ T cells	Immune cells	Adult
Cattle	Kidney	Blood vascular endothelial cells	Endothelial cells	Adult
Cattle	Kidney	Macrophages	Immune cells	Adult
Cattle	Kidney	Type B intercalated cells	Epithelial cells	Adult
Cattle	Kidney	Distal convoluted tubule cells	Epithelial cells	Adult
Cattle	Kidney	Fibroblasts	Stromal cells	Adult
Cattle	Kidney	Loop of Henle's cells	Epithelial cells	Adult
Cattle	Kidney	Mesangial cells	Stromal cells	Adult
Cattle	Kidney	Proliferative cells	Proliferative cells	Adult
Cattle	Kidney	Type A intercalated cells	Epithelial cells	Adult
Cattle	Kidney	Neutrophils	Immune cells	Adult
Cattle	Kidney	Podocytes	Epithelial cells	Adult
Cattle	Kidney	Peritubular endothelial cells	Epithelial cells	Adult
Cattle	Kidney	Glomerular capillary endothelial cells	Epithelial cells	Adult
Cattle	Kidney	Ascending thin limb of henle's loop	Epithelial cells	Adult
Cattle	Kidney	Afferent and efferent arterioles	Epithelial cells	Adult
Cattle	Kidney	Descending thin limb of henle's loop	Epithelial cells	Adult
Cattle	Kidney	Lymphatic endothelial cells	Endothelial cells	Adult
Cattle	Cecum	NKT cells	Immune cells	Adult
Cattle	Cecum	CD4+ T cells	Immune cells	Adult
Cattle	Cecum	CD8+ T cells	Immune cells	Adult
Cattle	Cecum	Conventional dendritic cells	Immune cells	Adult
Cattle	Cecum	B cells	Immune cells	Adult
Cattle	Cecum	Plasma cells	Immune cells	Adult
Cattle	Cecum	Goblet cells	Epithelial cells	Adult
Cattle	Cecum	Macrophages	Immune cells	Adult
Cattle	Cecum	Neutrophils	Immune cells	Adult
Cattle	Cecum	Mast cells	Immune cells	Adult
Cattle	Cecum	Smooth muscle cells	Muscle cells	Adult
Cattle	Cecum	Epithelial cells	Epithelial cells	Adult
Cattle	Cecum	Myofibroblasts	Stromal cells	Adult
Cattle	Cecum	Lymphatic endothelial cells	Endothelial cells	Adult
Cattle	Jejunum	CD4+ T cells	Immune cells	Adult
Cattle	Jejunum	Macrophages	Immune cells	Adult
Cattle	Jejunum	CD8+ T cells	Immune cells	Adult
Cattle	Jejunum	Enterocytes	Epithelial cells	Adult
Cattle	Jejunum	Arteries endothelial cells	Endothelial cells	Adult
Cattle	Jejunum	Mast cells	Immune cells	Adult
Cattle	Jejunum	Plasma cells	Immune cells	Adult
Cattle	Jejunum	Myofibroblasts	Stromal cells	Adult
Cattle	Jejunum	B cells	Immune cells	Adult
Cattle	Jejunum	Goblet cells	Epithelial cells	Adult
Cattle	Jejunum	Fibroblasts	Stromal cells	Adult
Cattle	Jejunum	T cells	Immune cells	Adult
Cattle	Jejunum	Lymphatic endothelial cells	Endothelial cells	Adult
Cattle	Jejunum	Transient Amplifying (TA) cells	Epithelial cells	Adult
Cattle	Jejunum	Conventional dendritic cells	Immune cells	Adult
Cattle	Jejunum	Schwann cells	Nervous cells	Adult
Cattle	Jejunum	NKT cells	Immune cells	Adult
Cattle	Duodenum	Plasma cells	Immune cells	Adult
Cattle	Duodenum	CD4+ T cells	Immune cells	Adult
Cattle	Duodenum	NKT cells	Immune cells	Adult
Cattle	Duodenum	Enterocytes	Epithelial cells	Adult
Cattle	Duodenum	Macrophages	Immune cells	Adult
Cattle	Duodenum	B cells	Immune cells	Adult
Cattle	Duodenum	Arteries endothelial cells	Endothelial cells	Adult
Cattle	Duodenum	Mast cells	Immune cells	Adult
Cattle	Duodenum	Conventional dendritic cells	Immune cells	Adult
Cattle	Duodenum	Goblet cells	Epithelial cells	Adult
Cattle	Duodenum	Transient Amplifying (TA) cells	Epithelial cells	Adult
Cattle	Duodenum	Myofibroblasts	Stromal cells	Adult
Cattle	Duodenum	Lymphatic endothelial cells	Endothelial cells	Adult
Cattle	Duodenum	Plasmablasts	Immune cells	Adult
Cattle	Duodenum	Fibroblasts	Stromal cells	Adult
Cattle	Duodenum	Smooth muscle cells	Muscle cells	Adult
Cattle	Spleen	Arteries endothelial cells	Endothelial cells	Adult
Cattle	Spleen	B cells	Immune cells	Adult
Cattle	Spleen	CD4+ T cells	Immune cells	Adult
Cattle	Spleen	Conventional dendritic cells	Immune cells	Adult
Cattle	Spleen	Gamma delta T cells	Immune cells	Adult
Cattle	Spleen	Monocytes	Immune cells	Adult
Cattle	Spleen	Macrophages	Immune cells	Adult
Cattle	Spleen	Mast cells	Immune cells	Adult
Cattle	Spleen	Neurons	Nervous cells	Adult
Cattle	Spleen	Neutrophils	Immune cells	Adult
Cattle	Spleen	NK cells	Immune cells	Adult
Cattle	Spleen	NKT cells	Immune cells	Adult
Cattle	Spleen	Plasma cells	Immune cells	Adult
Cattle	Spleen	Plasmablasts	Immune cells	Adult
Cattle	Spleen	Unknown cells	Unknown cells	Adult
Cattle	Tongue	Blood vascular endothelial cells	Endothelial cells	Adult
Cattle	Tongue	Arteries endothelial cells	Endothelial cells	Adult
Cattle	Tongue	Venous endothelial cells	Endothelial cells	Adult
Cattle	Tongue	Lymphatic endothelial cells	Endothelial cells	Adult
Cattle	Tongue	Smooth muscle cells	Muscle cells	Adult
Cattle	Tongue	Fibroblasts	Stromal cells	Adult
Cattle	Tongue	Basal cells	Epithelial cells	Adult
Cattle	Tongue	Skeletal muscle cells	Muscle cells	Adult
Cattle	Tongue	Gamma delta T cells	Immune cells	Adult
Cattle	Tongue	Mast cells	Immune cells	Adult
Cattle	Trachea	Venous endothelial cells	Endothelial cells	Adult
Cattle	Trachea	Basal cells	Epithelial cells	Adult
Cattle	Trachea	Fibroblasts	Stromal cells	Adult
Cattle	Trachea	Smooth muscle cells	Muscle cells	Adult
Cattle	Trachea	Club cells	Epithelial cells	Adult
Cattle	Trachea	Conventional dendritic cells	Immune cells	Adult
Cattle	Trachea	Lymphatic endothelial cells	Endothelial cells	Adult
Cattle	Trachea	Plasma cells	Immune cells	Adult
Cattle	Trachea	Goblet cells	Epithelial cells	Adult
Cattle	Trachea	Neurons	Nervous cells	Adult
Cattle	Trachea	Monocytes	Immune cells	Adult
Cattle	Uterus	Fibroblasts	Stromal cells	Adult
Cattle	Uterus	Blood vascular endothelial cells	Endothelial cells	Adult
Cattle	Uterus	Arteries endothelial cells	Endothelial cells	Adult
Cattle	Uterus	Venous endothelial cells	Endothelial cells	Adult
Cattle	Uterus	Capillaries endothelial cells	Endothelial cells	Adult
Cattle	Uterus	Epithelial cells	Epithelial cells	Adult
Cattle	Uterus	Smooth muscle cells	Muscle cells	Adult
Cattle	Uterus	NKT cells	Immune cells	Adult
Cattle	Uterus	Macrophages	Immune cells	Adult
Cattle	Uterus	Mast cells	Immune cells	Adult
Cattle	Uterus	Lymphatic endothelial cells	Endothelial cells	Adult
Cattle	Uterus	Stromal cells	Stromal cells	Adult
Cattle	Uterus	Neutrophils	Immune cells	Adult
Cattle	Uterus	Ciliated epithelial cells	Epithelial cells	Adult
Cattle	Vagina	Fibroblasts	Stromal cells	Adult
Cattle	Vagina	Epithelial cells	Epithelial cells	Adult
Cattle	Vagina	Arteries endothelial cells	Endothelial cells	Adult
Cattle	Vagina	Lymphatic endothelial cells	Endothelial cells	Adult
Cattle	Vagina	Basal cells	Epithelial cells	Adult
Cattle	Vagina	Smooth muscle cells	Muscle cells	Adult
Cattle	Vagina	Blood vascular endothelial cells	Endothelial cells	Adult
Cattle	Vagina	Unknown cells	Unknown cells	Adult
Cattle	Liver	Capillaries endothelial cells	Endothelial cells	Adult
Cattle	Liver	Arteries endothelial cells	Endothelial cells	Adult
Cattle	Liver	Cholangiocytes	Epithelial cells	Adult
Cattle	Liver	T cells	Immune cells	Adult
Cattle	Liver	Neutrophils	Immune cells	Adult
Cattle	Liver	Hepatocytes	Hepatocytes	Adult
Cattle	Liver	Kupffer cells	Immune cells	Adult
Cattle	Liver	NK cells	Immune cells	Adult
Cattle	Liver	NKT cells	Immune cells	Adult
Cattle	Liver	Conventional dendritic cells	Immune cells	Adult
Cattle	Liver	Unknown cells	Unknown cells	Adult
Cattle	Liver	Myofibroblasts	Stromal cells	Adult
Cattle	Liver	Plasma cells	Immune cells	Adult
Cattle	Liver	B cells	Immune cells	Adult
Cattle	Mammary	NKT cells	Immune cells	Adult
Cattle	Mammary	CD8+ T cells	Immune cells	Adult
Cattle	Mammary	Fibroblasts	Stromal cells	Adult
Cattle	Mammary	Pericytes	Stromal cells	Adult
Cattle	Mammary	Macrophages	Immune cells	Adult
Cattle	Mammary	Gamma delta T cells	Immune cells	Adult
Cattle	Mammary	Blood vascular endothelial cells	Endothelial cells	Adult
Cattle	Mammary	Conventional dendritic cells	Immune cells	Adult
Cattle	Mammary	Basal cells (Mammmary)	Stromal cells	Adult
Cattle	Mammary	Luminal cells	Epithelial cells	Adult
Cattle	Mammary	Immune cells	Immune cells	Adult
Cattle	Mammary	NK cells	Immune cells	Adult
Cattle	Mammary	T cells	Immune cells	Adult
Cattle	Mammary	Mast cells	Immune cells	Adult
Cattle	Mammary	Basal cells	Epithelial cells	Adult
Cattle	Mammary	CD4+ T cells	Immune cells	Adult
Cattle	Mammary	Stromal cells	Stromal cells	Adult
Cattle	Mammary	Plasma cells	Immune cells	Adult
Cattle	Ovary	Fibroblasts	Stromal cells	Adult
Cattle	Ovary	Smooth muscle cells	Muscle cells	Adult
Cattle	Ovary	Blood vascular endothelial cells	Endothelial cells	Adult
Cattle	Ovary	Arteries endothelial cells	Endothelial cells	Adult
Cattle	Ovary	Lymphatic endothelial cells	Endothelial cells	Adult
Cattle	Ovary	Theca externa cells	Muscle cells	Adult
Cattle	Ovary	Macrophages	Immune cells	Adult
Cattle	Ovary	Epithelial cells	Epithelial cells	Adult
Cattle	Ovary	NKT cells	Immune cells	Adult
Cattle	Ovary	Erythroid cells	Immune cells	Adult
Cattle	Ovary	Granulosa cells	Reproductive cells	Adult
Cattle	Lung	Neutrophils	Immune cells	Adult
Cattle	Lung	CD4+ T cells	Immune cells	Adult
Cattle	Lung	CD8+ T cells	Immune cells	Adult
Cattle	Lung	Monocytes	Immune cells	Adult
Cattle	Lung	B cells	Immune cells	Adult
Cattle	Lung	Macrophages	Immune cells	Adult
Cattle	Lung	Gamma delta T cells	Immune cells	Adult
Cattle	Lung	Fibroblasts	Stromal cells	Adult
Cattle	Lung	NK cells	Immune cells	Adult
Cattle	Lung	Blood vascular endothelial cells	Endothelial cells	Adult
Cattle	Lung	Lymphatic endothelial cells	Endothelial cells	Adult
Cattle	Lung	Venous endothelial cells	Endothelial cells	Adult
Cattle	Lung	Club cells	Epithelial cells	Adult
Cattle	Lung	NKT cells	Immune cells	Adult
Cattle	Lung	Plasma cells	Immune cells	Adult
Cattle	Lung	Alveolar epithelial cells	Epithelial cells	Adult
Cattle	Lung	Mast cells	Immune cells	Adult
Cattle	Lung	Ciliated epithelial cells	Epithelial cells	Adult
Cattle	Lung	Unknown cells	Unknown cells	Adult
Cattle	Bulbar conjunctiva	Fibroblasts	Stromal cells	Adult
Cattle	Bulbar conjunctiva	Lymphatic endothelial cells	Endothelial cells	Adult
Cattle	Bulbar conjunctiva	T cells	Immune cells	Adult
Cattle	Bulbar conjunctiva	WC1- gamma delta T cells	Immune cells	Adult
Cattle	Bulbar conjunctiva	Plasma cells	Immune cells	Adult
Cattle	Bulbar conjunctiva	Epithelial cells	Epithelial cells	Adult
Cattle	Bulbar conjunctiva	Blood vascular endothelial cells	Endothelial cells	Adult
Cattle	Bulbar conjunctiva	Melanocytes	Secretory cells	Adult
Cattle	Bulbar conjunctiva	Neurons	Nervous cells	Adult
Cattle	Bulbar conjunctiva	Immune cells	Immune cells	Adult
Cattle	Bulbar conjunctiva	Smooth muscle cells	Muscle cells	Adult
Cattle	Cerebellum	Granule cells	Nervous cells	Adult
Cattle	Cerebellum	Astrocytes	Nervous cells	Adult
Cattle	Cerebellum	Excitatory neurons	Nervous cells	Adult
Cattle	Cerebellum	Oligodendrocytes	Nervous cells	Adult
Cattle	Cerebellum	Purkinje cells	Nervous cells	Adult
Cattle	Cerebellum	Oligodendrocyte precursor cells	Nervous cells	Adult
Cattle	Cerebellum	Microglias	Nervous cells	Adult
Cattle	Cerebellum	GABAergic neurons	Nervous cells	Adult
Cattle	Epididymis	WC1- gamma delta T cells	Immune cells	Adult
Cattle	Epididymis	Principal cells (Dpididymis)	Epithelial cells	Adult
Cattle	Epididymis	CD4+ T cells	Immune cells	Adult
Cattle	Epididymis	Macrophages	Immune cells	Adult
Cattle	Epididymis	Cytotoxic CD8+ T cells	Immune cells	Adult
Cattle	Epididymis	Fibroblasts	Stromal cells	Adult
Cattle	Epididymis	Arteries endothelial cells	Endothelial cells	Adult
Cattle	Epididymis	Conventional dendritic cells type 1	Immune cells	Adult
Cattle	Frontal lobe	Excitatory neurons	Nervous cells	Adult
Cattle	Frontal lobe	Microglias	Immune cells	Adult
Cattle	Frontal lobe	Oligodendrocyte precursor cells	Nervous cells	Adult
Cattle	Frontal lobe	Oligodendrocytes	Nervous cells	Adult
Cattle	Frontal lobe	Astrocytes	Nervous cells	Adult
Cattle	Frontal lobe	GABAergic neurons	Nervous cells	Adult
Cattle	Frontal lobe	CD8+ T cells	Immune cells	Adult
Cattle	Heart	Cardiomyocytes	Muscle cells	Adult
Cattle	Heart	Fibroblasts	Stromal cells	Adult
Cattle	Heart	Blood vascular endothelial cells	Endothelial cells	Adult
Cattle	Heart	Macrophages	Immune cells	Adult
Cattle	Heart	CD4+ T cells	Immune cells	Adult
Cattle	Heart	CD8+ T cells	Immune cells	Adult
Cattle	Heart	Pericytes	Stromal cells	Adult
Cattle	Heart	Lymphatic endothelial cells	Endothelial cells	Adult
Cattle	Heart	Mast cells	Immune cells	Adult
Cattle	Heart	WC1+ gamma delta T cells	Immune cells	Adult
Cattle	Heart	Neutrophils	Immune cells	Adult
Cattle	Heart	Conventional dendritic cells type 1	Immune cells	Adult
Cattle	Heart	Schwann cells	Nervous cells	Adult
Cattle	Heart	Smooth muscle cells	Muscle cells	Adult
Cattle	Heart	Non-Classical monocytes	Immune cells	Adult
Cattle	Heart	Proliferative cells	Proliferative cells	Adult
Cattle	Medulla oblongata	Oligodendrocytes	Nervous cells	Adult
Cattle	Medulla oblongata	Microglias	Immune cells	Adult
Cattle	Medulla oblongata	Oligodendrocyte precursor cells	Nervous cells	Adult
Cattle	Medulla oblongata	GABAergic neurons	Nervous cells	Adult
Cattle	Medulla oblongata	Excitatory neurons	Nervous cells	Adult
Cattle	Medulla oblongata	Astrocytes	Nervous cells	Adult
Cattle	Medulla oblongata	Blood vascular endothelial cells	Endothelial cells	Adult
Cattle	Medulla oblongata	T cells	Immune cells	Adult
Cattle	Palpebral conjunctiva	Fibroblasts	Stromal cells	Adult
Cattle	Palpebral conjunctiva	Mast cells	Immune cells	Adult
Cattle	Palpebral conjunctiva	Venous endothelial cells	Endothelial cells	Adult
Cattle	Palpebral conjunctiva	Basal cells	Epithelial cells	Adult
Cattle	Palpebral conjunctiva	CD4+ T cells	Immune cells	Adult
Cattle	Palpebral conjunctiva	WC1+ gamma delta T cells	Immune cells	Adult
Cattle	Palpebral conjunctiva	Plasma cells	Immune cells	Adult
Cattle	Palpebral conjunctiva	Cytotoxic CD8+ T cells	Immune cells	Adult
Cattle	Palpebral conjunctiva	Lymphatic endothelial cells	Endothelial cells	Adult
Cattle	Retina	Rod photoreceptor cells	Nervous cells	Adult
Cattle	Retina	Muller glia cells	Nervous cells	Adult
Cattle	Retina	Amacrine cells	Nervous cells	Adult
Cattle	Retina	Cone photoreceptor cells	Nervous cells	Adult
Cattle	Retina	Bipolar cells	Nervous cells	Adult
Cattle	Retina	Rod bipolar cells	Nervous cells	Adult
Cattle	Retina	Horizontal cells	Nervous cells	Adult
Cattle	Retina	Unknown cells	Unknown cells	Adult
Cattle	Skin	Fibroblasts	Stromal cells	Adult
Cattle	Skin	Blood vascular endothelial cells	Endothelial cells	Adult
Cattle	Skin	Venous endothelial cells	Endothelial cells	Adult
Cattle	Skin	Basal cells	Epithelial cells	Adult
Cattle	Skin	Luminal cells	Epithelial cells	Adult
Cattle	Skin	Smooth muscle cells	Muscle cells	Adult
Cattle	Skin	Lymphatic endothelial cells	Endothelial cells	Adult
Cattle	Skin	Granular cells	Epithelial cells	Adult
Cattle	Skin	Mast cells	Immune cells	Adult
Cattle	Skin	Follicular cells	Epithelial cells	Adult
Cattle	Skin	WC1- gamma delta T cells	Immune cells	Adult
Cattle	Skin	Proliferative basal cells	Epithelial cells	Adult
Cattle	Skin	Spinous cells	Epithelial cells	Adult
Cattle	Skin	Sebocytes	Epithelial cells	Adult
Cattle	Skin	Macrophages	Immune cells	Adult
Cattle	Testis	NKT cells	Immune cells	Adult
Cattle	Testis	Early spermatocytes	Reproductive cells	Adult
Cattle	Testis	Unknown cells	Unknown cells	Adult
Cattle	Testis	Fibroblasts	Stromal cells	Adult
Cattle	Testis	Spermatids	Reproductive cells	Adult
Cattle	Testis	Round spermatid cells	Reproductive cells	Adult
Cattle	Testis	Lymphatic endothelial cells	Endothelial cells	Adult
Cattle	Testis	Cytotoxic CD8+ T cells	Immune cells	Adult
Cattle	Testis	Plasma cells	Immune cells	Adult
Cattle	Testis	Spermatogonias	Reproductive cells	Adult
Cattle	Testis	Spermatocytes	Reproductive cells	Adult
Cattle	Testis	Basal cells	Epithelial cells	Adult
Cattle	Testis	B cells	Immune cells	Adult
Cattle	Testis	Smooth muscle cells	Muscle cells	Adult
Cattle	Testis	Sperm cells	Reproductive cells	Adult
Cattle	Testis	Macrophages	Immune cells	Adult
Cattle	Testis	Blood vascular endothelial cells	Endothelial cells	Adult
Cattle	Testis	Epithelial cells	Epithelial cells	Adult
Cattle	Reticulum	CD4+ T cells	Immune cells	Adult
Cattle	Reticulum	Venous endothelial cells	Endothelial cells	Adult
Cattle	Reticulum	Arteries endothelial cells	Endothelial cells	Adult
Cattle	Reticulum	Granular cells	Epithelial cells	Adult
Cattle	Reticulum	NKT cells	Immune cells	Adult
Cattle	Reticulum	Spinous cells	Epithelial cells	Adult
Cattle	Reticulum	Fibroblasts	Stromal cells	Adult
Cattle	Reticulum	Proliferative basal cells	Epithelial cells	Adult
Cattle	Reticulum	Lymphatic endothelial cells	Endothelial cells	Adult
Cattle	Reticulum	Smooth muscle cells	Muscle cells	Adult
Cattle	Reticulum	Macrophages	Immune cells	Adult
Cattle	Reticulum	Schwann cells	Nervous cells	Adult
Cattle	Reticulum	Plasma cells	Immune cells	Adult
Cattle	Reticulum	Basal cells	Epithelial cells	Adult
Cattle	Reticulum	Mesenchymal stem cells	Stromal cells	Adult
Cattle	Reticulum	Mast cells	Immune cells	Adult

## Sheet: Table S3
Table S3: Cell types and marker genes.
Cell Types	Markers
ADAMDEC1+ Fibroblasts	ADAMDEC1, COL3A1, COL1A2, COL1A1, MGP, LUM, DCN
Adipocyte cells	ADIPOQ, LIPE, PLIN1
Adipocyte progenitor cells	ADIPOQ, FKBP10, COL6A1, COL6A2
Afferent and efferent arterioles	PECAM1, CLDN5, PLAT, CAV1, HEY1, IGFBP3,AQP1
Alveolar epithelial cells	SFTPC, SFTPB, SFTPD, ABCA3, MUC1
Amacrine cells	PAX6, GAD1, TFAP2B, SLC5A7
Arteries endothelial cells	PECAM1, HEY1, IGFBP3
Ascending thin limb of henle's loop	KRT7, SPINK4, KRT19, SERPINA3, LAMC2, S100A2
Astrocytes	GFAP, SLC1A2, SLC1A3, AQP4, GJA1, AGT, F3, GPC5, PREX2, ADGRV1, NKAIN3, ATP13A4, SLC4A4, Gja1, Aqp4
B cells	MS4A1, BANK1, TNFRSF13C, PAX5, MA4A1/CD19, FCER2, CD40, NA, CD79A, CD79B, PTPRC, CD19, CD22, CR2, EBF1, VPREB3, MZB1, IGHG2, CD27, CENPF, TOP2A, MKI67, UBE2C, BOLA-DRA, BOLA-DQB
Basal cells	KRT5, KRT14, TP63, KRT15, KRT19, KRT4, S100A2, CLDN4, S100A9, S100A8, MUC1, ACTA2, MKI67, TOP2A, PCNA, CDCA8, MYLK, KRT17, KRT7, TPM2, KRT13, COL17A1, DST, COL7A1, ZFP36L2
Basal cells (Mammmary)	KRT19, KRT15, KRT8, KRT18, KRT7, KRT14, KRT5, EPCAM
Base stem cells	EPCAM, KRT8, LGR5, SOX2
Bipolar cells	GRIK1
Blood vascular endothelial cells	PECAM1, KDR, VWF, CDH5, CLDN5, VWF, KDR, CLDN5,CDH5, ACKR1, VCAM1, PLVAP, FAM167B, STC1, ISG15, CA4, RGCC, SPARC, GJA4, EFNB2, GATA2, SOX17, BMX, HEY1, LTBP4, FBLN5, IL6, KDRB, CD34, ECSCR, FLT1, CXCR4, LMO2, CLDN5,, JUN, BRD2, GADD45B, CCNL1, IER2, ZFP36,, AQP1, GLYCAM1, SOX18, FABP4, EGFL7, FLI1, ANKRD2, ESAM, GPIHBP1, TM4SF1, SELP, COL4A1, IGFBP7, EMCN, CAV1, CCL14, COL15A1, ENG, RCN1, COL15A1…
Capillaries endothelial cells	PECAM1, KDR, VWF, CDH5, CLDN5, CD36, CA4
Cardiomyocytes	ACTN2, PLN, TNNT2, TNNI3, MYH7, MYL7
CD4+ T cells	IL7R, CD3E, CD3D, CD4, CCR7, CD3G, CD4, CD52, LTB, ETS1, ICOS, SRGN, PTPRCAP, CXCR6, SPOCK2, PTPRC, FYN, TMSB4X, CD40LG, TRDC, CD45RA/PTPRC, CD8 (-), CD4,CTLA4, IKZF2, CTLA4, CD25/IL2RA, STAT4, TNFAIP3, IL17A, IL17F, TNFSF14
CD8+ T cells	CD3D, CD3E, CD8B, CCL5, IL7R, CD8A, CD2, CD3G, GZMB, ICOS
Chief cells	PGA5, TMED6
Cholangiocytes	SORBS2, KRT8, EPCAM, KRT18, CFTR, PKHD1, ONECUT1, KRT19, KRT7, SOX9
Ciliated epithelial cells	FOXJ1, CAPSL, FAM183A, TPPP3, CCDC78, CFAP43
Classical monocytes	LYZ, FNC1, VCAN, CD14, FCN1, FCGR3A (-), IL1B, CD68, FCGR3A(-)
Club cells	SCGB1A1, SCGB3A2
Cone photoreceptor cells	ARR3, PDE6H, PCDH15
Connecting tubule	KCNT2, ABCA4, KLF2, SEMA3D,SLC5A10
Conventional dendritic cell type 2	FLT3, FCER1A, CLEC10A, LY75, CST3, CD83, SIRPA, CD1E
Conventional dendritic cells	NR4A3, GPR183, CD83, GNLY, PRF1, FCER1A, LYZ, LY75, FLT3, DERL3, TLR3
Conventional dendritic cells type 1	CST3, CD86, CD83, CLEC9A, CD1D, PLBD1, NR4A3, GPR183, TLR3, LYZ, LY75, TCF4, ITM2C, CADM1, FLT3, ANPEP, IRF8, IDO1, LYZ/BOLA-DRA, BOLA-DQB, CD74
Cytotoxic CD8+ T cells	CCL5, CD3E, CD3D, CTSW, CD8A, NKG7, CD8B, PRF1, GZMM, KLRK1, PTPRC, IRF7, GNLY, GZMK, CD3G, GZMB, IL7R, CD7, IL2RB, CD44, CD3D,CTSW, CRTAM, GZMA, KLRJ1, CCL4
Descending thin limb of henle's loop	UGT1A1, UGT1A6, PCDHA9
Distal convoluted tubule cells	SLC8A1, WNK1
Early spermatocytes	SYCP2, DDX4, PIWIL1
Endocrine cells	CHGA,CHGB
Endothelial cells	VWF, FLT1, PECAM1, LYVE1
Enterocytes	KRT8, KRT18, FABP1, FABP2, VIL1
Enteroendocrine cells	CHGA, SST, GFRA3, CHGA
Epithelial cells	KRT14, KRT15, CLDN4, S100A2, TAGLN2
Erythroid cells	ALAS2, HBM, HBB, ENSBTAG00000011961/PPBP
Excitatory neurons	STMN2, SYT1, SLC17A6, RBFOX3, NA, SLC17A7, SATB2, TLE4, TBR1, SEMA3E, STAB2, SNAP25, RBFOX1
Fibroblasts	COL1A1, DCN, COL1A2, LUM, COL3A1, GSN, PDGFRA, OGN, FBLN1, AQP1, KERA, FBLN2, CLEC3B, POSTN, MFAP5, MGP, PI16, F3, DLK1, PTN, THY1, SPARC, MYOC, FGF7, FABP4, TNC, HSPA6, PDGFRB, MYLK, PLN, ITGA7, CXCL14, FN1, TPM2, ACTA2, TAGLN, IGFBP6, CAR3, PCLAF, C1R, CD34, , KLF9, HOXA10, MME, COL6A2, APOD, HSD11B2, DPT, FBN1, VCAN, VIM
Fibroblasts_1	COL1A1, DCN, COL1A2, LUM, COL3A1, GSN
Fibroblasts_2	DCN, COL1A2, LUM, COL3A1, GSN, PDGFRA
Follicular cells	SFRP1, DKK3, KRT5, KRT14
GABAergic neurons	GAD2, GAD1, LHX6, SLC6A1, PVALB, PAX2, SST, VIP, RELN, ADARB2, SYT1, LAMP5, STMN2
Gamma delta T cells	STMN1, S100B, HMGB2, CCL5, GNLY, NKG7
Glomerular capillary endothelial cells	CD36, CA4, AQP1
Goblet cells	AGR2, SPINK4, MUC2, TFF3, EPCAM
Granular cells	KRT5, KRT14, KRT1, KRT10, DSG1, DSC1, KRT25, KRT65, TCHH, KRT74, KRT35
Granule cells	SLC17A7, RBFOX3, RELN, PAX6, PDE1C, SYT1
Granulosa cells	HSD17B1, GSTA1, MAPK1, STK24, ANXA1, FDXR, INHA
GUCA2A+ Enterocytes	SPINK1, KRT19, KRT8, CD24, OLFM4, AGR2, GUCA2A, FABP2
Hepatocytes	HNF4A, ALB, APOA1, APOA2, APOA4, FGB, GK5, CPS1, CYP3A5.1, CP
Horizontal cells	CALB1
Immune cells	IL7R, KIT, PTPRC
Isthmus stem cells	STMN1, MKI67, TOP2A
Kupffer cells	CD68, C1QA, FCGR3A
Loop of Henle's cells	AQP1, SPP1
Luminal cells	MGC151921, ENSBTAG00000045737, BDA20, CLDN4, KRT8, KRT18, KRT19, KRT7, LTF, CD74, CSN3, CSN1S1, CSN2, GLYCAM1, LALBA, EPCAM, IER2, ELF5, ATF3, MAFF, KRT15, JUN, AGR2
Lymphatic endothelial cells	LYVE1, KDR, PECAM1, CDH5, FLT4, EFNB2, SEMA3D, NR2F2, FLT1, TM4SF1, PROX1, PDPN, CCL21, SEMA3A, NR2F1, CLDN5, ECSCR, GADD45B, IER2, CCNL1, ZFP36, BRD2, JUN, IFNG, RELN, TBX1, CAVIN2, NRP2, MMRN1, ERG, PECAM1,CAVIN2,LYVE1, S100A1
Macrophages	C1QA, C1QB, C1QC, HMOX1, CD163, CD68, MRC1, CD74, CD86, CD14, BOLA-DRA, BLA-DQB, FCGR3A, APOE, VCAM1, LYZ, ZEB2, MS4A7, PTPRC, NA, HMOX1,CD68, LRP1, EMILIN2, LAPTM5, TYROBP, ITGB2, CX3CR1, CD83, LYZ2, FOLR2, ITGAX, C1AB, PF4, CCL8, CCL3, FCER1G, SELENOP, CCL4, CTSS, ADGRE1, MSR1, MARCO, CD5L, C1QC, FCN1, HLA-DRA, HLA-DRB1, HLA-DPA1, C1QB, C1QC,
Mast cells	PTI, CPA3, KIT, LTC4S, LGALS3, IL17RB, ENSBTAG00000016520, HPGDS, TPSB2, SRGN, FCER1A, ENSBTAG00000050871
Medullary thick ascending limb of henle's loop	RDH8, PROX1, UMOD, SLC12A1
Melanocytes	TYRP1, PMEL, MLANA, MITF, TYR
Mesangial cells	IGF2, SPARC, VIM, CD74, KDR, ADIRF
Mesenchymal stem cells	VIM, IGF2, OLFM4, HOPX, SMOC2
MFAP5+ fibroblasts	DCN, MFAP5, GSN, COL1A1, LUM, COL1A2, COL3A1, PDGFRA
Microglias	P2RY12, CALCR, ARHGAP24, RUNX1, CX3CR1, DOCK8, CTSS, C1QB, ARHGAP15, DOCK2, PLXDC2, CD74, CSF1R, APBB1IP, CD14, CD86, C1QA, C1QC, A2M
Migratory dendritic cells	PTPRC, CD83, IL1B, SAMSN1
Monocytes	LYZ, FCN1, CD14, CD68
Muller glia cells	VIM, RLBP1, CLU, GLUL, GPC5, SLC1A3
Myofibroblast/vascular smooth muscle cells	ACTA2, MYL9, MYH11, TAGLN, MYLK, KRT17, KRT5
Myofibroblasts	COL3A1, DCN, ACTA2, MYH11, TAGLN, LUM, COL1A2, PRRX1, NOTCH3, MYH11,TAGLN
Neck cells	SPDEF, CELA1
Neurons	KCNIP4, RIMS1, KCNB2, NEGR1, GRM7, NRG3, ASIC2, GRIA4, NRXN3, ERC2, STXBP5L, KCNMA1, FOXP2, SEMA3E, GABRA3, RIMS2, CTNNA2, NLGN1, PCDH15
Neutrophils	S100A8, S100A9, S100A12, TGM3, CSF3R, IL1B, CXCL8, IL1RN, CXCR1, C5AR1, CD74, CXCL2, BASP1, CXCR2, LCN2, CAMP, LTF, STOM, ITGAM, MMP9, PGLYRP1, ORM1, SDS
NK cells	GNLY, NKG7, KLRB1, PRF1, KLRK1, FCGR3A, NCR1, NCAM1, CD160, CD74, CCL5, LAPTM5, ITGB2, CX3CR1, ZEB2, GZMA, IL2RB, XCL1, CD44, CD3E (-), CD3 (-), CTSW, CD3D (-),CTSW, NKG2A
NKT cells	CD3D, CD3E, CTSW, NKG7, CCL5, ENSBTAG00000047449, ENSBTAG00000000432, ENSBTAG00000009943, CD3G, PRF1, GNLY, CD8A, GZMK, PRF1,NKG7, KLRK1, KLRB1, CD3G, CD8A, GADD45B, CD2, CD247, IL2RB, CD44, XCL1, CD7, GZMA, TRAC, KLRJ1, ENSBTAG00000055197, ENSBTAG00000000144, CD6, CD3D,CTSW, CD8B, CD52, CCL4
Non-Classical monocytes	VCAN, CX3CR1, LYZ, MS4A7, FCGR3A
Oligodendrocyte precursor cells	VCAN, LHFPL3, PCDH15, OLIG1, CSPG4, PDGFRA, PTPRZ1, SULF2, SOX6, PTPRZ1SULF2, BCAN, SCRG1
Oligodendrocytes	OLIG1, MAG, OPALIN, MOG, PLP1, MBP, ERBIN, CNP, MOBP, ENPP2, CLDN11, GJB1, CRYAB, , S100B, QDPR, IGTA2
Parietal cells	ATP4A, ATP4B
Pericytes	RGS5, ACTA2, KCNJ8, ABCC9
Peritubular endothelial cells	GKN1, GKN2, TFF1
Pit cells	GKN1, GKN2, TFF1
Plasma cells	ENSBTAG00000047700, JCHAIN, ENSBTAG00000047121, MZB1, ENSBTAG00000053508, ENSBTAG00000050373, TXNDC5, ENSBTAG00000017305, ENSBTAG00000046076, DERL3, EAF2, TNFRSF17, ENSBTAG00000053635, VPREB3, XBP1, CD79A, PRDM1, XBP1, CD79B, ENSBTAG00000048135, ENSBTAG00000001219,ENSBTAG00000050723ENSBTAG00000047121, ENSBTAG00000055240, ENSBTAG00000055240,ENSBTAG00000001219, ENSBTAG00000050723, ENSBTAG0000004804…
Plasmablasts	MKI67, TUBB, CDK1，PCNA, TOP2A, UBE2C，PAX5, MS4A1, EBF1, VPREB3, CD79A, CD79B，CR2, CD40, CD22
Plasmacytoid dendritic cells	IL3RA/CD123, GZMB
Podocytes	NPHS2, NPHS1, PTGDS
Principal cells	AQP2, SCNN1G, KCNJ1, Gpx3, CFTR, AQP9
Principal cells (Dpididymis)	CCDC198, COMT, CYSTM1, LCP1
Principal cells (Kidney)	AQP2, SCNN1G, KCNJ1, KRT19
Proliferating NK cells	TOP2A, GNLY, GZMA, CTSW, NKGT
Proliferative basal cells	KRT14, MKI67, STMN1, TOP2A, CENPF, KRT5, KRT15, KRT17, KRT19
Proliferative cells	MKI67, PCNA, MCM2, CDK1, MCM5, TOP2A, CDCA8
Proliferative T cells	CENPA, PCLAF, UBE2C, BIRC5, MKI67, RRM2, RPM2, TOP2A, CD3D, CD3E, CD3G, PTPRC, CD2, TUBB, CDK1, PCNA, CD8A, CD8B, CD4, NKG7, STMN1
Proximal tubule cells	SLC34A1, SLC22A8, SLC28A1, ALDOB, PDZK1, SLC5A2, GATM, PKHD1
Purkinje cells	GAD1, GAD2, GRID2, RORA, SLC6A1, PVALB, ALDOC
Reproductive cells	CNTNAP2, ERBB4
Rod bipolar cells	PRKCA
Rod photoreceptor cells	PDE6A, PCDH15, SLC17A7, RHO, PDC, RCVRN, RBP3, CDHR1, CNGA1
Round spermatid cells	TEX29, ACRV1
S100A4+ vascular smooth muscle cells	S100A4, ACTA2, TPM2, BTC, DLK, GATA3
Schwann cells	PMP22, NCAM1, CDH19, S100B, CRYAB, SCN7A, SOX10, MAL, S100A4
Sebocytes	FA2H, PPARG, FASN
Skeletal muscle cells	ACTA1, MYBPC1, TNNC1, TNNC2, TPM1, TPM3, TNNI2, TNNT1, TNNT3, MYH2, MYL1, MYLPF, NEB
Smooth muscle cells	RGS5, ACTA2, MYLK, MYL9, MYH11, TAGLN, TPM2, RBPMS, CALD1, CNN1, DES, ACTG2, PDK4, LMOD1, PDE5A, SPARCL1, DSTN, SM22/TAGLN, PDPN (-), PLN, Tagln, Acta2, Pdpn (-), NOTCH3, TPM1, TPM3, C15H11orf96
Sperm cells	PRM2
Spermatids	ACTL7B, TEX35, CAPZA3, HEMGN, TEX29, SPATA19, TNP1, PRM2, GAPDHS, PRM1, SPEM1, ACRV1, SPAM1, HOOK1, PRKCD
Spermatocytes	SYCP2, SYCE1, ZPBP, SPATA16, NME8
Spermatogonias	UCHL1, DMRT1
Spinous cells	KRT5, KRT14, KRT6A, DSG1, KRT4, S100A9, S100A8, KRTDAP, BPIFA2C
Stem cells	CD68, CD14, C1QA, C1QC
Stromal cells	ERRFI1,DCN,WT1,DCN, COL1A1,COL3A1,ERRFI1,PGR, ESR1, HOXA11
Superficials	EPCAM, KRT18, KRT8, AGR2, MUC5B
T cells	IL7R, CD3E, ENSBTAG00000000144, CCL5, ENSBTAG00000000432, PTPRC, CD3D, TMSB4X, CD3G, CD247, LEF1, CCR7, CD4, CD8B, CD8A, NKG7, CD69, CD52, GNLY, GZMA, GZMB, GZMK
Stromal cells	ACTA2
Transient Amplifying (TA) cells	EPHB2, MKI67, STMN1, TOP2A
Type A intercalated cells	SLC4A1, ADGRF5, AVPR1A, ATP6V1C2, HEPACAM2
Type B intercalated cells	SLC26A4, ATP6V1C2, HEPACAM2
Unknown cells	ENSBTAG00000052369, MACF1, SRRM2
Vascular smooth muscle cells	ACTA2, TPM2, MYH11
Venous endothelial cells	ACKR1, PECAM1, KDR
WC1- gamma delta T cells	IL7R, CD3E, ENSBTAG00000027204, ENSBTAG00000000144, ENSBTAG00000055197, CD3D, CCL5, CD247, ENSBTAGO0000000144, CD3G, LTB, CD3G, ENSBTAG00000000144, NKG7, CTSW
WC1+ gamma delta T cells	CD3E, CD3D, CD3G, CD247, WC1, ICOS, CCL5, PTPRCAP, WC1.3, ENSBTAG00000055197, ENSBTAG00000000144, ETS1, SPOCK2, CD4 (-), CD8 (-), CD6 (-)

## Sheet: Table S4
Table S4. Cell type abundance and tissue distribution in adult cattle and camel single-cell atlases
	Number of cells in the cattle (adult) atlas	Number of cells in the camel (adult) atlas	Tissues containing this cell type in the cattle (adult) atlas	Tissues containing this cell type in the camel (adult) atlas
Adipocytes	2332	10779	PerirenalFat, SubcutaneousFat	HumpFat, SubcutaneousFat
Endothelial cells	26894	33596	BloodVessel, Rumen, Omasum, Abomasum, Esophagus, PerirenalFat, SubcutaneousFat, Kidney, Cecum, Jejunum, Duodenum, Spleen, Tongue, Trachea, Uterus, Vagina, Liver, Mammary, Ovary, Lung, Bulbar conjunctiva, Dpididymis, Heart, Medulla oblongata, Palpebral conjunctiva, Skin, Testis, Reticulum, Retina, Blood	BloodVessel, C1, C2, C3, GS, GS1, GS2, Esophagus, HumpFat, Kindey, LargeIntestine, SmallIntestine, Tongue, Uterus, Liver, Mammary, Ovary, Lung, Trachea, SubcutaneousFat
Epithelial cells	28379	35516	Rumen, Omasum, Abomasum, Esophagus, PerirenalFat, SubcutaneousFat, Kidney, Cecum, Jejunum, Duodenum, Tongue, Trachea, Uterus, Vagina, Liver, Mammary, Ovary, Lung, Bulbar conjunctiva, Dpididymis, Palpebral conjunctiva, Skin, Testis, Reticulum	C1, C2, C3, GS, GS1, GS2, Esophagus, Kindey, LargeIntestine, SmallIntestine, Tongue, Trachea, Uterus, Liver, Mammary, Ovary, Lung, SubcutaneousFat, HumpFat
Hepatocytes	6543	13481	Liver	Liver
Immune cells	97835	45130	BloodVessel, Rumen, Omasum, Abomasum, Blood, PBMC, Esophagus, PerirenalFat, SubcutaneousFat, Kidney, Cecum, Jejunum, Duodenum, Spleen, Tongue, Trachea, Uterus, Vagina, Liver, Mammary, Ovary, Lung, Bulbar conjunctiva, Dpididymis, Heart, Medulla oblongata, Palpebral conjunctiva, Skin, Testis, Reticulum, Cerebellum, Frontal lobe	BloodVessel, C1, C2, C3, GS, GS1, GS2, PBMC, Esophagus, HumpFat, Kindey, LargeIntestine, SmallIntestine, Spleen, Tongue, Uterus, Liver, Mammary, Ovary, Lung, SubcutaneousFat, Trachea
Muscle cells	14808	9739	BloodVessel, Rumen, Omasum, Abomasum, Esophagus, PerirenalFat, SubcutaneousFat, Kidney, Cecum, Jejunum, Duodenum, Spleen, Tongue, Trachea, Uterus, Vagina, Liver, Mammary, Ovary, Lung, Bulbar conjunctiva, Dpididymis, Heart, Medulla oblongata, Palpebral conjunctiva, Skin, Testis, Reticulum	BloodVessel, C1, C2, C3, GS, GS1, GS2, Esophagus, HumpFat, Kindey, LargeIntestine, SmallIntestine, Tongue, Trachea, Uterus, Liver, Mammary, Ovary, Lung, SubcutaneousFat
Nervous cells	37558	1409	Spleen, Trachea, Cerebellum, Frontal lobe, Heart, Medulla oblongata, Retina, Bulbar conjunctiva, Reticulum, Palpebral conjunctiva	BloodVessel, C1, GS1, LargeIntestine, Tongue
Reproductive cells	4634	1003	Ovary	Ovary, Testis
Stromal cells	39410	8719	BloodVessel, Rumen, Omasum, Abomasum, Esophagus, PerirenalFat, SubcutaneousFat, Kidney, Cecum, Jejunum, Duodenum, Spleen, Tongue, Trachea, Uterus, Vagina, Liver, Mammary, Ovary, Lung, Bulbar conjunctiva, Dpididymis, Heart, Medulla oblongata, Palpebral conjunctiva, Skin, Testis, Reticulum	BloodVessel, C1, C2, C3, GS, GS1, GS2, Esophagus, HumpFat, Kindey, LargeIntestine, SmallIntestine, Tongue, Uterus, Liver, Mammary, Ovary, Lung, Trachea
Unknown cells	6079	1310	SubcutaneousFat, Spleen, Liver, Lung, Retina, Vagina, Testis	HumpFat, Spleen, Uterus

## Sheet: Table S5
Table S5. One-to-one orthologs between camels and cattle.
Cattle_Gene ID	Cattle_Gene name	Camel_Gene ID	Camel_Gene name	Preferred gene name
ENSBTAG00000010837	HTR4	XP_045373431.1	HTR4	HTR4
ENSBTAG00000020202	CRHBP	XP_010947573.1	LOC105064360	CRHBP
ENSBTAG00000007996	HTR6	XP_010955745.1	HTR6	HTR6
ENSBTAG00000008783	HTR7	XP_010969532.1	HTR7	HTR7
ENSBTAG00000010431	LURAP1L	XP_010971004.1	LURAP1L	LURAP1L
ENSBTAG00000047818	TAFA2	XP_010947270.1	TAFA2	FAM19A2
ENSBTAG00000019041	TAFA1	XP_010950252.1	TAFA1	FAM19A1
ENSBTAG00000052841	TAFA3	XP_010946629.1	TAFA3	FAM19A3
ENSBTAG00000006244	WDR83OS	XP_010952503.1	WDR83OS	WDR83OS
ENSBTAG00000009839	GSTK1	XP_010954237.1	GSTK1	GSTK1
ENSBTAG00000013337	DHDH	XP_010945237.1	DHDH	DHDH
ENSBTAG00000002344	ORAI3	XP_010970741.1	ORAI3	ORAI3
ENSBTAG00000012050	ORAI2	XP_010951033.2	ORAI2	ORAI2
ENSBTAG00000045633	AGTR1	XP_010968718.1	AGTR1	AGTR1
ENSBTAG00000004457	ORAI1	XP_010967970.1	ORAI1	ORAI1
ENSBTAG00000012073	VOPP1	XP_045362637.1	VOPP1	VOPP1
ENSBTAG00000040386	AGTR2	XP_010945722.1	AGTR2	AGTR2
ENSBTAG00000031500	SHMT2	XP_010944588.1	SHMT2	SHMT2
ENSBTAG00000007651	TARS3	XP_045378521.1	TARS3	TARSL2
ENSBTAG00000017094	SHMT1	XP_010971717.1	SHMT1	SHMT1
ENSBTAG00000012838	RDH12	XP_010960601.1	RDH12	RDH12
ENSBTAG00000018681	TBXT	XP_045369277.1	TBXT	TBXT
ENSBTAG00000001950	RDH11	XP_010960600.1	RDH11	RDH11
ENSBTAG00000020143	RDH10	XP_010949661.1	RDH10	RDH10
ENSBTAG00000023928	RDH14	XP_010945664.1	LOC105062942	RDH14
ENSBTAG00000030393	RDH13	XP_010960191.1	RDH13	RDH13
ENSBTAG00000001842	GSTM3	XP_010946568.1	GSTM3	GSTM3
ENSBTAG00000013339	NEBL	XP_010946077.1	NEBL	NEBL
ENSBTAG00000007681	DHFR	XP_010947541.1	DHFR	DHFR
ENSBTAG00000004394	PKIB	XP_010963797.1	PKIB	PKIB
ENSBTAG00000007503	STRC	XP_010963642.1	STRC	STRC
ENSBTAG00000008150	PKIA	XP_045370025.1	PKIA	PKIA
ENSBTAG00000018590	STRN	XP_010965947.1	STRN	STRN
ENSBTAG00000005275	PKIG	XP_010957002.1	PKIG	PKIG
ENSBTAG00000005424	KCNC1	XP_010963094.1	KCNC1	KCNC1
ENSBTAG00000054123	ENSBTAG00000054123	XP_045375410.1	KCNC2	KCNC2
ENSBTAG00000039935	KCNC3	XP_045366757.1	KCNC3	KCNC3
ENSBTAG00000007352	KCNC4	XP_010946575.1	KCNC4	KCNC4
ENSBTAG00000050313	BBC3	XP_045366742.1	BBC3	BBC3
ENSBTAG00000020430	GLT1D1	XP_010946689.2	GLT1D1	GLT1D1
ENSBTAG00000021949	NEFL	XP_010946632.1	NEFL	NEFL
ENSBTAG00000039530	NEFM	XP_010946622.1	NEFM	NEFM
ENSBTAG00000013147	NEFH	XP_010949603.1	NEFH	NEFH
ENSBTAG00000021707	MYBPC3	XP_010962856.1	MYBPC3	MYBPC3
ENSBTAG00000011392	MYBPC1	XP_010961088.1	MYBPC1	MYBPC1
ENSBTAG00000020080	MYBPC2	XP_010945324.1	MYBPC2	MYBPC2
ENSBTAG00000009024	KCND1	XP_010966446.1	KCND1	KCND1
ENSBTAG00000032077	KCND2	XP_010945915.1	KCND2	KCND2
ENSBTAG00000031654	KCND3	XP_010946611.2	KCND3	KCND3
ENSBTAG00000005250	BGN	XP_010962409.1	BGN	BGN
ENSBTAG00000014832	TMEFF2	XP_010947002.1	TMEFF2	TMEFF2
ENSBTAG00000010195	PKN3	XP_010949514.1	PKN3	PKN3
ENSBTAG00000016646	KCNA1	XP_010963147.1	KCNA1	KCNA1
ENSBTAG00000006434	SYNPO2	XP_045370935.1	SYNPO2	SYNPO2
ENSBTAG00000027051	PTAFR	XP_010946270.1	PTAFR	PTAFR
ENSBTAG00000015459	KCNA2	XP_010946584.1	KCNA2	KCNA2
ENSBTAG00000047004	UMAD1	XP_010970470.1	UMAD1	RPA3OS
ENSBTAG00000047879	KCNA3	XP_010946585.1	KCNA3	KCNA3
ENSBTAG00000007136	ADAM22	XP_045366351.1	ADAM22	ADAM22
ENSBTAG00000003715	ADAM21	XP_010960683.1	LOC105074753	ADAM21
ENSBTAG00000020793	KCNA4	XP_010963039.2	KCNA4	KCNA4
ENSBTAG00000000300	NEXMIF	XP_010965867.1	NEXMIF	KIAA2022
ENSBTAG00000007553	KCNA5	XP_010963167.1	KCNA5	KCNA5
ENSBTAG00000038377	ADAM20	XP_045378129.1	LOC105074754	ADAM20
ENSBTAG00000047191	KCNA6	XP_010963134.2	KCNA6	KCNA6
ENSBTAG00000007639	SDAD1	XP_010967617.1	SDAD1	SDAD1
ENSBTAG00000016125	KCNA7	XP_045366751.1	KCNA7	KCNA7
ENSBTAG00000053818	ENSBTAG00000053818	XP_010971558.1	LOC105083419	ADAM29
ENSBTAG00000037929	ADAM28	XP_045367688.1	LOC105063906	ADAM28
ENSBTAG00000021000	USF3	XP_010969117.1	USF3	KIAA2018
ENSBTAG00000019694	ADAM23	XP_010958412.1	ADAM23	ADAM23
ENSBTAG00000020458	STX6	XP_010953234.1	STX6	STX6
ENSBTAG00000009490	STX5	XP_010954762.1	STX5	STX5
ENSBTAG00000007523	STX4	XP_010970735.1	STX4	STX4
ENSBTAG00000012820	STX3	XP_010954658.1	STX3	STX3
ENSBTAG00000007988	STX2	XP_010946669.1	STX2	STX2
ENSBTAG00000013988	BID	XP_045380003.1	BID	BID
ENSBTAG00000021993	SPDEF	XP_010947357.1	SPDEF	SPDEF
ENSBTAG00000038409	MBD3	XP_045360138.1	MBD3	MBD3
ENSBTAG00000021645	MBD4	XP_045371025.1	MBD4	MBD4
ENSBTAG00000019592	MBD5	XP_045368988.1	MBD5	MBD5
ENSBTAG00000010616	MBD6	XP_010944610.1	MBD6	MBD6
ENSBTAG00000018084	CASTOR1	XP_010949673.1	CASTOR1	GATSL3
ENSBTAG00000017056	PKLR	XP_010952244.1	PKLR	PKLR
ENSBTAG00000027320	KCNB1	XP_010956926.1	KCNB1	KCNB1
ENSBTAG00000040496	KCNB2	XP_010949605.2	KCNB2	KCNB2
ENSBTAG00000037457	MBD2	XP_010959650.1	MBD2	MBD2
ENSBTAG00000034192	KIAA2012	XP_010970140.1	KIAA2012	KIAA2012
ENSBTAG00000013163	ADAM33	XP_010971059.1	ADAM33	ADAM33
ENSBTAG00000023146	ADAM32	XP_045374829.1	LOC105071539	ADAM32
ENSBTAG00000019388	KIAA2013	XP_010956090.1	KIAA2013	KIAA2013
ENSBTAG00000003970	MITD1	XP_010957362.1	MITD1	MITD1
ENSBTAG00000021900	PKN2	XP_010961603.1	PKN2	PKN2
ENSBTAG00000017037	PKN1	XP_010952442.2	PKN1	PKN1
ENSBTAG00000003398	KCNG1	XP_010956910.2	KCNG1	KCNG1
ENSBTAG00000013665	KCNG2	XP_045377897.1	KCNG2	KCNG2
ENSBTAG00000032623	KCNG3	XP_010966008.2	KCNG3	KCNG3
ENSBTAG00000016695	KCNG4	XP_045362261.1	KCNG4	KCNG4
ENSBTAG00000020647	RASL11B	XP_010964386.1	RASL11B	RASL11B
ENSBTAG00000019538	FBXO28	XP_045365434.1	FBXO28	FBXO28
ENSBTAG00000018727	GOLIM4	XP_010950383.2	GOLIM4	GOLIM4
ENSBTAG00000003169	FBXO24	XP_045360398.1	FBXO24	FBXO24
ENSBTAG00000032097	FBXO21	XP_010961910.1	FBXO21	FBXO21
ENSBTAG00000002833	FBXO22	XP_010953510.2	FBXO22	FBXO22
ENSBTAG00000015511	FADS3	XP_010954713.1	FADS3	FADS3
ENSBTAG00000007818	POFUT2	XP_010945733.1	LOC105062998	POFUT2
ENSBTAG00000005826	PTAR1	XP_010951426.2	PTAR1	PTAR1
ENSBTAG00000003201	FNTA	XP_010956008.1	FNTA	FNTA
ENSBTAG00000017242	FADS6	XP_010949104.1	FADS6	FADS6
ENSBTAG00000016231	POFUT1	XP_045377009.1	POFUT1	POFUT1
ENSBTAG00000005897	FNTB	XP_010960570.1	FNTB	FNTB
ENSBTAG00000026915	NEK1	XP_010958885.1	NEK1	NEK1
ENSBTAG00000039937	TNFRSF8	XP_045374478.1	TNFRSF8	TNFRSF8
ENSBTAG00000009618	NEK2	XP_010947776.1	NEK2	NEK2
ENSBTAG00000020612	NEK3	XP_010949754.1	NEK3	NEK3
ENSBTAG00000015635	TNFRSF4	XP_010955988.1	TNFRSF4	TNFRSF4
ENSBTAG00000022294	FADS1	XP_010954706.1	FADS1	FADS1
ENSBTAG00000008710	KCNH1	XP_045368416.1	KCNH1	KCNH1
ENSBTAG00000000753	PIAS4	XP_010965015.1	PIAS4	PIAS4
ENSBTAG00000004078	KCNH2	XP_010968243.1	LOC105080842	KCNH2
ENSBTAG00000019277	KCNH3	XP_010962554.1	KCNH3	KCNH3
ENSBTAG00000021634	PIAS3	XP_010966526.1	PIAS3	PIAS3
ENSBTAG00000001195	KCNH4	XP_010967301.1	KCNH4	KCNH4
ENSBTAG00000011379	KCNH5	XP_010960545.1	KCNH5	KCNH5
ENSBTAG00000016355	UVRAG	XP_010971456.1	DGAT2	DGAT2
ENSBTAG00000016613	KCNH6	XP_010954361.2	KCNH6	KCNH6
ENSBTAG00000026356	DGAT1	XP_010959478.1	DGAT1	DGAT1
ENSBTAG00000004147	FBH1	XP_045378106.1	FBH1	FBXO18
ENSBTAG00000001899	KCNH7	XP_010969687.1	KCNH7	KCNH7
ENSBTAG00000003059	CFAP298	XP_010954892.1	CFAP298	C21ORF59
ENSBTAG00000012798	KCNH8	XP_010957894.1	KCNH8	KCNH8
ENSBTAG00000017815	STX8	XP_010964276.1	STX8	STX8
ENSBTAG00000034626	FBXO16	XP_010966114.1	FBXO16	FBXO16
ENSBTAG00000017139	STX7	XP_010963866.1	STX7	STX7
ENSBTAG00000021984	C1H21orf58	XP_045359942.1	CUNH21orf58	C21ORF58
ENSBTAG00000049203	FBXO17	XP_045366809.1	FBXO17	FBXO17
ENSBTAG00000009686	FBXO15	XP_010970160.2	FBXO15	FBXO15
ENSBTAG00000012262	FBXO10	XP_010951194.1	FBXO10	FBXO10
ENSBTAG00000001425	FBXO11	XP_010966050.1	FBXO11	FBXO11
ENSBTAG00000007833	PIAS2	XP_010959703.1	PIAS2	PIAS2
ENSBTAG00000005564	PIAS1	XP_010953934.1	PIAS1	PIAS1
ENSBTAG00000014925	NPAS4	XP_010954968.1	NPAS4	NPAS4
ENSBTAG00000023333	LENG1	XP_010960155.2	LENG1	LENG1
ENSBTAG00000005928	MINPP1	XP_010969562.1	MINPP1	MINPP1
ENSBTAG00000020878	DMTF1	XP_010944911.1	DMTF1	DMTF1
ENSBTAG00000002651	PKP2	XP_010952403.1	PKP2	PKP2
ENSBTAG00000046350	PKP1	XP_045373599.1	PKP1	PKP1
ENSBTAG00000013773	PKP4	XP_010969645.1	PKP4	PKP4
ENSBTAG00000043993	C1H21orf62	XP_010954877.1	CUNH21orf62	C21ORF62
ENSBTAG00000020301	BLM	XP_010953401.1	BLM	BLM
ENSBTAG00000001150	KCNE1	XP_010954832.1	KCNE1	KCNE1
ENSBTAG00000024713	OR2T26	XP_010948622.1	LOC105065251	OLFR1395
ENSBTAG00000026260	KCNE2	XP_010954838.1	KCNE2	KCNE2
ENSBTAG00000011873	KCNE3	XP_010971431.1	KCNE3	KCNE3
ENSBTAG00000006432	KCNE4	XP_010947160.1	KCNE4	KCNE4
ENSBTAG00000003779	ZC4H2	XP_010971963.1	ZC4H2	ZC4H2
ENSBTAG00000002504	IREB2	XP_010953500.1	IREB2	IREB2
ENSBTAG00000024983	FBXO47	XP_010958795.1	FBXO47	FBXO47
ENSBTAG00000047772	FBXO48	XP_010962065.1	FBXO48	FBXO48
ENSBTAG00000040298	GSTT1	XP_010953749.1	LOC105069337	GSTT1
ENSBTAG00000006388	FBXO45	XP_010957674.1	FBXO45	FBXO45
ENSBTAG00000048966	FBXO46	XP_045366556.1	FBXO46	FBXO46
ENSBTAG00000019795	FBXO43	XP_045373162.1	FBXO43	FBXO43
ENSBTAG00000015576	NPAS1	XP_010945394.1	NPAS1	NPAS1
ENSBTAG00000032617	FBXO44	XP_010955844.1	LOC105070971	FBXO44
ENSBTAG00000012759	FBXO41	XP_010962081.2	FBXO41	FBXO41
ENSBTAG00000019697	NPAS2	XP_045375610.1	NPAS2	NPAS2
ENSBTAG00000008510	FBXO42	XP_010955778.1	FBXO42	FBXO42
ENSBTAG00000004462	NPAS3	XP_045378608.1	NPAS3	NPAS3
ENSBTAG00000014508	FBXO40	XP_045363153.1	FBXO40	FBXO40
ENSBTAG00000009941	MBIP	XP_010965346.1	LOC105078480	MBIP
ENSBTAG00000015535	NEK8	XP_010956559.1	NEK8	NEK8
ENSBTAG00000016612	NEK9	XP_010961329.1	NEK9	NEK9
ENSBTAG00000021283	KCNF1	XP_010962321.2	KCNF1	KCNF1
ENSBTAG00000000067	SDF2L1	XP_010953768.1	SDF2L1	SDF2L1
ENSBTAG00000026580	HTR1E	XP_010947269.1	HTR1E	HTR1E
ENSBTAG00000001187	RASL10A	XP_010949601.2	RASL10A	RASL10A
ENSBTAG00000004749	NEK4	XP_010967357.1	NEK4	NEK4
ENSBTAG00000018518	RASL10B	XP_010947515.1	RASL10B	RASL10B
ENSBTAG00000039151	HTR1F	XP_045359887.1	HTR1F	HTR1F
ENSBTAG00000019134	NEK5	XP_045370035.1	NEK5	NEK5
ENSBTAG00000019470	NEK6	XP_010954456.1	NEK6	NEK6
ENSBTAG00000003313	TNFRSF9	XP_010955896.2	TNFRSF9	TNFRSF9
ENSBTAG00000020303	FBXO38	XP_045373430.1	FBXO38	FBXO38
ENSBTAG00000016943	NEK7	XP_010954578.1	NEK7	NEK7
ENSBTAG00000040329	HTR1D	XP_010955685.1	HTR1D	HTR1D
ENSBTAG00000046956	STYX	XP_010960463.2	STYX	STYX
ENSBTAG00000018345	FBXO39	XP_010970360.1	FBXO39	FBXO39
ENSBTAG00000040439	HTR1A	XP_010947687.1	HTR1A	HTR1A
ENSBTAG00000010338	FBXO36	XP_045373391.1	FBXO36	FBXO36
ENSBTAG00000037429	HTR1B	XP_010971135.1	HTR1B	HTR1B
ENSBTAG00000020533	FBXO34	XP_045377995.1	FBXO34	FBXO34
ENSBTAG00000016194	FBXO32	XP_010970914.1	FBXO32	FBXO32
ENSBTAG00000005376	FBXO30	XP_010963983.1	FBXO30	FBXO30
ENSBTAG00000002226	FBXO31	XP_010966491.1	FBXO31	FBXO31
ENSBTAG00000006199	DRAP1	XP_010955468.1	DRAP1	DRAP1
ENSBTAG00000030801	MNAT1	XP_010960533.1	MNAT1	MNAT1
ENSBTAG00000015835	PIWIL2	XP_010953295.1	PIWIL2	PIWIL2
ENSBTAG00000011112	KCNK5	XP_010971986.1	KCNK5	KCNK5
ENSBTAG00000003245	BCAR3	XP_045369098.1	BCAR3	BCAR3
ENSBTAG00000006468	PIWIL1	XP_010946672.2	PIWIL1	PIWIL1
ENSBTAG00000023562	KCNK6	XP_010962102.1	KCNK6	KCNK6
ENSBTAG00000013178	ALAS2	XP_010954035.1	ALAS2	ALAS2
ENSBTAG00000010802	KCNK7	XP_010955439.2	KCNK7	KCNK7
ENSBTAG00000014910	PIWIL4	XP_010971647.1	PIWIL4	PIWIL4
ENSBTAG00000004118	ALAS1	XP_010967379.2	ALAS1	ALAS1
ENSBTAG00000022819	ONECUT2	XP_010959621.1	ONECUT2	ONECUT2
ENSBTAG00000047488	KCNK9	XP_010970995.1	KCNK9	KCNK9
ENSBTAG00000047578	ONECUT3	XP_010965212.2	ONECUT3	ONECUT3
ENSBTAG00000046470	ONECUT1	XP_010967792.2	ONECUT1	ONECUT1
ENSBTAG00000039772	HTR2B	XP_010954343.1	HTR2B	HTR2B
ENSBTAG00000009514	PPWD1	XP_010947678.1	PPWD1	PPWD1
ENSBTAG00000000759	NENF	XP_010947792.1	NENF	NENF
ENSBTAG00000013498	HTR2A	XP_010949703.1	HTR2A	HTR2A
ENSBTAG00000011563	TNFSF13B	XP_010950647.1	TNFSF13B	TNFSF13B
ENSBTAG00000013909	BOC	XP_010969106.1	BOC	BOC
ENSBTAG00000001395	C1H21orf91	XP_010958456.1	CUNH21orf91	C21ORF91
ENSBTAG00000008180	SPDL1	XP_010970544.1	SPDL1	SPDL1
ENSBTAG00000004990	NEO1	XP_010953593.1	NEO1	NEO1
ENSBTAG00000016705	BCAS2	XP_010966679.1	BCAS2	BCAS2
ENSBTAG00000008711	BOK	XP_010946401.1	BOK	BOK
ENSBTAG00000000835	BCAS1	XP_045375240.1	BCAS1	BCAS1
ENSBTAG00000038929	BCAS4	XP_010956914.1	BCAS4	BCAS4
ENSBTAG00000016094	SLC36A1	XP_010968312.1	SLC36A1	SLC36A1
ENSBTAG00000002663	BCAS3	XP_045369671.1	BCAS3	BCAS3
ENSBTAG00000038597	OR2W6	XP_010962450.2	LOC105076133	OLFR1361
ENSBTAG00000006624	SLC36A3	XP_045362667.1	SLC36A3	SLC36A3
ENSBTAG00000039145	OR2W4	XP_010944068.1	LOC105061661	OLFR1362
ENSBTAG00000001099	PIANP	XP_010956014.1	LOC105071095	PIANP
ENSBTAG00000020809	SLC36A2	XP_010968311.1	SLC36A2	SLC36A2
ENSBTAG00000040304	ENSBTAG00000040304	XP_010946161.1	LOC105063351	HTR3E
ENSBTAG00000038920	VPS13C	XP_010967826.2	VPS13C	VPS13C
ENSBTAG00000006247	DHPS	XP_010952501.1	DHPS	DHPS
ENSBTAG00000016080	VPS13D	XP_010955818.1	VPS13D	VPS13D
ENSBTAG00000017734	ENSBTAG00000017734	XP_010951087.1	VPS13A	VPS13A
ENSBTAG00000012357	VPS13B	XP_010954071.1	VPS13B	VPS13B
ENSBTAG00000010791	HTR3A	XP_010951828.1	HTR3A	HTR3A
ENSBTAG00000031330	HTR3B	XP_010951845.2	HTR3B	HTR3B
ENSBTAG00000018796	RABGGTA	XP_010953121.2	RABGGTA	RABGGTA
ENSBTAG00000013384	OR1F12	XP_010944066.1	LOC105061659	OLFR1366
ENSBTAG00000004934	NEMF	XP_010965298.1	NEMF	NEMF
ENSBTAG00000049002	C1D	XP_010962070.1	C1D	C1D
ENSBTAG00000014046	BPI	XP_010959041.1	BPI	BPI
ENSBTAG00000009172	BCAT2	XP_010945233.1	BCAT2	BCAT2
ENSBTAG00000004840	C1S	XP_010961695.1	C1S	C1S
ENSBTAG00000008612	C1R	XP_010961787.1	C1R	C1R
ENSBTAG00000021995	LRTM2	XP_045380109.1	LRTM2	LRTM2
ENSBTAG00000013124	LRTM1	XP_010966651.2	LRTM1	LRTM1
ENSBTAG00000011693	LENG9	XP_010960363.1	LENG9	LENG9
ENSBTAG00000011689	LENG8	XP_010960173.2	LENG8	LENG8
ENSBTAG00000011645	U2AF1	XP_010945643.1	LOC105062929	U2AF1
ENSBTAG00000007626	IL2RG	XP_010971915.1	IL2RG	IL2RG
ENSBTAG00000039574	NEPN	XP_010963779.2	LOC105077166	NEPN
ENSBTAG00000017287	DRAM1	XP_010961098.1	DRAM1	DRAM1
ENSBTAG00000012281	AWAT2	XP_045365131.1	AWAT2	AWAT2
ENSBTAG00000002830	U2AF2	XP_045377929.1	U2AF2	U2AF2
ENSBTAG00000009888	DRAM2	XP_010946590.1	DRAM2	DRAM2
ENSBTAG00000000008	KCNJ1	XP_010956162.1	KCNJ1	KCNJ1
ENSBTAG00000008530	SLC36A4	XP_010971668.2	SLC36A4	SLC36A4
ENSBTAG00000008294	KCNJ2	XP_010946909.1	KCNJ2	KCNJ2
ENSBTAG00000006159	KCNJ3	XP_010969612.2	KCNJ3	KCNJ3
ENSBTAG00000051965	KCNJ4	XP_010958609.1	KCNJ4	KCNJ4
ENSBTAG00000006902	KCNJ5	XP_010956164.1	KCNJ5	KCNJ5
ENSBTAG00000037616	KCNJ6	XP_010957736.1	KCNJ6	KCNJ6
ENSBTAG00000011818	COL26A1	XP_045371031.1	COL26A1	COL26A1
ENSBTAG00000002551	KCNJ8	XP_010944810.1	KCNJ8	KCNJ8
ENSBTAG00000002568	GPKOW	XP_010966451.1	GPKOW	GPKOW
ENSBTAG00000024507	KCNJ9	XP_010954033.2	KCNJ9	KCNJ9
ENSBTAG00000002891	HTR5A	XP_010953882.1	HTR5A	HTR5A
ENSBTAG00000001397	OR13P4	XP_010958053.2	LOC105072726	OLFR1342
ENSBTAG00000016785	ENSBTAG00000016785	XP_010962443.1	LOC105076125	HTR5B
ENSBTAG00000002706	GSTZ1	XP_010946199.1	GSTZ1	GSTZ1
ENSBTAG00000031335	BABAM2	XP_010946760.1	BABAM2	BRE
ENSBTAG00000020892	IL2RA	XP_045378138.1	IL2RA	IL2RA
ENSBTAG00000004515	KCNK1	XP_010950408.1	KCNK1	KCNK1
ENSBTAG00000004407	KCNK2	XP_045368450.1	KCNK2	KCNK2
ENSBTAG00000012002	BCAR1	XP_010965542.2	BCAR1	BCAR1
ENSBTAG00000051102	KCNK3	XP_045367769.1	KCNK3	KCNK3
ENSBTAG00000008644	KCNK4	XP_010955379.2	KCNK4	KCNK4
ENSBTAG00000012618	SLC23A3	XP_010947099.1	SLC23A3	SLC23A3
ENSBTAG00000032366	SLC23A2	XP_010971032.1	SLC23A2	SLC23A2
ENSBTAG00000046654	CERK	XP_045376497.1	CERK	CERK
ENSBTAG00000010798	SLC23A1	XP_010970008.1	SLC23A1	SLC23A1
ENSBTAG00000055296	LGALSL	XP_010950224.1	LGALSL	LGALSL
ENSBTAG00000003960	CCP110	XP_010959375.1	CCP110	CCP110
ENSBTAG00000016312	LGALS4	XP_045366797.1	LGALS4	LGALS4
ENSBTAG00000002326	LGALS3	XP_010960491.1	LGALS3	LGALS3
ENSBTAG00000021615	LGALS2	XP_010958642.1	LGALS2	LGALS2
ENSBTAG00000002087	IL36A	XP_010957436.1	LOC105072266	IL36A
ENSBTAG00000015089	LGALS1	XP_010958635.1	LGALS1	LGALS1
ENSBTAG00000002088	IL36B	XP_010957435.1	LOC105072265	IL36B
ENSBTAG00000047087	MCIDAS	XP_045381068.1	MCIDAS	MCIDAS
ENSBTAG00000016648	BSG	XP_010964909.1	BSG	BSG
ENSBTAG00000006846	LGALS9	XP_010956598.1	LGALS9	LGALS9
ENSBTAG00000009042	ATXN7L2	XP_010946549.1	ATXN7L2	ATXN7L2
ENSBTAG00000011581	BSN	XP_045361935.1	BSN	BSN
ENSBTAG00000013544	LGALS8	XP_045378476.1	LGALS8	LGALS8
ENSBTAG00000019662	ATXN7L3	XP_010957844.1	ATXN7L3	ATXN7L3
ENSBTAG00000020140	CER1	XP_010944358.1	CER1	CER1
ENSBTAG00000010677	LIMCH1	XP_010960924.1	LIMCH1	LIMCH1
ENSBTAG00000013994	BSX	XP_010965528.1	BSX	BSX
ENSBTAG00000020357	GOLPH3L	XP_010956775.1	GOLPH3L	GOLPH3L
ENSBTAG00000004237	BTC	XP_010967634.1	BTC	BTC
ENSBTAG00000019129	BTD	XP_010964343.1	BTD	BTD
ENSBTAG00000015427	CFDP1	XP_010965549.1	CFDP1	CFDP1
ENSBTAG00000004411	CRISPLD1	XP_010949836.1	CRISPLD1	CRISPLD1
ENSBTAG00000004059	SOAT1	XP_010953215.1	SOAT1	SOAT1
ENSBTAG00000005623	SOAT2	XP_010962657.1	SOAT2	SOAT2
ENSBTAG00000021176	CRISPLD2	XP_010966139.1	CRISPLD2	CRISPLD2
ENSBTAG00000021965	SUB1	XP_010953865.1	SUB1	SUB1
ENSBTAG00000010986	KCNQ1	XP_010955115.1	KCNQ1	KCNQ1
ENSBTAG00000003030	KCNQ2	XP_045372198.1	KCNQ2	KCNQ2
ENSBTAG00000019250	BTK	XP_010968134.1	BTK	BTK
ENSBTAG00000020667	KCNQ3	XP_010970963.1	KCNQ3	KCNQ3
ENSBTAG00000002644	KCNQ4	XP_045376199.1	KCNQ4	KCNQ4
ENSBTAG00000007791	KCNQ5	XP_010965910.1	KCNQ5	KCNQ5
ENSBTAG00000040413	CES3	XP_010960742.1	CES3	CES3
ENSBTAG00000005093	CES2	XP_010960741.1	CES2	CES2
ENSBTAG00000017366	GRB7	XP_045376697.1	GRB7	GRB7
ENSBTAG00000008339	DHX8	XP_010957875.1	DHX8	DHX8
ENSBTAG00000013929	RRAD	XP_010960739.1	RRAD	RRAD
ENSBTAG00000019821	DHX9	XP_045372528.1	DHX9	DHX9
ENSBTAG00000040551	ZBTB1	XP_010960562.1	ZBTB1	ZBTB1
ENSBTAG00000007761	ZBTB5	XP_010951187.1	ZBTB5	ZBTB5
ENSBTAG00000008289	ZBTB4	XP_045380739.1	ZBTB4	ZBTB4
ENSBTAG00000021329	ZBTB3	XP_010954754.1	ZBTB3	ZBTB3
ENSBTAG00000014790	ZBTB2	XP_010964017.1	ZBTB2	ZBTB2
ENSBTAG00000052924	NKAIN2	XP_010963808.1	NKAIN2	NKAIN2
ENSBTAG00000011237	PKHD1	XP_045365261.1	PKHD1	PKHD1
ENSBTAG00000020159	NKAIN1	XP_010950520.1	NKAIN1	NKAIN1
ENSBTAG00000025931	NEU3	XP_010971442.1	NEU3	NEU3
ENSBTAG00000014833	NEU4	XP_010946393.1	NEU4	NEU4
ENSBTAG00000011038	MC2R	XP_010956459.1	MC2R	MC2R
ENSBTAG00000051598	ENSBTAG00000051598	XP_045372199.1	NKAIN4	NKAIN4
ENSBTAG00000054400	NKAIN3	XP_010969032.1	NKAIN3	NKAIN3
ENSBTAG00000020983	RRAS	XP_010945289.1	RRAS	RRAS
ENSBTAG00000012784	RACGAP1	XP_010962566.1	RACGAP1	RACGAP1
ENSBTAG00000005674	NEU1	XP_010959783.1	NEU1	NEU1
ENSBTAG00000008626	KCNN1	XP_010970444.1	KCNN1	KCNN1
ENSBTAG00000011076	KCNN2	XP_010969805.2	KCNN2	KCNN2
ENSBTAG00000018249	KCNN3	XP_045371926.1	KCNN3	KCNN3
ENSBTAG00000004588	KCNN4	XP_010945077.1	KCNN4	KCNN4
ENSBTAG00000004888	SLC10A4	XP_010961007.1	SLC10A4	SLC10A4
ENSBTAG00000014923	BBS2	XP_010965630.1	BBS2	BBS2
ENSBTAG00000014530	NTNG1	XP_045365655.1	NTNG1	NTNG1
ENSBTAG00000020147	BBS1	XP_010954976.1	BBS1	BBS1
ENSBTAG00000020523	SLC10A5	XP_045370169.1	SLC10A5	SLC10A5
ENSBTAG00000007235	NTNG2	XP_045373296.1	NTNG2	NTNG2
ENSBTAG00000005970	XBP1	XP_010949667.1	XBP1	XBP1
ENSBTAG00000034522	SLC10A7	XP_010952879.1	SLC10A7	SLC10A7
ENSBTAG00000001523	YES1	XP_010956373.1	YES1	YES1
ENSBTAG00000001881	SLC10A1	XP_010960622.1	SLC10A1	SLC10A1
ENSBTAG00000005772	SPDYC	XP_010955421.2	SPDYC	SPDYC
ENSBTAG00000005925	SLC10A2	XP_010956326.1	SLC10A2	SLC10A2
ENSBTAG00000014333	SLC10A3	XP_010962363.1	SLC10A3	SLC10A3
ENSBTAG00000010169	SUCO	XP_010954995.1	SUCO	SUCO
ENSBTAG00000002085	IL36G	XP_010957437.1	LOC105072267	IL36G
ENSBTAG00000038888	ZBTB9	XP_010947382.1	ZBTB9	ZBTB9
ENSBTAG00000007648	NET1	XP_010960270.1	NET1	NET1
ENSBTAG00000013219	PEX5L	XP_010946121.1	PEX5L	PEX5L
ENSBTAG00000039815	ZBTB6	XP_010954466.1	ZBTB6	ZBTB6
ENSBTAG00000031347	SPDYA	XP_010946751.1	SPDYA	SPDYA
ENSBTAG00000050168	OR4D11	XP_010954652.1	LOC105070072	OR4D11
ENSBTAG00000004736	GRB2	XP_010949074.1	GRB2	GRB2
ENSBTAG00000003707	GRAP	XP_010971917.1	LOC105083670	GRAP
ENSBTAG00000003775	C8B	XP_010956669.1	C8B	C8B
ENSBTAG00000031895	TFB1M	XP_010964041.1	TFB1M	TFB1M
ENSBTAG00000003774	C8A	XP_010956668.1	C8A	C8A
ENSBTAG00000019676	MC4R	XP_010959591.1	MC4R	MC4R
ENSBTAG00000052909	C8G	XP_010952775.2	LOC105068596	C8G
ENSBTAG00000018975	KCNT1	XP_045373263.1	KCNT1	KCNT1
ENSBTAG00000016729	KCNT2	XP_010972341.2	KCNT2	KCNT2
ENSBTAG00000021068	SUFU	XP_010969284.1	SUFU	SUFU
ENSBTAG00000012887	FCER1A	XP_010953915.2	FCER1A	FCER1A
ENSBTAG00000006528	BBS9	XP_045363803.1	BBS9	BBS9
ENSBTAG00000004945	BBS7	XP_010950888.1	BBS7	BBS7
ENSBTAG00000010736	BBS5	XP_010969733.1	BBS5	BBS5
ENSBTAG00000007614	BBS4	XP_010953600.1	BBS4	BBS4
ENSBTAG00000026309	ZHX2	XP_010970905.1	ZHX2	ZHX2
ENSBTAG00000016107	PCYT1B	XP_045377670.1	LOC105074215	PCYT1B
ENSBTAG00000024503	FCER1G	XP_010953998.1	FCER1G	FCER1G
ENSBTAG00000017594	ZHX3	XP_010957039.1	ZHX3	ZHX3
ENSBTAG00000016979	PCYT1A	XP_010957625.1	PCYT1A	PCYT1A
ENSBTAG00000009384	AGTRAP	XP_010955832.1	LOC105070966	AGTRAP
ENSBTAG00000001107	CACYBP	XP_010953189.1	LOC105068902	CACYBP
ENSBTAG00000000072	TFB2M	XP_010971887.1	TFB2M	TFB2M
ENSBTAG00000015334	ZHX1	XP_010970911.1	ZHX1	ZHX1
ENSBTAG00000044064	RNF144A	XP_010962350.1	RNF144A	RNF144A
ENSBTAG00000009055	RNF144B	XP_010972560.1	RNF144B	RNF144B
ENSBTAG00000010482	PITPNM1	XP_010955035.2	PITPNM1	PITPNM1
ENSBTAG00000002982	PITPNM3	XP_045372331.1	PITPNM3	PITPNM3
ENSBTAG00000001597	PITPNM2	XP_010968068.2	LOC105080710	PITPNM2
ENSBTAG00000019020	TAX1BP1	XP_010969832.1	TAX1BP1	TAX1BP1
ENSBTAG00000015192	FAM193B	XP_010944487.1	FAM193B	FAM193B
ENSBTAG00000000833	TAX1BP3	XP_010948541.1	TAX1BP3	TAX1BP3
ENSBTAG00000046846	FAM32A	XP_010970388.1	FAM32A	FAM32A
ENSBTAG00000009744	FAM193A	XP_010957441.2	FAM193A	FAM193A
ENSBTAG00000046415	SSNA1	XP_010958898.1	SSNA1	SSNA1
ENSBTAG00000019194	SHLD2	XP_010952033.1	SHLD2	FAM35A
ENSBTAG00000008921	NEXN	XP_010961668.1	NEXN	NEXN
ENSBTAG00000002134	INSYN2B	XP_010970546.1	INSYN2B	FAM196B
ENSBTAG00000021015	INSYN2A	XP_045370980.1	INSYN2A	FAM196A
ENSBTAG00000003126	PEX16	XP_045380031.1	PEX16	PEX16
ENSBTAG00000007537	PEX19	XP_045373086.1	PEX19	PEX19
ENSBTAG00000008647	KLHL1	XP_010971861.1	KLHL1	KLHL1
ENSBTAG00000005263	KLHL2	XP_010966842.1	KLHL2	KLHL2
ENSBTAG00000009309	PEX10	XP_010955940.1	PEX10	PEX10
ENSBTAG00000002796	KLHL3	XP_010969962.1	KLHL3	KLHL3
ENSBTAG00000008176	KCNRG	XP_010949732.1	KCNRG	KCNRG
ENSBTAG00000005219	KLHL4	XP_010953718.1	KLHL4	KLHL4
ENSBTAG00000019723	PEX12	XP_010947461.1	PEX12	PEX12
ENSBTAG00000005257	PEX13	XP_010950194.1	PEX13	PEX13
ENSBTAG00000013538	PEX14	XP_010955858.1	PEX14	PEX14
ENSBTAG00000012375	KLHL9	XP_010944315.1	KLHL9	KLHL9
ENSBTAG00000011727	ETAA1	XP_010962071.2	ETAA1	ETAA1
ENSBTAG00000033174	TFAP4	XP_045368635.1	TFAP4	TFAP4
ENSBTAG00000019812	MCRIP1	XP_010948959.2	MCRIP1	FAM195B
ENSBTAG00000008870	KCNS1	XP_010957088.2	KCNS1	KCNS1
ENSBTAG00000006044	KLHL5	XP_010960970.1	KLHL5	KLHL5
ENSBTAG00000037951	KLHL6	XP_010946154.1	KLHL6	KLHL6
ENSBTAG00000045857	MCRIP2	XP_010949178.1	MCRIP2	FAM195A
ENSBTAG00000007768	KCNS2	XP_010954066.1	KCNS2	KCNS2
ENSBTAG00000009143	MC5R	XP_010956442.1	MC5R	MC5R
ENSBTAG00000002455	KLHL8	XP_010964454.1	KLHL8	KLHL8
ENSBTAG00000019167	INPPL1	XP_010971381.2	INPPL1	INPPL1
ENSBTAG00000001244	PLAT	XP_010956191.1	PLAT	PLAT
ENSBTAG00000018669	PLB1	XP_010946756.2	PLB1	PLB1
ENSBTAG00000000014	TXN2	XP_010958675.1	TXN2	TXN2
ENSBTAG00000021527	IGF1R	XP_010959758.2	LOC105074026	IGF1R
ENSBTAG00000052731	GASK1A	XP_010944222.1	GASK1A	FAM198A
ENSBTAG00000014005	PPIP5K1	XP_045380124.1	PPIP5K1	PPIP5K1
ENSBTAG00000005947	PLAU	XP_010961452.1	PLAU	PLAU
ENSBTAG00000001485	PPIP5K2	XP_010969759.1	PPIP5K2	PPIP5K2
ENSBTAG00000017069	GASK1B	XP_010953793.1	GASK1B	FAM198B
ENSBTAG00000013165	ENPP2	XP_045364376.1	ENPP2	ENPP2
ENSBTAG00000021830	ENPP1	XP_010963860.1	ENPP1	ENPP1
ENSBTAG00000003499	ENPP4	XP_010972137.1	ENPP4	ENPP4
ENSBTAG00000020196	ENPP3	XP_010964124.1	ENPP3	ENPP3
ENSBTAG00000011573	ENPP6	XP_010951660.2	ENPP6	ENPP6
ENSBTAG00000015829	ENPP5	XP_010972139.1	ENPP5	ENPP5
ENSBTAG00000001965	ENPP7	XP_010949262.1	ENPP7	ENPP7
ENSBTAG00000015044	CARD10	XP_045376637.1	CARD10	CARD10
ENSBTAG00000001735	ADAM11	XP_045375956.1	ADAM11	ADAM11
ENSBTAG00000005481	ADAM10	XP_045362274.1	ADAM10	ADAM10
ENSBTAG00000003235	DHDDS	XP_010946317.1	DHDDS	DHDDS
ENSBTAG00000003836	ADAM19	XP_010968351.1	ADAM19	ADAM19
ENSBTAG00000001141	ADAM17	XP_010962334.1	ADAM17	ADAM17
ENSBTAG00000017689	BRMS1	XP_010954961.1	BRMS1	BRMS1
ENSBTAG00000010663	ADAM15	XP_045371857.1	ADAM15	ADAM15
ENSBTAG00000012444	ADAM12	XP_045371294.1	ADAM12	ADAM12
ENSBTAG00000013011	PLAA	XP_010956204.1	PLAA	PLAA
ENSBTAG00000015261	CARD14	XP_045369379.1	CARD14	CARD14
ENSBTAG00000014698	CARD11	XP_045360547.1	CARD11	CARD11
ENSBTAG00000047613	HTRA3	XP_045376018.1	HTRA3	HTRA3
ENSBTAG00000019532	HTRA4	XP_010956357.2	HTRA4	HTRA4
ENSBTAG00000008389	HTRA1	XP_010968206.1	HTRA1	HTRA1
ENSBTAG00000033056	PLD5	XP_010971787.1	PLD5	PLD5
ENSBTAG00000007921	DAPP1	XP_010951875.1	DAPP1	DAPP1
ENSBTAG00000020124	HTRA2	XP_010964875.1	HTRA2	HTRA2
ENSBTAG00000015160	PLD4	XP_010967145.1	PLD4	PLD4
ENSBTAG00000008009	PLD6	XP_045365526.1	PLD6	PLD6
ENSBTAG00000017490	PLD1	XP_010946075.1	PLD1	PLD1
ENSBTAG00000019150	PLD3	XP_010945556.1	PLD3	PLD3
ENSBTAG00000013392	PLD2	XP_010957200.1	PLD2	PLD2
ENSBTAG00000019963	GRK1	XP_010950656.2	GRK1	GRK1
ENSBTAG00000008512	KCNV1	XP_010954145.1	KCNV1	KCNV1
ENSBTAG00000017884	KCNV2	XP_045360952.1	KCNV2	KCNV2
ENSBTAG00000007981	GRK5	XP_010968173.1	GRK5	GRK5
ENSBTAG00000001505	GRK4	XP_045375912.1	GRK4	GRK4
ENSBTAG00000021886	GRK7	XP_010950611.1	GRK7	GRK7
ENSBTAG00000043994	GRK6	XP_045366007.1	GRK6	GRK6
ENSBTAG00000019895	PIBF1	XP_010971854.1	PIBF1	PIBF1
ENSBTAG00000009764	ENSBTAG00000009764	XP_010967724.1	LOC105080440	SPATA31A3
ENSBTAG00000022032	CHCHD10	XP_010953760.1	CHCHD10	CHCHD10
ENSBTAG00000004008	FAM199X	XP_010962106.1	FAM199X	FAM199X
ENSBTAG00000002402	IGF2R	XP_010964078.1	IGF2R	IGF2R
ENSBTAG00000044155	BSPRY	XP_010955530.1	BSPRY	BSPRY
ENSBTAG00000018316	ZMYND15	XP_010950025.1	ZMYND15	ZMYND15
ENSBTAG00000012144	ZMYND19	XP_010958919.1	ZMYND19	ZMYND19
ENSBTAG00000009658	PLEK	XP_010962067.1	PLEK	PLEK
ENSBTAG00000044065	PITPNC1	XP_010946952.1	PITPNC1	PITPNC1
ENSBTAG00000044181	GRM1	XP_045380613.1	GRM1	GRM1
ENSBTAG00000018989	GRM3	XP_010944925.1	GRM3	GRM3
ENSBTAG00000001067	GRM2	XP_010967406.1	GRM2	GRM2
ENSBTAG00000048061	GRM5	XP_045364905.1	GRM5	GRM5
ENSBTAG00000013632	GRM4	XP_010947365.1	GRM4	GRM4
ENSBTAG00000013047	GRM7	XP_010952023.1	LOC105068004	GRM7
ENSBTAG00000025246	ZIC2	XP_010957972.1	ZIC2	ZIC2
ENSBTAG00000015214	CA3	XP_045370379.1	CA3	CA3
ENSBTAG00000016187	GRM6	XP_010944542.2	GRM6	GRM6
ENSBTAG00000017733	CA2	XP_010950250.1	CA2	CA2
ENSBTAG00000021413	ZIC3	XP_010950847.1	ZIC3	ZIC3
ENSBTAG00000054974	GRM8	XP_010945882.1	GRM8	GRM8
ENSBTAG00000017969	CA4	XP_010949309.1	CA4	CA4
ENSBTAG00000014751	ZIC1	XP_010949550.1	ZIC1	ZIC1
ENSBTAG00000020889	CA7	XP_010960860.2	CA7	CA7
ENSBTAG00000009515	CA6	XP_045374333.1	CA6	CA6
ENSBTAG00000011420	CA9	XP_010951147.1	CA9	CA9
ENSBTAG00000007783	MYBL2	XP_045375316.1	MYBL2	MYBL2
ENSBTAG00000017529	CA8	XP_010968974.1	CA8	CA8
ENSBTAG00000011981	MYBL1	XP_010968942.1	MYBL1	MYBL1
ENSBTAG00000008155	SUN3	XP_045368957.1	SUN3	SUN3
ENSBTAG00000003693	SUN2	XP_010958595.2	SUN2	SUN2
ENSBTAG00000046498	SUN1	XP_045360290.1	SUN1	SUN1
ENSBTAG00000012117	ATP6AP1	XP_010962367.1	ATP6AP1	ATP6AP1
ENSBTAG00000017894	CAD	XP_010946796.1	CAD	CAD
ENSBTAG00000020762	HUNK	XP_010955143.1	HUNK	HUNK
ENSBTAG00000013056	SUN5	XP_010959165.1	SUN5	SUN5
ENSBTAG00000007356	ELF1	XP_010971592.1	ELF1	ELF1
ENSBTAG00000020594	ELF2	XP_010952923.1	ELF2	ELF2
ENSBTAG00000049619	GFOD1	XP_010944007.1	GFOD1	GFOD1
ENSBTAG00000008756	ELF3	XP_010954551.1	ELF3	ELF3
ENSBTAG00000019061	ELF4	XP_010966725.1	ELF4	ELF4
ENSBTAG00000012460	ELF5	XP_010962993.1	ELF5	ELF5
ENSBTAG00000020980	CAT	XP_010962995.1	CAT	CAT
ENSBTAG00000005667	ENSBTAG00000005667	XP_010951439.1	LOC105067534	SPATA31D1
ENSBTAG00000020965	ZMYND10	XP_010967431.1	ZMYND10	ZMYND10
ENSBTAG00000002578	ZMYND11	XP_010960427.1	ZMYND11	ZMYND11
ENSBTAG00000012979	ZMYND12	XP_010958081.1	ZMYND12	ZMYND12
ENSBTAG00000030180	SHANK3	XP_045374329.1	SHANK3	SHANK3
ENSBTAG00000003171	SHANK2	XP_045373731.1	LOC105070437	SHANK2
ENSBTAG00000013107	SHANK1	XP_045366759.1	SHANK1	SHANK1
ENSBTAG00000011922	PLEC	XP_045377257.1	PLEC	PLEC
ENSBTAG00000004804	RRN3	XP_010959409.1	RRN3	RRN3
ENSBTAG00000032481	DAPL1	XP_010969656.1	DAPL1	DAPL1
ENSBTAG00000006817	CBL	XP_010951841.2	CBL	CBL
ENSBTAG00000017507	SV2C	XP_010947579.1	SV2C	SV2C
ENSBTAG00000027074	SV2B	XP_010961226.1	SV2B	SV2B
ENSBTAG00000048060	TBX22	XP_010948907.1	TBX22	TBX22
ENSBTAG00000001599	SV2A	XP_010956821.1	SV2A	SV2A
ENSBTAG00000000160	CBS	XP_010964864.2	CBS	CBS
ENSBTAG00000014199	TBX21	XP_010958869.1	TBX21	TBX21
ENSBTAG00000017541	TBX20	XP_010953690.1	TBX20	TBX20
ENSBTAG00000021099	CLVS2	XP_010963803.1	CLVS2	CLVS2
ENSBTAG00000043978	CLVS1	XP_010968972.1	CLVS1	CLVS1
ENSBTAG00000013111	RRM1	XP_010971341.1	RRM1	RRM1
ENSBTAG00000008216	RRM2	XP_010962328.1	RRM2	RRM2
ENSBTAG00000000188	HS3ST5	XP_010963750.1	HS3ST5	HS3ST5
ENSBTAG00000013027	CCK	XP_045365818.1	CCK	CCK
ENSBTAG00000006160	SUOX	XP_010962186.1	SUOX	SUOX
ENSBTAG00000002952	TBX19	XP_010952127.1	TBX19	TBX19
ENSBTAG00000053313	ENSBTAG00000053313	XP_010959418.2	HS3ST4	HS3ST4
ENSBTAG00000054983	ENSBTAG00000054983	XP_010968513.1	LOC105081094	CFC1
ENSBTAG00000007449	HS3ST1	XP_010971337.1	HS3ST1	HS3ST1
ENSBTAG00000018161	TBX18	XP_045364573.1	TBX18	TBX18
ENSBTAG00000017391	HS3ST2	XP_010959324.1	HS3ST2	HS3ST2
ENSBTAG00000017256	CD2	XP_010966476.1	CD2	CD2
ENSBTAG00000007767	TBX15	XP_010966339.1	TBX15	TBX15
ENSBTAG00000004343	CCS	XP_010954982.1	CCS	CCS
ENSBTAG00000003255	CD4	XP_010956005.1	CD4	CD4
ENSBTAG00000018367	CD6	XP_045373638.1	CD6	CD6
ENSBTAG00000013730	CD5	XP_010954682.1	CD5	CD5
ENSBTAG00000011816	TBX10	XP_010955156.2	TBX10	TBX10
ENSBTAG00000011359	CD7	XP_010948931.1	CD7	CD7
ENSBTAG00000052516	CDA	XP_010955732.1	CDA	CDA
ENSBTAG00000008417	VPS29	XP_010967951.1	VPS29	VPS29
ENSBTAG00000003121	FRMPD3	XP_010944420.1	FRMPD3	FRMPD3
ENSBTAG00000017785	FRMPD4	XP_045381001.1	FRMPD4	FRMPD4
ENSBTAG00000046574	FRMPD1	XP_010951198.1	FRMPD1	FRMPD1
ENSBTAG00000017895	CLEC10A	XP_010964170.1	LOC105077475	CLEC10A
ENSBTAG00000005568	FRMPD2	XP_010961826.2	LOC105075635	FRMPD2
ENSBTAG00000003981	RRP1	XP_045359914.1	RRP1	RRP1
ENSBTAG00000007092	GRPR	XP_010966311.1	GRPR	GRPR
ENSBTAG00000015817	ELK1	XP_010966400.1	ELK1	ELK1
ENSBTAG00000000697	RRP8	XP_010963254.1	RRP8	RRP8
ENSBTAG00000001509	ELK3	XP_010961058.1	ELK3	ELK3
ENSBTAG00000000670	RRP9	XP_010967398.1	RRP9	RRP9
ENSBTAG00000004953	ELK4	XP_010961579.1	ELK4	ELK4
ENSBTAG00000000088	ALCAM	XP_010967324.1	ALCAM	ALCAM
ENSBTAG00000017174	SCN11A	XP_045365706.1	SCN11A	SCN11A
ENSBTAG00000002493	VPS35	XP_010948484.1	VPS35	VPS35
ENSBTAG00000004307	VPS36	XP_010949756.2	VPS36	VPS36
ENSBTAG00000032055	VPS39	XP_010963488.1	VPS39	VPS39
ENSBTAG00000011567	VPS18	XP_010963461.1	VPS18	VPS18
ENSBTAG00000005576	CLEC11A	XP_045366707.1	CLEC11A	CLEC11A
ENSBTAG00000013226	HUS1	XP_010948506.1	HUS1	HUS1
ENSBTAG00000007486	CEL	XP_010954217.1	CEL	CEL
ENSBTAG00000006611	NUP93	XP_010965618.1	NUP93	NUP93
ENSBTAG00000015789	BCAN	XP_010952368.2	BCAN	BCAN
ENSBTAG00000046911	SCN10A	XP_010944266.1	SCN10A	SCN10A
ENSBTAG00000009495	BCAM	XP_010945090.1	BCAM	BCAM
ENSBTAG00000020696	HECW2	XP_010946995.1	HECW2	HECW2
ENSBTAG00000021216	HECW1	XP_045362304.1	HECW1	HECW1
ENSBTAG00000003799	TARS2	XP_010956785.1	TARS2	TARS2
ENSBTAG00000014320	SRFBP1	XP_010969831.1	SRFBP1	SRFBP1
ENSBTAG00000008432	NUP98	XP_010971362.1	NUP98	NUP98
ENSBTAG00000019906	VPS25	XP_010967272.1	VPS25	VPS25
ENSBTAG00000026320	VPS28	XP_010959485.1	VPS28	VPS28
ENSBTAG00000023177	CFH	XP_010951014.1	CFH	CFH
ENSBTAG00000034501	CFI	XP_010951975.1	CFI	CFI
ENSBTAG00000015815	CFP	XP_010966398.2	LOC105079377	CFP
ENSBTAG00000016510	RRP7	XP_010958507.1	RRP7A	RRP7A
ENSBTAG00000016126	NUP85	XP_010949083.1	NUP85	NUP85
ENSBTAG00000005357	VPS11	XP_010951738.1	VPS11	VPS11
ENSBTAG00000016506	ST3GAL4	XP_010959985.1	ST3GAL4	ST3GAL4
ENSBTAG00000016716	RRS1	XP_010968949.1	RRS1	RRS1
ENSBTAG00000011601	ST3GAL5	XP_045375478.1	ST3GAL5	ST3GAL5
ENSBTAG00000011507	NUP88	XP_010952944.1	NUP88	NUP88
ENSBTAG00000004471	ST3GAL6	XP_010964716.1	ST3GAL6	ST3GAL6
ENSBTAG00000016138	CGA	XP_010947268.1	CGA	CGA
ENSBTAG00000001156	ST3GAL1	XP_010970973.1	ST3GAL1	ST3GAL1
ENSBTAG00000054680	ST3GAL2	XP_010959296.1	ST3GAL2	ST3GAL2
ENSBTAG00000001320	VPS16	XP_010971080.1	VPS16	VPS16
ENSBTAG00000017656	ST3GAL3	XP_045376147.1	ST3GAL3	ST3GAL3
ENSBTAG00000039552	PLK4	XP_010950866.1	PLK4	PLK4
ENSBTAG00000006125	PLK3	XP_010944381.2	PLK3	PLK3
ENSBTAG00000001562	NFE2	XP_010962722.1	NFE2	NFE2
ENSBTAG00000012417	ARL14EP	XP_010963036.1	LOC105076542	ARL14EP
ENSBTAG00000012150	ENSBTAG00000012150	XP_010964949.2	PLK5	PLK5
ENSBTAG00000021790	APOOL	XP_010948044.1	APOOL	APOOL
ENSBTAG00000006835	MCAM	XP_010951710.1	MCAM	MCAM
ENSBTAG00000016771	PLK2	XP_010964575.2	PLK2	PLK2
ENSBTAG00000014453	PLK1	XP_010959310.1	PLK1	PLK1
ENSBTAG00000017564	CGN	XP_010956722.1	CGN	CGN
ENSBTAG00000007214	ELL2	XP_010947884.2	ELL2	ELL2
ENSBTAG00000002413	MCAT	XP_010958487.1	MCAT	MCAT
ENSBTAG00000032132	ELL3	XP_045380310.1	ELL3	ELL3
ENSBTAG00000012451	BOLA-DMB	XP_010947416.1	LOC105064239	MHC-DMB
ENSBTAG00000006212	GTF2IRD1	XP_010970662.1	GTF2IRD1	GTF2IRD1
ENSBTAG00000011071	BPIFC	XP_010968781.1	BPIFC	BPIFC
ENSBTAG00000005908	RSPH10B	XP_010963989.1	LOC105077299	RSPH10B
ENSBTAG00000005380	MOCS2	XP_010964603.1	MOCS2	MOCS2
ENSBTAG00000049509	MOCS3	XP_045375252.1	MOCS3	MOCS3
ENSBTAG00000004168	STON1	XP_010966054.1	STON1	STON1
ENSBTAG00000009598	CHM	XP_045372928.1	CHM	CHM
ENSBTAG00000025308	STON2	XP_010954151.1	STON2	STON2
ENSBTAG00000035247	MCEE	XP_010968479.1	MCEE	MCEE
ENSBTAG00000002191	RRP12	XP_010969419.1	RRP12	RRP12
ENSBTAG00000019785	CIC	XP_010945033.1	CIC	CIC
ENSBTAG00000009838	RRP15	XP_010972316.1	RRP15	RRP15
ENSBTAG00000044197	EDARADD	XP_045378500.1	EDARADD	EDARADD
ENSBTAG00000006688	RPS6KL1	XP_010961219.2	RPS6KL1	RPS6KL1
ENSBTAG00000006111	EXOC8	XP_045378504.1	EXOC8	EXOC8
ENSBTAG00000007910	EXOC7	XP_010949043.1	EXOC7	EXOC7
ENSBTAG00000011700	PLLP	XP_010965604.1	LOC105078689	PLLP
ENSBTAG00000008963	CIT	XP_045362305.1	CIT	CIT
ENSBTAG00000014112	EXOC4	XP_010945820.1	EXOC4	EXOC4
ENSBTAG00000011805	PLIN3	XP_010965044.1	PLIN3	PLIN3
ENSBTAG00000008606	EXOC3	XP_010968645.1	EXOC3	EXOC3
ENSBTAG00000021116	EXOC6	XP_010969598.2	EXOC6	EXOC6
ENSBTAG00000005718	PLIN2	XP_045365844.1	PLIN2	PLIN2
ENSBTAG00000013042	EXOC5	XP_010960508.1	EXOC5	EXOC5
ENSBTAG00000015350	PLIN1	XP_045372671.1	PLIN1	PLIN1
ENSBTAG00000018642	RCCD1	XP_010953393.2	RCCD1	RCCD1
ENSBTAG00000010449	MOCS1	XP_010971992.1	MOCS1	MOCS1
ENSBTAG00000020215	EXOC2	XP_010966868.1	EXOC2	EXOC2
ENSBTAG00000032637	EXOC1	XP_010964401.1	EXOC1	EXOC1
ENSBTAG00000038464	PLIN5	XP_010965035.2	PLIN5	PLIN5
ENSBTAG00000018229	NFIX	XP_010952475.1	NFIX	NFIX
ENSBTAG00000022399	ENSBTAG00000022399	XP_010944362.1	LOC105061927	DCAF12L2
ENSBTAG00000052083	METTL21A	XP_010958401.1	METTL21A	METTL21A
ENSBTAG00000016910	EEF1AKMT3	XP_010944641.1	EEF1AKMT3	METTL21B
ENSBTAG00000001344	METTL21E	XP_045374797.1	LOC105071360	METTL21E
ENSBTAG00000020393	METTL21C	XP_010956317.2	METTL21C	METTL21C
ENSBTAG00000049066	ENSBTAG00000049066	XP_010944331.1	LOC105061890	APOL6
ENSBTAG00000011914	RASSF10	XP_010963343.2	RASSF10	RASSF10
ENSBTAG00000050219	MICOS10	XP_010955748.1	MICOS10	MINOS1
ENSBTAG00000035998	CKB	XP_010967115.1	CKB	CKB
ENSBTAG00000008224	PAIP2	XP_010970012.1	PAIP2	PAIP2
ENSBTAG00000011664	ZIM2	XP_045377758.1	ZIM2	ZIM2
ENSBTAG00000052336	ZIM3	XP_045377760.1	ZIM3	ZIM3
ENSBTAG00000040067	HIPK4	XP_010945555.1	HIPK4	HIPK4
ENSBTAG00000011139	BCHE	XP_010950370.1	BCHE	BCHE
ENSBTAG00000013921	CKM	XP_010945107.1	CKM	CKM
ENSBTAG00000012252	MOCOS	XP_010945508.1	MOCOS	MOCOS
ENSBTAG00000018954	ELP2	XP_010945506.1	ELP2	ELP2
ENSBTAG00000002730	ELP3	XP_010966112.1	ELP3	ELP3
ENSBTAG00000017418	RRP1B	XP_045359900.1	RRP1B	RRP1B
ENSBTAG00000023831	ELP4	XP_045379727.1	ELP4	ELP4
ENSBTAG00000011322	HIPK1	XP_010966721.1	HIPK1	HIPK1
ENSBTAG00000019446	ELP5	XP_045380735.1	ELP5	ELP5
ENSBTAG00000011478	ELP6	XP_010971386.1	ELP6	ELP6
ENSBTAG00000014884	HIPK3	XP_010963004.1	HIPK3	HIPK3
ENSBTAG00000017860	HIPK2	XP_010945771.2	HIPK2	HIPK2
ENSBTAG00000000074	NFIA	XP_010948118.1	NFIA	NFIA
ENSBTAG00000027442	NFIB	XP_010970998.1	NFIB	NFIB
ENSBTAG00000008520	NFIC	XP_010964991.2	NFIC	NFIC
ENSBTAG00000006977	PLP1	XP_010966097.1	PLP1	PLP1
ENSBTAG00000008182	FOSB	XP_010945116.1	FOSB	FOSB
ENSBTAG00000016093	PLP2	XP_010956361.1	LOC105071392	PLP2
ENSBTAG00000049382	TMEM229A	XP_010945985.2	TMEM229A	TMEM229A
ENSBTAG00000012900	TMEM229B	XP_010960589.1	TMEM229B	TMEM229B
ENSBTAG00000012779	CYRIA	XP_010945651.1	CYRIA	FAM49A
ENSBTAG00000020801	CYRIB	XP_010970944.1	CYRIB	FAM49B
ENSBTAG00000054158	LCLAT1	XP_010946739.1	LCLAT1	LCLAT1
ENSBTAG00000005574	CLU	XP_010946877.1	CLU	CLU
ENSBTAG00000010359	THG1L	XP_010968353.1	THG1L	THG1L
ENSBTAG00000006073	PODNL1	XP_045372034.1	PODNL1	PODNL1
ENSBTAG00000015053	CFL2	XP_010966149.1	CFL2	CFL2
ENSBTAG00000021455	CFL1	XP_010955452.1	CFL1	CFL1
ENSBTAG00000011613	PLS3	XP_010955186.1	PLS3	PLS3
ENSBTAG00000020022	IL13RA2	XP_045373956.1	IL13RA2	IL13RA2
ENSBTAG00000019338	IL13RA1	XP_010945716.1	IL13RA1	IL13RA1
ENSBTAG00000023429	PLS1	XP_010950542.1	PLS1	PLS1
ENSBTAG00000020630	KCMF1	XP_045375650.1	KCMF1	KCMF1
ENSBTAG00000019807	COL27A1	XP_010955553.2	COL27A1	COL27A1
ENSBTAG00000037781	FKBPL	XP_010959763.1	FKBPL	FKBPL
ENSBTAG00000001605	DIO2	XP_010954159.2	DIO2	DIO2
ENSBTAG00000043578	DIO3	XP_010967085.2	DIO3	DIO3
ENSBTAG00000039435	LEMD3	XP_010968812.2	LEMD3	LEMD3
ENSBTAG00000005025	FAM91A1	XP_010970919.1	FAM91A1	FAM91A1
ENSBTAG00000015538	LEMD2	XP_010947367.1	LEMD2	LEMD2
ENSBTAG00000034632	LEMD1	XP_010961585.1	LEMD1	LEMD1
ENSBTAG00000007013	TOM1L1	XP_010949403.1	TOM1L1	TOM1L1
ENSBTAG00000003983	TOM1L2	XP_045363026.1	TOM1L2	TOM1L2
ENSBTAG00000046938	MTNR1A	XP_010951657.1	MTNR1A	MTNR1A
ENSBTAG00000040028	ENSBTAG00000040028	XP_045371660.1	OBSCN	OBSCN
ENSBTAG00000001097	FKBP7	XP_010958277.1	FKBP7	FKBP7
ENSBTAG00000016707	FKBP9	XP_010969365.2	FKBP9	FKBP9
ENSBTAG00000007605	FKBP4	XP_010962797.1	FKBP4	FKBP4
ENSBTAG00000002610	FKBP3	XP_010965308.1	FKBP3	FKBP3
ENSBTAG00000002253	FKBP6	XP_010970644.1	FKBP6	FKBP6
ENSBTAG00000047502	FKBP5	XP_010947329.1	FKBP5	FKBP5
ENSBTAG00000025762	CNP	XP_010967310.1	LOC105080128	CNP
ENSBTAG00000052102	CD300LB	XP_010949123.1	LOC105065687	CD300LB
ENSBTAG00000002773	ENSBTAG00000002773	XP_045369562.1	CD300LF	CD300LF
ENSBTAG00000000559	PLTP	XP_010956961.2	LOC105071890	PLTP
ENSBTAG00000007434	CD300LG	XP_010957859.1	CD300LG	CD300LG
ENSBTAG00000002422	BCL9	XP_010966511.1	BCL9	BCL9
ENSBTAG00000015379	UBOX5	XP_010971074.1	UBOX5	UBOX5
ENSBTAG00000001511	BCL6	XP_010957534.1	BCL6	BCL6
ENSBTAG00000012371	CPD	XP_010956637.2	CPD	CPD
ENSBTAG00000009493	BCL3	XP_010945089.1	BCL3	BCL3
ENSBTAG00000019302	BCL2	XP_010959584.2	BCL2	BCL2
ENSBTAG00000016514	CPE	XP_010966839.2	CPE	CPE
ENSBTAG00000021531	PGPEP1L	XP_045378507.1	PGPEP1L	PGPEP1L
ENSBTAG00000007994	OSCP1	XP_010958183.1	OSCP1	OSCP1
ENSBTAG00000032331	SLC48A1	XP_010962496.1	SLC48A1	SLC48A1
ENSBTAG00000013496	CPM	XP_010968786.1	CPM	CPM
ENSBTAG00000019190	CPO	XP_010958406.1	CPO	CPO
ENSBTAG00000030965	MCM7	XP_010955319.1	MCM7	MCM7
ENSBTAG00000009286	ZC3H4	XP_010945163.2	ZC3H4	ZC3H4
ENSBTAG00000013369	COL14A1	XP_010970987.2	COL14A1	COL14A1
ENSBTAG00000014623	MCM8	XP_010971021.1	MCM8	MCM8
ENSBTAG00000011908	CPQ	XP_045361051.1	CPQ	CPQ
ENSBTAG00000021472	ZC3H3	XP_010959514.1	ZC3H3	ZC3H3
ENSBTAG00000002059	MCM9	XP_010963786.1	MCM9	MCM9
ENSBTAG00000015965	ZC3H8	XP_010957290.1	ZC3H8	ZC3H8
ENSBTAG00000020646	ZC3H6	XP_010957289.2	ZC3H6	ZC3H6
ENSBTAG00000014803	CPZ	XP_010957611.1	CPZ	CPZ
ENSBTAG00000017471	KBTBD13	XP_045373047.1	KBTBD13	KBTBD13
ENSBTAG00000011547	KBTBD12	XP_010959700.1	KBTBD12	KBTBD12
ENSBTAG00000018074	VPS72	XP_010956744.1	VPS72	VPS72
ENSBTAG00000004802	CEP170B	XP_045361754.1	CEP170B	CEP170B
ENSBTAG00000004294	EVI5L	XP_045360088.1	EVI5L	EVI5L
ENSBTAG00000009348	OIT3	XP_010961493.1	OIT3	OIT3
ENSBTAG00000038496	CR2	XP_010961536.1	CR2	CR2
ENSBTAG00000013068	GGPS1	XP_010961154.1	GGPS1	GGPS1
ENSBTAG00000019889	DIS3	XP_010971856.1	DIS3	DIS3
ENSBTAG00000011091	SGIP1	XP_045378886.1	SGIP1	SGIP1
ENSBTAG00000009212	APOA2	XP_010954000.1	APOA2	APOA2
ENSBTAG00000002258	APOA1	XP_010951807.2	APOA1	APOA1
ENSBTAG00000019770	APOA4	XP_010951808.1	APOA4	APOA4
ENSBTAG00000019764	APOA5	XP_010951811.1	APOA5	APOA5
ENSBTAG00000047807	SAPCD2	XP_045372263.1	SAPCD2	SAPCD2
ENSBTAG00000010721	MCM3	XP_010972179.1	MCM3	MCM3
ENSBTAG00000017021	MCM4	XP_010946559.1	LOC105063649	MCM4
ENSBTAG00000015595	MCM5	XP_045365776.1	MCM5	MCM5
ENSBTAG00000015172	MCM6	XP_010971514.1	MCM6	MCM6
ENSBTAG00000005665	CRK	XP_010956512.2	CRK	CRK
ENSBTAG00000014380	MCM2	XP_010959739.1	MCM2	MCM2
ENSBTAG00000013907	CRP	XP_010953921.1	LOC105069503	CRP
ENSBTAG00000017764	HDAC4	XP_045367560.1	HDAC4	HDAC4
ENSBTAG00000016254	HDAC5	XP_010957845.2	HDAC5	HDAC5
ENSBTAG00000011849	HDAC2	XP_010963748.1	HDAC2	HDAC2
ENSBTAG00000051972	CEBPB	XP_045375256.1	CEBPB	CEBPB
ENSBTAG00000017360	HDAC3	XP_010948843.1	HDAC3	HDAC3
ENSBTAG00000012698	HDAC1	XP_010950464.1	HDAC1	HDAC1
ENSBTAG00000005952	CEBPE	XP_010953021.1	CEBPE	CEBPE
ENSBTAG00000010492	VPS4B	XP_010959582.1	VPS4B	VPS4B
ENSBTAG00000001659	VPS4A	XP_010960842.1	VPS4A	VPS4A
ENSBTAG00000021185	CRX	XP_010945179.1	CRX	CRX
ENSBTAG00000005083	TULP4	XP_010964149.2	TULP4	TULP4
ENSBTAG00000015879	TULP3	XP_045380398.1	TULP3	TULP3
ENSBTAG00000002368	TULP2	XP_045366632.1	TULP2	TULP2
ENSBTAG00000034287	TULP1	XP_045368219.1	TULP1	TULP1
ENSBTAG00000046092	HDAC8	XP_010971883.1	HDAC8	HDAC8
ENSBTAG00000003808	HDAC9	XP_010965477.2	HDAC9	HDAC9
ENSBTAG00000013244	HDAC6	XP_010966435.1	HDAC6	HDAC6
ENSBTAG00000026819	HDAC7	XP_045379618.1	HDAC7	HDAC7
ENSBTAG00000008886	STOX2	XP_010951608.1	STOX2	STOX2
ENSBTAG00000006962	NFS1	XP_010959093.1	NFS1	NFS1
ENSBTAG00000032477	HECTD1	XP_010961313.1	HECTD1	HECTD1
ENSBTAG00000015499	VPS51	XP_010955475.1	VPS51	VPS51
ENSBTAG00000011651	HECTD2	XP_010969527.1	HECTD2	HECTD2
ENSBTAG00000019013	HECTD3	XP_010944389.2	HECTD3	HECTD3
ENSBTAG00000018126	VPS53	XP_010956520.1	VPS53	VPS53
ENSBTAG00000008762	HECTD4	XP_045362410.1	HECTD4	HECTD4
ENSBTAG00000002643	VPS52	XP_010947397.1	VPS52	VPS52
ENSBTAG00000046512	XIRP1	XP_010944160.1	XIRP1	XIRP1
ENSBTAG00000019567	IL21R	XP_010959285.1	IL21R	IL21R
ENSBTAG00000000115	VPS54	XP_010950214.1	VPS54	VPS54
ENSBTAG00000017743	XIRP2	XP_010969713.1	XIRP2	XIRP2
ENSBTAG00000021424	CSK	XP_010953551.1	CSK	CSK
ENSBTAG00000034193	BCO2	XP_010967226.1	BCO2	BCO2
ENSBTAG00000001026	BCO1	XP_010965856.1	BCO1	BCO1
ENSBTAG00000019028	STOX1	XP_010949977.1	STOX1	STOX1
ENSBTAG00000002768	SLC35A2	XP_010966443.1	SLC35A2	SLC35A2
ENSBTAG00000014057	SLC35A1	XP_010947256.1	SLC35A1	SLC35A1
ENSBTAG00000003425	MGME1	XP_010971206.1	MGME1	MGME1
ENSBTAG00000012454	SLC35A3	XP_010948741.1	SLC35A3	SLC35A3
ENSBTAG00000020556	APOC4	XP_010945382.1	APOC4	APOC4
ENSBTAG00000012398	APOC3	XP_045371506.1	APOC3	APOC3
ENSBTAG00000007142	CPPED1	XP_010960031.1	CPPED1	CPPED1
ENSBTAG00000018284	KBTBD11	XP_010962264.1	KBTBD11	KBTBD11
ENSBTAG00000031402	ASXL1	XP_010959176.1	ASXL1	ASXL1
ENSBTAG00000001406	MAB21L3	XP_010966537.1	MAB21L3	MAB21L3
ENSBTAG00000020558	APOC2	XP_010945094.1	APOC2	APOC2
ENSBTAG00000034069	MAB21L1	XP_010949807.1	MAB21L1	MAB21L1
ENSBTAG00000047003	ASXL3	XP_045366451.1	ASXL3	ASXL3
ENSBTAG00000007305	VPS41	XP_010945560.1	VPS41	VPS41
ENSBTAG00000019983	ASXL2	XP_010946841.1	ASXL2	ASXL2
ENSBTAG00000047924	MAB21L2	XP_010966796.1	MAB21L2	MAB21L2
ENSBTAG00000039770	CEBPZ	XP_010965957.1	CEBPZ	CEBPZ
ENSBTAG00000020635	VPS45	XP_010956809.1	VPS45	VPS45
ENSBTAG00000047339	BCOR	XP_045368453.1	BCOR	BCOR
ENSBTAG00000009353	EVI2B	XP_010956606.1	EVI2B	EVI2B
ENSBTAG00000009157	SLC35B3	XP_010944038.1	SLC35B3	SLC35B3
ENSBTAG00000008076	SLC35B2	XP_010972125.1	SLC35B2	SLC35B2
ENSBTAG00000019665	IL1RN	XP_010957273.1	IL1RN	IL1RN
ENSBTAG00000003372	SLC35B4	XP_045367141.1	SLC35B4	SLC35B4
ENSBTAG00000006881	SLC35B1	XP_010947543.1	SLC35B1	SLC35B1
ENSBTAG00000014983	IL23R	XP_010961738.1	IL23R	IL23R
ENSBTAG00000012725	C10H14orf93	XP_010953018.1	CUNH14orf93	C14ORF93
ENSBTAG00000039153	RPS6KA4	XP_010955383.1	RPS6KA4	RPS6KA4
ENSBTAG00000000141	NFU1	XP_010962049.1	NFU1	NFU1
ENSBTAG00000020213	NIPAL4	XP_010968362.2	NIPAL4	NIPAL4
ENSBTAG00000017639	RPS6KA3	XP_010952832.1	RPS6KA3	RPS6KA3
ENSBTAG00000002015	RPS6KA6	XP_010948048.1	RPS6KA6	RPS6KA6
ENSBTAG00000010906	RPS6KA5	XP_010967000.2	RPS6KA5	RPS6KA5
ENSBTAG00000009423	NIPAL1	XP_010960893.1	NIPAL1	NIPAL1
ENSBTAG00000021741	RPS6KA2	XP_010948795.1	RPS6KA2	RPS6KA2
ENSBTAG00000014447	RPS6KA1	XP_010946312.1	RPS6KA1	RPS6KA1
ENSBTAG00000013048	NIPAL3	XP_010946372.1	NIPAL3	NIPAL3
ENSBTAG00000003566	ARFIP2	XP_010963258.1	ARFIP2	ARFIP2
ENSBTAG00000008438	ARFIP1	XP_010966811.1	ARFIP1	ARFIP1
ENSBTAG00000009085	SLC35A5	XP_010969098.1	SLC35A5	SLC35A5
ENSBTAG00000013941	TANGO6	XP_010960840.1	TANGO6	TANGO6
ENSBTAG00000005273	IL1R1	XP_010957384.1	IL1R1	IL1R1
ENSBTAG00000021931	C19H17orf49	XP_010964163.1	CUNH17orf49	C17ORF49
ENSBTAG00000012421	TANGO2	XP_010955252.1	TANGO2	TANGO2
ENSBTAG00000003635	SLC35C2	XP_010956946.1	SLC35C2	SLC35C2
ENSBTAG00000006343	IL1R2	XP_010957383.1	IL1R2	IL1R2
ENSBTAG00000003199	SLC35C1	XP_010962931.1	SLC35C1	SLC35C1
ENSBTAG00000001805	TWSG1	XP_010956403.1	TWSG1	TWSG1
ENSBTAG00000004378	IL23A	XP_010962149.1	IL23A	IL23A
ENSBTAG00000018430	GSAP	XP_045366433.1	LOC105062440	GSAP
ENSBTAG00000040338	OBSL1	XP_010947141.2	LOC105064052	OBSL1
ENSBTAG00000006589	CFTR	XP_010945918.1	CFTR	CFTR
ENSBTAG00000031209	SLC22A4	XP_010970258.1	LOC105082368	SLC22A4
ENSBTAG00000039080	SLC22A3	XP_010964085.2	SLC22A3	SLC22A3
ENSBTAG00000013642	SLC22A6	XP_010954772.1	LOC105070154	SLC22A6
ENSBTAG00000000668	SLC22A5	XP_010969887.1	SLC22A5	SLC22A5
ENSBTAG00000005445	SLC35D1	XP_010961739.1	SLC35D1	SLC35D1
ENSBTAG00000024470	SH2D2A	XP_010952172.1	SH2D2A	SH2D2A
ENSBTAG00000016793	SLC35D3	XP_010963934.1	SLC35D3	SLC35D3
ENSBTAG00000008540	SLC22A1	XP_010964079.1	SLC22A1	SLC22A1
ENSBTAG00000019939	SLC35D2	XP_010965758.1	SLC35D2	SLC35D2
ENSBTAG00000014381	CRHR2	XP_010969609.1	CRHR2	CRHR2
ENSBTAG00000009918	GSE1	XP_045361214.1	GSE1	GSE1
ENSBTAG00000008462	FAM43A	XP_010957588.1	FAM43A	FAM43A
ENSBTAG00000015124	ARGLU1	XP_010950652.1	ARGLU1	ARGLU1
ENSBTAG00000020019	XCR1	XP_045365813.1	XCR1	XCR1
ENSBTAG00000005295	SLC35E1	XP_010970403.1	SLC35E1	SLC35E1
ENSBTAG00000002385	SLC35E4	XP_010949636.1	SLC35E4	SLC35E4
ENSBTAG00000026067	SH2D1A	XP_010962222.1	SH2D1A	SH2D1A
ENSBTAG00000031919	SLC35E3	XP_010968792.1	SLC35E3	SLC35E3
ENSBTAG00000054194	SH2D1B	XP_010952071.1	SH2D1B	SH2D1B
ENSBTAG00000013644	SLC22A8	XP_010954773.1	SLC22A8	SLC22A8
ENSBTAG00000012143	TECPR2	XP_010967093.1	TECPR2	TECPR2
ENSBTAG00000006350	SLC22A7	XP_010972082.1	SLC22A7	SLC22A7
ENSBTAG00000051678	TECPR1	XP_010963921.1	TECPR1	TECPR1
ENSBTAG00000018761	SLC35F6	XP_010946820.1	SLC35F6	SLC35F6
ENSBTAG00000025242	C19H17orf78	XP_045368258.1	CUNH17orf78	C17ORF78
ENSBTAG00000020994	C19H17orf75	XP_010956621.1	CUNH17orf75	C17ORF75
ENSBTAG00000020361	SLC35F3	XP_010961293.2	SLC35F3	SLC35F3
ENSBTAG00000008729	DENND10	XP_010968168.1	DENND10	FAM45A
ENSBTAG00000034222	CAB39L	XP_010949720.1	CAB39L	CAB39L
ENSBTAG00000021103	SLC35F5	XP_010971548.1	SLC35F5	SLC35F5
ENSBTAG00000006341	SLC35F4	XP_010960670.1	SLC35F4	SLC35F4
ENSBTAG00000019104	FAAP100	XP_010949253.1	FAAP100	C17ORF70
ENSBTAG00000033657	SLC35F1	XP_010963781.1	SLC35F1	SLC35F1
ENSBTAG00000020268	RSF1	XP_010971760.1	RSF1	RSF1
ENSBTAG00000000942	SIPA1L2	XP_010950405.2	SIPA1L2	SIPA1L2
ENSBTAG00000048416	SPEM2	XP_010964301.1	SPEM2	C17ORF74
ENSBTAG00000018225	SIPA1L3	XP_045379768.1	SIPA1L3	SIPA1L3
ENSBTAG00000015805	SIPA1L1	XP_010960651.1	SIPA1L1	SIPA1L1
ENSBTAG00000010565	CYM	XP_010946582.2	LOC105063671	CYM
ENSBTAG00000032372	HASPIN	XP_010948544.2	HASPIN	GSG2
ENSBTAG00000004721	GSG1	XP_010944756.1	GSG1	GSG1
ENSBTAG00000023007	ENSBTAG00000023007	XP_045372940.1	LOC105069358	GM5134
ENSBTAG00000053886	NDUFAF8	XP_010948974.1	NDUFAF8	C17ORF89
ENSBTAG00000006089	C19H17orf80	XP_045369391.1	CUNH17orf80	C17ORF80
ENSBTAG00000003833	SLC35G2	XP_010946003.1	SLC35G2	SLC35G2
ENSBTAG00000010105	SLC35G1	XP_010969504.2	SLC35G1	SLC35G1
ENSBTAG00000011698	TYK2	XP_045372138.1	TYK2	TYK2
ENSBTAG00000016621	NCBP3	XP_010968244.1	NCBP3	C17ORF85
ENSBTAG00000021192	NOP53	XP_010945178.1	NOP53	GLTSCR2
ENSBTAG00000020407	MTSS1	XP_010970931.1	MTSS1	MTSS1
ENSBTAG00000004138	BICRA	XP_045366744.1	BICRA	GLTSCR1
ENSBTAG00000012385	NFX1	XP_010965675.1	NFX1	NFX1
ENSBTAG00000008839	AMER1	XP_010954171.1	AMER1	AMER1
ENSBTAG00000038318	AMER3	XP_045362756.1	AMER3	AMER3
ENSBTAG00000020839	MEGF6	XP_045374372.1	MEGF6	MEGF6
ENSBTAG00000004464	HROB	XP_045375979.1	HROB	C17ORF53
ENSBTAG00000053910	C19H17orf58	XP_010946968.1	CUNH17orf58	C17ORF58
ENSBTAG00000017716	BEGAIN	XP_010967082.1	LOC105079928	BEGAIN
ENSBTAG00000046707	TCEAL7	XP_010961956.1	TCEAL7	TCEAL7
ENSBTAG00000022204	ENSBTAG00000022204	XP_010966089.1	TCEAL4	TCEAL4
ENSBTAG00000011950	EMC1	XP_045374343.1	EMC1	EMC1
ENSBTAG00000010006	EMC2	XP_010954134.1	EMC2	EMC2
ENSBTAG00000049730	TCEAL1	XP_010966092.1	TCEAL1	TCEAL1
ENSBTAG00000003882	EMC3	XP_010951335.1	EMC3	EMC3
ENSBTAG00000020989	SUSD4	XP_010972280.1	SUSD4	SUSD4
ENSBTAG00000006416	EMC4	XP_010963394.1	EMC4	EMC4
ENSBTAG00000000181	SUSD3	XP_010965778.1	SUSD3	SUSD3
ENSBTAG00000025121	EMC6	XP_010948542.1	EMC6	EMC6
ENSBTAG00000005327	SUSD5	XP_045376095.1	SUSD5	SUSD5
ENSBTAG00000007385	EMC7	XP_010963396.1	EMC7	EMC7
ENSBTAG00000016075	EMC8	XP_010966499.1	EMC8	EMC8
ENSBTAG00000025778	EMC9	XP_010953054.1	EMC9	EMC9
ENSBTAG00000027444	SVIL	XP_010956750.2	SVIL	SVIL
ENSBTAG00000018391	C19H17orf64	XP_045369663.1	CUNH17orf64	C17ORF64
ENSBTAG00000018413	TENT5B	XP_010946382.2	TENT5B	FAM46B
ENSBTAG00000009905	NFYA	XP_010972002.1	NFYA	NFYA
ENSBTAG00000046509	TENT5C	XP_010966388.1	TENT5C	FAM46C
ENSBTAG00000006730	SUSD2	XP_010953746.1	SUSD2	SUSD2
ENSBTAG00000021943	NFYC	XP_010958095.1	NFYC	NFYC
ENSBTAG00000004813	SUSD1	XP_010968377.2	SUSD1	SUSD1
ENSBTAG00000000995	TENT5A	XP_010971149.1	TENT5A	FAM46A
ENSBTAG00000018176	CYBC1	XP_010948925.1	LOC105065530	C17ORF62
ENSBTAG00000014221	CPLANE2	XP_010955780.1	CPLANE2	RSG1
ENSBTAG00000016209	SLURP1	XP_045359739.1	SLURP1	SLURP1
ENSBTAG00000014146	SPCS3	XP_010951629.1	SPCS3	SPCS3
ENSBTAG00000006644	SPCS2	XP_010971470.2	SPCS2	SPCS2
ENSBTAG00000053918	SPCS1	XP_010967545.2	SPCS1	SPCS1
ENSBTAG00000013923	QPCT	XP_010965962.1	QPCT	QPCT
ENSBTAG00000045653	TENT5D	XP_010948883.1	TENT5D	FAM46D
ENSBTAG00000031001	MEGF8	XP_010945025.1	MEGF8	MEGF8
ENSBTAG00000016014	NUP42	XP_010966918.1	NUP42	NUPL2
ENSBTAG00000015225	NUP58	XP_010949869.1	NUP58	NUPL1
ENSBTAG00000013884	SIPA1	XP_045374186.1	SIPA1	SIPA1
ENSBTAG00000013706	MEGF9	XP_010948648.1	MEGF9	MEGF9
ENSBTAG00000052240	SPPL2C	XP_010956464.1	SPPL2C	SPPL2C
ENSBTAG00000004524	SPPL2B	XP_045359988.1	SPPL2B	SPPL2B
ENSBTAG00000016331	ROGDI	XP_010948082.1	ROGDI	ROGDI
ENSBTAG00000013008	PMCH	XP_010961102.2	PMCH	PMCH
ENSBTAG00000011831	SPPL2A	XP_010963608.1	SPPL2A	SPPL2A
ENSBTAG00000004766	CLEC18C	XP_010959370.1	LOC105073711	CLEC18A
ENSBTAG00000054656	PAIP2B	XP_010962016.1	PAIP2B	PAIP2B
ENSBTAG00000021723	EME1	XP_010947892.1	EME1	EME1
ENSBTAG00000016553	EME2	XP_010948270.1	EME2	EME2
ENSBTAG00000008994	FPGS	XP_010949459.1	FPGS	FPGS
ENSBTAG00000012409	POSTN	XP_010949778.1	POSTN	POSTN
ENSBTAG00000050974	PLPP7	XP_010954184.1	PLPP7	PPAPDC3
ENSBTAG00000011050	PLPP6	XP_045360929.1	PLPP6	PPAPDC2
ENSBTAG00000018250	CLEC19A	XP_010959386.1	CLEC19A	CLEC19A
ENSBTAG00000034206	EMCN	XP_010951882.1	EMCN	EMCN
ENSBTAG00000021656	SPECC1L	XP_010953733.1	SPECC1L	SPECC1L
ENSBTAG00000018152	MYADM	XP_010960135.1	MYADM	MYADM
ENSBTAG00000020459	TIMELESS	XP_010962146.1	TIMELESS	TIMELESS
ENSBTAG00000018016	NUPR1	XP_010970828.1	NUPR1	NUPR1
ENSBTAG00000004019	PMEL	XP_010962194.2	PMEL	PMEL
ENSBTAG00000046148	C19H17orf97	XP_010956634.1	CUNH17orf97	C17ORF97
ENSBTAG00000017482	ISYNA1	XP_045364181.1	ISYNA1	ISYNA1
ENSBTAG00000044056	C19H17orf98	XP_010958798.1	CUNH17orf98	C17ORF98
ENSBTAG00000013927	GSTCD	XP_010951930.1	GSTCD	GSTCD
ENSBTAG00000005208	CLEC16A	XP_045375934.1	CLEC16A	CLEC16A
ENSBTAG00000009432	PMF1	XP_010952203.1	LOC105068129	PMF1
ENSBTAG00000006008	CAMSAP1	XP_010954221.1	CAMSAP1	CAMSAP1
ENSBTAG00000008153	CAMSAP2	XP_045373580.1	CAMSAP2	CAMSAP2
ENSBTAG00000013126	EMG1	XP_010961593.1	EMG1	EMG1
ENSBTAG00000044146	NPC1L1	XP_010968046.2	NPC1L1	NPC1L1
ENSBTAG00000021614	TASP1	XP_010971184.1	TASP1	TASP1
ENSBTAG00000012089	AMELX	XP_010964509.1	AMELX	AMELX
ENSBTAG00000008909	PNPT1	XP_010950181.2	PNPT1	PNPT1
ENSBTAG00000053318	ENSBTAG00000053318	XP_010952437.1	CLEC17A	CLEC17A
ENSBTAG00000018201	TKFC	XP_010954688.1	TKFC	DAK
ENSBTAG00000011356	CAMSAP3	XP_045360176.1	CAMSAP3	CAMSAP3
ENSBTAG00000030499	ENSBTAG00000030499	XP_010948837.1	DIAPH1	DIAPH1
ENSBTAG00000006346	DAP	XP_010955578.2	LOC105070789	DAP
ENSBTAG00000018831	DAO	XP_010961856.1	DAO	DAO
ENSBTAG00000012443	DIAPH3	XP_010971600.1	DIAPH3	DIAPH3
ENSBTAG00000007510	PXMP2	XP_010946653.1	PXMP2	PXMP2
ENSBTAG00000005587	SKIV2L	XP_010959767.1	SKIV2L	SKIV2L
ENSBTAG00000035836	COLGALT2	XP_010953260.1	COLGALT2	COLGALT2
ENSBTAG00000009517	DBI	XP_010952935.1	DBI	DBI
ENSBTAG00000006130	CLEC14A	XP_010965338.2	CLEC14A	CLEC14A
ENSBTAG00000004508	DBH	XP_010952799.1	DBH	DBH
ENSBTAG00000006754	DBP	XP_010945198.1	LOC105062587	DBP
ENSBTAG00000015437	NTMT1	XP_010968565.1	NTMT1	NTMT1
ENSBTAG00000006320	DBT	XP_010948749.1	DBT	DBT
ENSBTAG00000012678	COLGALT1	XP_010970429.2	COLGALT1	COLGALT1
ENSBTAG00000010278	STPG1	XP_010946387.1	LOC105063516	STPG1
ENSBTAG00000018833	SVOP	XP_010961860.1	LOC105075663	SVOP
ENSBTAG00000049465	STPG2	XP_045371643.1	STPG2	STPG2
ENSBTAG00000048378	DCC	XP_010959651.1	DCC	DCC
ENSBTAG00000014927	OXSR1	XP_010944143.1	OXSR1	OXSR1
ENSBTAG00000012397	DCK	XP_010967665.1	DCK	DCK
ENSBTAG00000003505	DCN	XP_010947738.1	DCN	DCN
ENSBTAG00000005892	ZAP70	XP_010957349.1	LOC105072189	ZAP70
ENSBTAG00000019591	DCX	XP_010961976.1	DCX	DCX
ENSBTAG00000006082	DNASE2	XP_010952487.1	DNASE2	DNASE2
ENSBTAG00000020880	ARMH4	XP_010960512.1	ARMH4	C14ORF37
ENSBTAG00000020107	DNASE1	XP_010948243.1	DNASE1	DNASE1
ENSBTAG00000009833	DTHD1	XP_010961016.2	DTHD1	DTHD1
ENSBTAG00000020869	DDC	XP_045368965.1	DDC	DDC
ENSBTAG00000012815	CLEC12A	XP_010944695.1	CLEC12A	CLEC12A
ENSBTAG00000010370	CLBA1	XP_010967148.1	CLBA1	C14ORF79
ENSBTAG00000004293	CLEC12B	XP_010944696.1	CLEC12B	CLEC12B
ENSBTAG00000014054	CFAP206	XP_010947261.1	CFAP206	CFAP206
ENSBTAG00000033367	DDO	XP_045380569.1	DDO	DDO
ENSBTAG00000014424	DDN	XP_045379566.1	DDN	DDN
ENSBTAG00000016396	PDE11A	XP_010958261.1	PDE11A	PDE11A
ENSBTAG00000001181	RPS6KC1	XP_045368445.1	RPS6KC1	RPS6KC1
ENSBTAG00000008446	TYW1	XP_010970679.1	LOC105082748	TYW1
ENSBTAG00000021859	PDSS2	XP_010964099.1	PDSS2	PDSS2
ENSBTAG00000007128	ATP13A1	XP_010970519.1	ATP13A1	ATP13A1
ENSBTAG00000012865	DEK	XP_010972564.1	DEK	DEK
ENSBTAG00000005353	DES	XP_010947126.2	DES	DES
ENSBTAG00000007758	PDE10A	XP_010948725.1	PDE10A	PDE10A
ENSBTAG00000016851	RPS6KB1	XP_010949324.1	RPS6KB1	RPS6KB1
ENSBTAG00000009175	RPS6KB2	XP_010955025.1	RPS6KB2	RPS6KB2
ENSBTAG00000016305	ATP13A4	XP_010957568.1	ATP13A4	ATP13A4
ENSBTAG00000018657	ATP13A5	XP_010957566.1	ATP13A5	ATP13A5
ENSBTAG00000013204	ATP13A3	XP_010957577.1	ATP13A3	ATP13A3
ENSBTAG00000025526	MDC1	XP_045377571.1	MDC1	MDC1
ENSBTAG00000021318	SCAMP5	XP_010953663.2	SCAMP5	SCAMP5
ENSBTAG00000017373	LACTB	XP_010961774.2	LACTB	LACTB
ENSBTAG00000045762	SCAMP4	XP_010964958.1	SCAMP4	SCAMP4
ENSBTAG00000005766	IL4I1	XP_045366756.1	IL4I1	IL4I1
ENSBTAG00000019473	IGLON5	XP_045366763.1	IGLON5	IGLON5
ENSBTAG00000005196	TYW3	XP_010961699.1	TYW3	TYW3
ENSBTAG00000009595	NGDN	XP_010953034.1	NGDN	NGDN
ENSBTAG00000017982	FIBCD1	XP_045373269.1	FIBCD1	FIBCD1
ENSBTAG00000007371	SCAMP1	XP_010947565.1	SCAMP1	SCAMP1
ENSBTAG00000013491	EML1	XP_010967178.2	LOC105080011	EML1
ENSBTAG00000017122	HSPG2	XP_045374403.1	HSPG2	HSPG2
ENSBTAG00000012094	SCAMP3	XP_010952246.1	SCAMP3	SCAMP3
ENSBTAG00000015764	EML2	XP_045366554.1	EML2	EML2
ENSBTAG00000005844	SCAMP2	XP_010953546.1	SCAMP2	SCAMP2
ENSBTAG00000011872	EML3	XP_010954728.1	EML3	EML3
ENSBTAG00000010935	EML4	XP_010966002.1	EML4	EML4
ENSBTAG00000022255	AR	XP_010971951.1	AR	AR
ENSBTAG00000009994	EML5	XP_045361774.1	EML5	EML5
ENSBTAG00000011101	EML6	XP_045370294.1	LOC123615920	EML6
ENSBTAG00000046142	PRKAR1B	XP_010964618.2	PRKAR1B	PRKAR1B
ENSBTAG00000008621	PRKAR1A	XP_010946931.1	PRKAR1A	PRKAR1A
ENSBTAG00000017002	RBCK1	XP_010959218.1	RBCK1	RBCK1
ENSBTAG00000018365	CYP2E1	XP_045371207.1	LOC105067428	CYP2E1
ENSBTAG00000046959	CGGBP1	XP_010964751.1	CGGBP1	CGGBP1
ENSBTAG00000003308	GRID2IP	XP_045360113.1	LOC105077688	GRID2IP
ENSBTAG00000000124	DHH	XP_010962541.1	DHH	DHH
ENSBTAG00000019468	ACTL7A	XP_010968402.1	ACTL7A	ACTL7A
ENSBTAG00000005230	SHOX2	XP_010950336.1	SHOX2	SHOX2
ENSBTAG00000019467	ACTL7B	XP_045362699.1	ACTL7B	ACTL7B
ENSBTAG00000020179	AAAS	XP_010962665.1	AAAS	AAAS
ENSBTAG00000017280	C3	XP_010965083.1	C3	C3
ENSBTAG00000013676	DYNC2LI1	XP_010966018.2	DYNC2LI1	DYNC2LI1
ENSBTAG00000012210	C5	XP_010948635.1	LOC105065267	C5
ENSBTAG00000007887	GRIN2A	XP_045375770.1	LOC105073899	GRIN2A
ENSBTAG00000003871	CYP2B6	XP_010945592.1	LOC105062875	CYP2B6
ENSBTAG00000005012	HSPH1	XP_010949829.1	HSPH1	HSPH1
ENSBTAG00000014177	C6	XP_010955649.1	C6	C6
ENSBTAG00000011766	C7	XP_010955628.1	C7	C7
ENSBTAG00000014958	PRKAR2B	XP_010945010.1	PRKAR2B	PRKAR2B
ENSBTAG00000016149	C9	XP_010955497.2	C9	C9
ENSBTAG00000014205	PRKAR2A	XP_010967517.1	PRKAR2A	PRKAR2A
ENSBTAG00000027446	RSU1	XP_010965127.1	RSU1	RSU1
ENSBTAG00000008253	EXPH5	XP_010967574.1	EXPH5	EXPH5
ENSBTAG00000020979	NGFR	XP_010947597.1	NGFR	NGFR
ENSBTAG00000025535	GLYATL3	XP_010972169.1	GLYATL3	GLYATL3
ENSBTAG00000030847	GLYATL2	XP_010954639.1	GLYATL2	GLYATL2
ENSBTAG00000004009	PMM1	XP_010958533.1	PMM1	PMM1
ENSBTAG00000040042	GRIN2C	XP_045369387.1	GRIN2C	GRIN2C
ENSBTAG00000012164	CP	XP_010968707.1	LOC105081265	CP
ENSBTAG00000000219	GRIN2B	XP_045366220.1	GRIN2B	GRIN2B
ENSBTAG00000023369	GRIN2D	XP_010945414.2	GRIN2D	GRIN2D
ENSBTAG00000025597	GRIN3B	XP_045360202.1	GRIN3B	GRIN3B
ENSBTAG00000018445	GRIN3A	XP_010951261.1	GRIN3A	GRIN3A
ENSBTAG00000001917	C15H11orf16	XP_045380070.1	CUNH11orf16	C11ORF16
ENSBTAG00000010826	EMSY	XP_010971780.1	EMSY	C11ORF30
ENSBTAG00000024663	LAD1	XP_045373576.1	LAD1	LAD1
ENSBTAG00000012844	LRSAM1	XP_010949442.1	LRSAM1	LRSAM1
ENSBTAG00000017389	RPLP0	XP_010967878.1	RPLP0	RPLP0
ENSBTAG00000018082	QPRT	XP_010970778.1	QPRT	QPRT
ENSBTAG00000015049	ECSIT	XP_010965154.1	ECSIT	ECSIT
ENSBTAG00000005678	AACS	XP_010968040.1	AACS	AACS
ENSBTAG00000000579	NIPBL	XP_010955290.1	NIPBL	NIPBL
ENSBTAG00000030784	APPL2	XP_010968762.1	APPL2	APPL2
ENSBTAG00000006824	APPL1	XP_010966636.1	APPL1	APPL1
ENSBTAG00000027642	C15H11orf42	XP_010963270.1	CUNH11orf42	C11ORF42
ENSBTAG00000026637	ENSBTAG00000026637	XP_045380629.1	LOC105077107	CCDC162P
ENSBTAG00000008295	ACTL6B	XP_010951672.1	ACTL6B	ACTL6B
ENSBTAG00000002460	ACTL6A	XP_010946115.2	ACTL6A	ACTL6A
ENSBTAG00000021168	SIRT4	XP_010967882.1	SIRT4	SIRT4
ENSBTAG00000002316	NIPA1	XP_010968525.1	NIPA1	NIPA1
ENSBTAG00000014904	SIRT5	XP_010944003.1	SIRT5	SIRT5
ENSBTAG00000036078	EMP1	XP_010944759.1	EMP1	EMP1
ENSBTAG00000007177	EMP2	XP_010959311.2	EMP2	EMP2
ENSBTAG00000019909	SIRT6	XP_010965018.1	SIRT6	SIRT6
ENSBTAG00000018013	EMP3	XP_010945187.1	EMP3	EMP3
ENSBTAG00000000039	SIRT7	XP_010948949.1	SIRT7	SIRT7
ENSBTAG00000016895	NIPA2	XP_010968521.1	NIPA2	NIPA2
ENSBTAG00000007148	F2	XP_045379948.1	F2	F2
ENSBTAG00000007101	F3	XP_010948722.1	F3	F3
ENSBTAG00000014023	SIRT1	XP_010950018.2	SIRT1	SIRT1
ENSBTAG00000001776	SIRT2	XP_010945514.1	SIRT2	SIRT2
ENSBTAG00000011553	FAHD2A	XP_010957317.1	FAHD2A	FAHD2A
ENSBTAG00000002044	SIRT3	XP_010947701.2	SIRT3	SIRT3
ENSBTAG00000017722	F5	XP_010952139.2	F5	F5
ENSBTAG00000007411	F7	XP_010950634.1	F7	F7
ENSBTAG00000010726	F8	XP_010965390.1	F8	F8
ENSBTAG00000004003	F9	XP_010950830.1	F9	F9
ENSBTAG00000002526	BDH2	XP_010951911.1	BDH2	BDH2
ENSBTAG00000000448	BDH1	XP_010957594.1	BDH1	BDH1
ENSBTAG00000045989	CDC42EP5	XP_045377827.1	CDC42EP5	CDC42EP5
ENSBTAG00000053044	CDC42EP4	XP_010949136.1	CDC42EP4	CDC42EP4
ENSBTAG00000049694	ENSBTAG00000049694	XP_010950958.1	LOC105067174	TGIF2LX
ENSBTAG00000023736	CDC42EP3	XP_010965964.1	CDC42EP3	CDC42EP3
ENSBTAG00000032089	CDC42EP2	XP_010955427.1	CDC42EP2	CDC42EP2
ENSBTAG00000015268	PICK1	XP_010958621.1	PICK1	PICK1
ENSBTAG00000030258	CDC42EP1	XP_010958643.1	CDC42EP1	CDC42EP1
ENSBTAG00000000071	PMP2	XP_010950037.1	LOC105066408	PMP2
ENSBTAG00000001908	DLD	XP_010945751.1	DLD	DLD
ENSBTAG00000019343	MDFI	XP_010972019.1	MDFI	MDFI
ENSBTAG00000008661	C15H11orf52	XP_010967209.1	CUNH11orf52	C11ORF52
ENSBTAG00000003550	C29H11orf54	XP_010971660.1	CUNH11orf54	C11ORF54
ENSBTAG00000021688	FH	XP_010971696.1	FH	FH
ENSBTAG00000044177	POU2AF2	XP_045361786.1	CUNH11orf53	C11ORF53
ENSBTAG00000039618	ARL14EPL	XP_010969817.1	ARL14EPL	ARL14EPL
ENSBTAG00000013032	CCNDBP1	XP_010963512.1	CCNDBP1	CCNDBP1
ENSBTAG00000015730	BOLA-DMA	XP_010947415.1	LOC105064238	HLA-DMA
ENSBTAG00000043975	MYCT1	XP_010964023.1	MYCT1	MYCT1
ENSBTAG00000009573	CSTPP1	XP_010962893.1	CUNH11orf49	C11ORF49
ENSBTAG00000007364	PMS2	XP_010963998.1	PMS2	PMS2
ENSBTAG00000046805	CYP2F1	XP_010945588.2	LOC105062871	CYP2F1
ENSBTAG00000013718	GC	XP_010967660.1	GC	GC
ENSBTAG00000005784	CSMD2	XP_045370565.1	CSMD2	CSMD2
ENSBTAG00000009739	CSMD1	XP_045379273.1	CSMD1	CSMD1
ENSBTAG00000018795	PMS1	XP_010958335.1	PMS1	PMS1
ENSBTAG00000013989	JHY	XP_010965529.1	JHY	C11ORF63
ENSBTAG00000009166	GSX1	XP_010949929.2	GSX1	GSX1
ENSBTAG00000019295	MDH1	XP_010950213.1	MDH1	MDH1
ENSBTAG00000009462	MDH2	XP_010970630.1	MDH2	MDH2
ENSBTAG00000007901	ADGRE1	XP_010965087.1	ADGRE1	EMR1
ENSBTAG00000045812	GSX2	XP_045380931.1	GSX2	GSX2
ENSBTAG00000002937	ADGRE3	XP_045372045.1	ADGRE3	EMR3
ENSBTAG00000038981	ENSBTAG00000038981	XP_010965093.1	LOC105078269	EMR4
ENSBTAG00000003322	TTLL7	XP_010961639.1	TTLL7	TTLL7
ENSBTAG00000009332	TTLL6	XP_010958845.1	TTLL6	TTLL6
ENSBTAG00000025403	TTLL5	XP_010961414.1	TTLL5	TTLL5
ENSBTAG00000018415	TTLL4	XP_010947085.1	TTLL4	TTLL4
ENSBTAG00000007966	TTLL3	XP_010951320.2	TTLL3	TTLL3
ENSBTAG00000012030	TTLL1	XP_010958490.1	TTLL1	TTLL1
ENSBTAG00000009797	RIMBP2	XP_045367696.1	RIMBP2	RIMBP2
ENSBTAG00000047538	ENSBTAG00000047538	XP_045373007.1	LOC105069367	RIMBP3
ENSBTAG00000005937	TTLL9	XP_010959187.1	TTLL9	TTLL9
ENSBTAG00000006755	C15H11orf58	XP_010963114.1	CUNH11orf58	C11ORF58
ENSBTAG00000001999	NKAPD1	XP_010967216.1	NKAPD1	C11ORF57
ENSBTAG00000011098	TTLL8	XP_045374264.1	TTLL8	TTLL8
ENSBTAG00000021611	IFTAP	XP_010962961.1	IFTAP	C11ORF74
ENSBTAG00000019995	HIKESHI	XP_010971692.1	HIKESHI	C11ORF73
ENSBTAG00000003340	HDDC2	XP_045380363.1	HDDC2	HDDC2
ENSBTAG00000020041	FAM13B	XP_010969966.1	FAM13B	FAM13B
ENSBTAG00000015309	CFAP300	XP_045364992.1	CFAP300	C11ORF70
ENSBTAG00000017540	FAM13C	XP_045374748.1	FAM13C	FAM13C
ENSBTAG00000004161	UBE2D2	XP_010970030.1	UBE2D2	UBE2D2
ENSBTAG00000008220	C15H11orf71	XP_010951823.1	CUNH11orf71	C11ORF71
ENSBTAG00000048761	UBE2D3	XP_010951895.1	UBE2D3	UBE2D3
ENSBTAG00000011187	FAM13A	XP_010964419.1	FAM13A	FAM13A
ENSBTAG00000006354	HP	XP_010958959.1	LOC105073420	HP
ENSBTAG00000020796	UBE2D1	XP_045374750.1	UBE2D1	UBE2D1
ENSBTAG00000012036	HR	XP_010953304.1	HR	HR
ENSBTAG00000018637	HDDC3	XP_010953396.1	HDDC3	HDDC3
ENSBTAG00000017073	HPGDS	XP_045371642.1	HPGDS	HPGDS
ENSBTAG00000006876	PMPCB	XP_010944970.1	PMPCB	PMPCB
ENSBTAG00000001353	PMPCA	XP_045373324.1	PMPCA	PMPCA
ENSBTAG00000006490	BOLA-DOA	XP_010947407.1	LOC105064235	HLA-DOA
ENSBTAG00000047707	BOLA-DOB	XP_010947422.1	LOC105064245	HLA-DOB
ENSBTAG00000018022	SPINDOC	XP_045374060.1	SPINDOC	C11ORF84
ENSBTAG00000050066	C15H11orf87	XP_010967572.1	CUNH11orf87	C11ORF87
ENSBTAG00000015034	IK	XP_010970057.1	IK	IK
ENSBTAG00000034295	LAG3	XP_045374625.1	LAG3	LAG3
ENSBTAG00000022246	C29H11orf86	XP_010955000.1	CUNH11orf86	C11ORF86
ENSBTAG00000019689	ENSBTAG00000019689	XP_010954999.1	CUNH11orf80	C11ORF80
ENSBTAG00000043956	UBE2E3	XP_010958287.1	UBE2E3	UBE2E3
ENSBTAG00000004203	VPS33A	XP_010967983.1	VPS33A	VPS33A
ENSBTAG00000000026	VPS33B	XP_010953388.1	VPS33B	VPS33B
ENSBTAG00000055252	UBE2E1	XP_010946066.1	UBE2E1	UBE2E1
ENSBTAG00000047930	UBE2E2	XP_010946068.1	LOC105063286	UBE2E2
ENSBTAG00000008958	NSMAF	XP_045363094.1	NSMAF	NSMAF
ENSBTAG00000045822	C15H11orf96	XP_010962953.1	CUNH11orf96	C11ORF96
ENSBTAG00000019208	ZFTA	XP_045374183.1	ZFTA	C11ORF95
ENSBTAG00000018725	FBLIM1	XP_010955794.1	FBLIM1	FBLIM1
ENSBTAG00000027577	C15H11orf91	XP_010963330.1	CUNH11orf91	C11ORF91
ENSBTAG00000027562	C15H11orf94	XP_010962929.1	CUNH11orf94	C11ORF94
ENSBTAG00000030518	ECSCR	XP_010970018.1	ECSCR	ECSCR
ENSBTAG00000021211	DPT	XP_010952130.1	DPT	DPT
ENSBTAG00000013935	NTPCR	XP_010950406.1	NTPCR	NTPCR
ENSBTAG00000007569	TNFRSF11A	XP_045377391.1	TNFRSF11A	TNFRSF11A
ENSBTAG00000012007	SOCS2	XP_010961022.1	SOCS2	SOCS2
ENSBTAG00000008441	SOCS3	XP_010949001.1	SOCS3	SOCS3
ENSBTAG00000004386	SOCS1	XP_010960046.1	SOCS1	SOCS1
ENSBTAG00000017819	PMVK	XP_010952275.1	PMVK	PMVK
ENSBTAG00000017412	SOCS6	XP_010945415.1	SOCS6	SOCS6
ENSBTAG00000008535	SOCS7	XP_010958867.1	SOCS7	SOCS7
ENSBTAG00000034338	HOATZ	XP_045361788.1	HOATZ	C11ORF88
ENSBTAG00000001644	MDN1	XP_010947234.2	MDN1	MDN1
ENSBTAG00000021988	SOCS4	XP_010960489.1	SOCS4	SOCS4
ENSBTAG00000008987	SOCS5	XP_010966040.1	SOCS5	SOCS5
ENSBTAG00000024420	COL28A1	XP_045364531.1	COL28A1	COL28A1
ENSBTAG00000013984	KL	XP_010949812.2	KL	KL
ENSBTAG00000008737	DR1	XP_045369163.1	DR1	DR1
ENSBTAG00000007776	BRPF1	XP_010951305.1	BRPF1	BRPF1
ENSBTAG00000013316	BRPF3	XP_010947313.2	BRPF3	BRPF3
ENSBTAG00000008134	BDNF	XP_045379890.1	BDNF	BDNF
ENSBTAG00000002215	GFPT2	XP_010944440.1	GFPT2	GFPT2
ENSBTAG00000017626	GFPT1	XP_010962055.1	GFPT1	GFPT1
ENSBTAG00000017781	BCDIN3D	XP_010962562.1	BCDIN3D	BCDIN3D
ENSBTAG00000051206	KY	XP_045367199.1	KY	KY
ENSBTAG00000011247	ZC3HC1	XP_010945844.1	ZC3HC1	ZC3HC1
ENSBTAG00000019312	TFCP2	XP_010962597.1	TFCP2	TFCP2
ENSBTAG00000009343	AAK1	XP_045379158.1	AAK1	AAK1
ENSBTAG00000010645	BOLA-DRA	XP_010947429.1	LOC105064250	HLA-DRA
ENSBTAG00000000563	MYD88	XP_010944141.1	MYD88	MYD88
ENSBTAG00000019738	MDM1	XP_010968797.1	MDM1	MDM1
ENSBTAG00000014359	DRAXIN	XP_010955834.1	DRAXIN	DRAXIN
ENSBTAG00000001998	ST6GALNAC1	XP_010949270.1	ST6GALNAC1	ST6GALNAC1
ENSBTAG00000015255	ST6GALNAC2	XP_010949033.1	ST6GALNAC2	ST6GALNAC2
ENSBTAG00000001186	SH2D4A	XP_010956087.2	SH2D4A	SH2D4A
ENSBTAG00000003910	SH2D4B	XP_010961399.1	SH2D4B	SH2D4B
ENSBTAG00000031185	ATRAID	XP_010946797.1	ATRAID	ATRAID
ENSBTAG00000001419	MRPL4	XP_010952538.1	MRPL4	MRPL4
ENSBTAG00000014505	NGRN	XP_010953387.1	NGRN	NGRN
ENSBTAG00000030942	MRPL3	XP_010959551.1	MRPL3	MRPL3
ENSBTAG00000012752	MRPL2	XP_010972074.1	MRPL2	MRPL2
ENSBTAG00000018360	MRPL1	XP_010967591.1	MRPL1	MRPL1
ENSBTAG00000005333	MB	XP_010944343.1	MB	MB
ENSBTAG00000005205	DSE	XP_010963756.1	DSE	DSE
ENSBTAG00000019869	DGCR8	XP_010955250.1	DGCR8	DGCR8
ENSBTAG00000047299	DGCR6L	XP_010955247.1	DGCR6L	DGCR6
ENSBTAG00000000797	MRPL9	XP_010956844.1	MRPL9	MRPL9
ENSBTAG00000002712	MDP1	XP_010953074.2	LOC105068809	MDP1
ENSBTAG00000000362	SPG11	XP_010963551.1	SPG11	SPG11
ENSBTAG00000000429	DGCR2	XP_010955269.1	DGCR2	DGCR2
ENSBTAG00000015106	DSP	XP_010944044.1	LOC105061635	DSP
ENSBTAG00000017097	PTCRA	XP_010972241.1	PTCRA	PTCRA
ENSBTAG00000001866	EMX1	XP_010961989.1	EMX1	EMX1
ENSBTAG00000003027	EMX2	XP_045362524.1	EMX2	EMX2
ENSBTAG00000021237	ENSBTAG00000021237	XP_045365257.1	DST	DST
ENSBTAG00000013857	SH2D3A	XP_045360149.1	SH2D3A	SH2D3A
ENSBTAG00000015375	SH2D3C	XP_010949457.1	SH2D3C	SH2D3C
ENSBTAG00000008064	VPS37C	XP_045373644.1	VPS37C	VPS37C
ENSBTAG00000008487	VPS37D	XP_010970648.1	VPS37D	VPS37D
ENSBTAG00000010355	VPS37A	XP_010951558.1	VPS37A	VPS37A
ENSBTAG00000015116	RAD23A	XP_010952482.1	RAD23A	RAD23A
ENSBTAG00000048809	VPS37B	XP_045362431.1	VPS37B	VPS37B
ENSBTAG00000047815	ENSBTAG00000047815	XP_010945589.2	LOC105062872	CYP2A6
ENSBTAG00000044025	IL1RAPL2	XP_010962108.1	IL1RAPL2	IL1RAPL2
ENSBTAG00000000363	BDP1	XP_010947617.1	BDP1	BDP1
ENSBTAG00000018142	DTL	XP_010947783.1	DTL	DTL
ENSBTAG00000046548	ST6GALNAC4	XP_045369807.1	ST6GALNAC4	ST6GALNAC4
ENSBTAG00000007309	ST6GALNAC5	XP_045378883.1	ST6GALNAC5	ST6GALNAC5
ENSBTAG00000044129	ST6GALNAC6	XP_010949466.2	ST6GALNAC6	ST6GALNAC6
ENSBTAG00000043976	RNFT2	XP_010961907.1	RNFT2	RNFT2
ENSBTAG00000038548	SLC47A2	XP_010972305.1	SLC47A2	SLC47A2
ENSBTAG00000010082	COL15A1	XP_045371192.1	COL15A1	COL15A1
ENSBTAG00000048984	ENSBTAG00000048984	XP_010944043.2	LOC105061631	SLC47A1
ENSBTAG00000009174	HSD17B14	XP_010945231.1	HSD17B14	HSD17B14
ENSBTAG00000031679	HSD17B13	XP_010964453.1	HSD17B13	HSD17B13
ENSBTAG00000000087	HSD17B12	XP_045379951.1	HSD17B12	HSD17B12
ENSBTAG00000006307	HSD17B11	XP_010964495.2	HSD17B11	HSD17B11
ENSBTAG00000017779	HSD17B10	XP_010969011.1	HSD17B10	HSD17B10
ENSBTAG00000009747	RNFT1	XP_010949321.1	RNFT1	RNFT1
ENSBTAG00000017313	ADA2	XP_010962444.1	ADA2	CECR1
ENSBTAG00000009704	CECR2	XP_010962437.1	LOC105076108	CECR2
ENSBTAG00000012119	PTPRZ1	XP_010945901.1	PTPRZ1	PTPRZ1
ENSBTAG00000012414	ENSBTAG00000012414	XP_010958242.1	LOC105072853	LAO1
ENSBTAG00000016995	HDHD5	XP_010963180.2	HDHD5	CECR5
ENSBTAG00000038168	SLITRK1	XP_045373963.1	SLITRK1	SLITRK1
ENSBTAG00000017180	SLITRK3	XP_045370511.1	SLITRK3	SLITRK3
ENSBTAG00000004388	SLITRK6	XP_010955193.1	SLITRK6	SLITRK6
ENSBTAG00000010129	SLITRK5	XP_010955191.2	SLITRK5	SLITRK5
ENSBTAG00000003927	AAMP	XP_010947059.1	LOC105064004	AAMP
ENSBTAG00000016070	LINGO2	XP_010956185.2	LINGO2	LINGO2
ENSBTAG00000023147	LINGO1	XP_010953523.1	LINGO1	LINGO1
ENSBTAG00000040596	LINGO4	XP_010956710.2	LINGO4	LINGO4
ENSBTAG00000011998	DUT	XP_010963581.1	DUT	DUT
ENSBTAG00000016478	LINGO3	XP_045360204.1	LINGO3	LINGO3
ENSBTAG00000019044	BAIAP2	XP_045365929.1	LOC105061964	BAIAP2
ENSBTAG00000014100	BAIAP3	XP_010948272.2	BAIAP3	BAIAP3
ENSBTAG00000019700	PC	XP_010955005.1	PC	PC
ENSBTAG00000020475	VIPAS39	XP_010946196.1	VIPAS39	VIPAS39
ENSBTAG00000054557	ENSBTAG00000054557	XP_010965304.1	MDGA2	MDGA2
ENSBTAG00000005888	MDGA1	XP_045368121.1	MDGA1	MDGA1
ENSBTAG00000011540	SPG21	XP_010953595.1	SPG21	SPG21
ENSBTAG00000008040	SPART	XP_010949803.1	SPART	SPG20
ENSBTAG00000006321	RTCA	XP_010948751.1	RTCA	RTCA
ENSBTAG00000018220	RGSL1	XP_010953241.1	RGSL1	RGSL1
ENSBTAG00000011070	RTCB	XP_010968780.1	RTCB	RTCB
ENSBTAG00000014823	TXNDC11	XP_010960040.1	TXNDC11	TXNDC11
ENSBTAG00000011024	TXNDC12	XP_010950101.1	TXNDC12	TXNDC12
ENSBTAG00000012989	UBE2L6	XP_010950696.1	UBE2L6	UBE2L6
ENSBTAG00000014744	TXNDC15	XP_010969941.1	TXNDC15	TXNDC15
ENSBTAG00000010399	TXNDC16	XP_010960456.1	TXNDC16	TXNDC16
ENSBTAG00000054776	TXNDC17	XP_010952962.1	TXNDC17	TXNDC17
ENSBTAG00000013038	UBE2L3	XP_010953769.2	UBE2L3	UBE2L3
ENSBTAG00000046379	SLC34A3	XP_010958904.1	SLC34A3	SLC34A3
ENSBTAG00000001545	SLC34A2	XP_010961340.2	SLC34A2	SLC34A2
ENSBTAG00000020589	ENTPD1	XP_010969434.1	ENTPD1	ENTPD1
ENSBTAG00000048125	ENTPD2	XP_045372262.1	ENTPD2	ENTPD2
ENSBTAG00000011702	ENTPD3	XP_010944173.1	ENTPD3	ENTPD3
ENSBTAG00000006768	ENTPD4	XP_010953270.1	ENTPD4	ENTPD4
ENSBTAG00000020334	ENTPD5	XP_010961010.1	ENTPD5	ENTPD5
ENSBTAG00000020351	SLC34A1	XP_045366048.1	SLC34A1	SLC34A1
ENSBTAG00000009881	ENTPD6	XP_010971248.1	ENTPD6	ENTPD6
ENSBTAG00000047077	ENTPD7	XP_010969366.1	ENTPD7	ENTPD7
ENSBTAG00000030246	ENTPD8	XP_010958911.1	ENTPD8	ENTPD8
ENSBTAG00000013185	TIMD4	XP_010968341.1	TIMD4	TIMD4
ENSBTAG00000040399	VWA5B2	XP_045367282.1	VWA5B2	VWA5B2
ENSBTAG00000013511	VWA5B1	XP_045374341.1	VWA5B1	VWA5B1
ENSBTAG00000006910	ASRGL1	XP_010954718.1	ASRGL1	ASRGL1
ENSBTAG00000005588	DXO	XP_010959768.1	DXO	DXO
ENSBTAG00000005989	LAP3	XP_010971319.1	LAP3	LAP3
ENSBTAG00000020510	EPHA10	XP_010958166.1	LOC105072791	EPHA10
ENSBTAG00000001671	RTF1	XP_010963474.1	RTF1	RTF1
ENSBTAG00000015046	MST1R	XP_010967557.1	MST1R	MST1R
ENSBTAG00000015882	UBE2J2	XP_010955983.1	UBE2J2	UBE2J2
ENSBTAG00000002743	OSGEP	XP_010947994.1	LOC105064676	OSGEP
ENSBTAG00000018436	UBE2J1	XP_010947242.1	UBE2J1	UBE2J1
ENSBTAG00000018279	SPATA5L1	XP_010963565.2	SPATA5L1	SPATA5L1
ENSBTAG00000006765	LARS1	XP_010957906.1	LARS1	LARS
ENSBTAG00000006975	SI	XP_010950368.1	SI	SI
ENSBTAG00000030608	ENSBTAG00000030608	XP_045369777.1	SWI5	SWI5
ENSBTAG00000000024	DYM	XP_045377518.1	DYM	DYM
ENSBTAG00000001645	AAR2	XP_010959081.1	AAR2	AAR2
ENSBTAG00000007273	TF	XP_010946022.1	TF	TF
ENSBTAG00000007823	TG	XP_045364393.1	TG	TG
ENSBTAG00000026768	TH	XP_045373735.1	TH	TH
ENSBTAG00000019810	AARS1	XP_010959345.1	AARS1	AARS
ENSBTAG00000008687	PCSK2	XP_010971200.1	PCSK2	PCSK2
ENSBTAG00000020843	PCSK1	XP_010947850.1	PCSK1	PCSK1
ENSBTAG00000015298	TNFRSF13B	XP_045362368.1	TNFRSF13B	TNFRSF13B
ENSBTAG00000016323	SLC7A14	XP_010950404.1	SLC7A14	SLC7A14
ENSBTAG00000019049	AATK	XP_045369378.1	AATK	AATK
ENSBTAG00000003052	PCSK7	XP_010951801.1	PCSK7	PCSK7
ENSBTAG00000034075	SLC7A11	XP_010952937.1	SLC7A11	SLC7A11
ENSBTAG00000004643	WASL	XP_045367058.1	WASL	WASL
ENSBTAG00000026489	TNFRSF13C	XP_045376488.1	TNFRSF13C	TNFRSF13C
ENSBTAG00000021927	AATF	XP_010947500.1	AATF	AATF
ENSBTAG00000046544	SLC7A10	XP_010948448.2	SLC7A10	SLC7A10
ENSBTAG00000006675	PCSK6	XP_045378538.1	PCSK6	PCSK6
ENSBTAG00000008101	PCSK5	XP_010951072.1	PCSK5	PCSK5
ENSBTAG00000012090	GGTA1	XP_010948628.2	GGTA1	GGTA1
ENSBTAG00000002305	PCSK4	XP_010964947.1	PCSK4	PCSK4
ENSBTAG00000004165	CLYBL	XP_045376104.1	CLYBL	CLYBL
ENSBTAG00000002674	GNGT1	XP_010970957.1	GNGT1	GNGT1
ENSBTAG00000004398	IMMP2L	XP_010945953.1	IMMP2L	IMMP2L
ENSBTAG00000047325	GNGT2	XP_045376735.1	GNGT2	GNGT2
ENSBTAG00000026369	ENC1	XP_010947596.1	ENC1	ENC1
ENSBTAG00000052388	HYAL3	XP_045362022.1	HYAL3	HYAL3
ENSBTAG00000005548	HYAL4	XP_010945887.1	HYAL4	HYAL4
ENSBTAG00000047402	FAM170B	XP_010961791.2	FAM170B	FAM170B
ENSBTAG00000040349	ENSBTAG00000040349	XP_010945988.1	LOC105063221	HYAL6
ENSBTAG00000003713	ZNRD2	XP_010955437.1	ZNRD2	SSSCA1
ENSBTAG00000003047	FAM170A	XP_010969828.1	FAM170A	FAM170A
ENSBTAG00000030824	L3HYPDH	XP_010960524.1	L3HYPDH	L3HYPDH
ENSBTAG00000012128	AASS	XP_010945900.1	AASS	AASS
ENSBTAG00000004679	WARS1	XP_010967078.1	WARS1	WARS
ENSBTAG00000012082	TNFRSF12A	XP_010948146.1	TNFRSF12A	TNFRSF12A
ENSBTAG00000005688	MRPS2	XP_010952759.2	MRPS2	MRPS2
ENSBTAG00000016133	MRPS7	XP_010949079.1	MRPS7	MRPS7
ENSBTAG00000008241	MRPS5	XP_010957312.1	MRPS5	MRPS5
ENSBTAG00000045767	LAT2	XP_010970660.1	LAT2	LAT2
ENSBTAG00000016185	ENAH	XP_010972266.2	ENAH	ENAH
ENSBTAG00000000475	IMMP1L	XP_010963029.1	IMMP1L	IMMP1L
ENSBTAG00000006150	MRPS9	XP_010957398.1	MRPS9	MRPS9
ENSBTAG00000010346	ENAM	XP_010967680.1	ENAM	ENAM
ENSBTAG00000001617	G2E3	XP_010961321.1	G2E3	G2E3
ENSBTAG00000017430	PNCK	XP_010962404.1	PNCK	PNCK
ENSBTAG00000022185	IGHMBP2	XP_010955079.1	IGHMBP2	IGHMBP2
ENSBTAG00000008275	GREB1L	XP_045374807.1	GREB1L	GREB1L
ENSBTAG00000006287	NEDD9	XP_010944020.1	NEDD9	NEDD9
ENSBTAG00000006357	CRIP3	XP_010972244.1	CRIP3	CRIP3
ENSBTAG00000047229	CRIP1	XP_045361669.1	LOC105079987	CRIP1
ENSBTAG00000014136	FAAP20	XP_045374558.1	FAAP20	FAAP20
ENSBTAG00000001473	ARVCF	XP_010955256.2	ARVCF	ARVCF
ENSBTAG00000017812	ALS2CL	XP_010958199.1	ALS2CL	ALS2CL
ENSBTAG00000050195	FAM172A	XP_010947872.1	FAM172A	FAM172A
ENSBTAG00000005573	SCAND1	XP_045377041.1	SCAND1	SCAND1
ENSBTAG00000046140	NPDC1	XP_010952789.1	NPDC1	NPDC1
ENSBTAG00000050962	YIPF1	XP_010950065.1	YIPF1	YIPF1
ENSBTAG00000025606	YIPF2	XP_010965181.1	YIPF2	YIPF2
ENSBTAG00000018967	YIPF3	XP_010972105.1	YIPF3	YIPF3
ENSBTAG00000033041	YIPF4	XP_010965923.1	YIPF4	YIPF4
ENSBTAG00000012758	YIPF5	XP_010948868.1	YIPF5	YIPF5
ENSBTAG00000009382	KLK13	XP_010945348.1	KLK13	KLK13
ENSBTAG00000015723	CRIPT	XP_010966039.1	CRIPT	CRIPT
ENSBTAG00000006122	HUWE1	XP_045363598.1	HUWE1	HUWE1
ENSBTAG00000012538	KLK14	XP_010945442.1	LOC105062782	KLK14
ENSBTAG00000018545	KLK15	XP_010945337.2	KLK15	KLK15
ENSBTAG00000048090	UBE2G2	XP_010964802.1	UBE2G2	UBE2G2
ENSBTAG00000015129	KLK10	XP_045366762.1	KLK10	KLK10
ENSBTAG00000002257	KLK11	XP_010945346.1	KLK11	KLK11
ENSBTAG00000030484	KLK12	XP_010945347.1	KLK12	KLK12
ENSBTAG00000046328	XG	XP_010966574.2	XG	XG
ENSBTAG00000001894	NEDD1	XP_010961061.1	NEDD1	NEDD1
ENSBTAG00000006223	THEMIS2	XP_010946280.1	THEMIS2	THEMIS2
ENSBTAG00000020611	GLB1L	XP_010947109.1	GLB1L	GLB1L
ENSBTAG00000013793	NEDD4	XP_010967772.1	NEDD4	NEDD4
ENSBTAG00000001977	YIPF6	XP_010971946.1	YIPF6	YIPF6
ENSBTAG00000001603	YIPF7	XP_010960915.1	YIPF7	YIPF7
ENSBTAG00000050392	FAM171B	XP_010958435.1	FAM171B	FAM171B
ENSBTAG00000018004	SH3GL3	XP_010953440.1	SH3GL3	SH3GL3
ENSBTAG00000046585	RTL1	XP_010967182.1	RTL1	RTL1
ENSBTAG00000000490	RTKN	XP_010961982.1	LOC105075762	RTKN
ENSBTAG00000005792	BCCIP	XP_010951008.1	LOC105067228	BCCIP
ENSBTAG00000021728	OGDHL	XP_010961804.1	OGDHL	OGDHL
ENSBTAG00000022989	FAM174B	XP_045378520.1	FAM174B	FAM174B
ENSBTAG00000045909	FAM174A	XP_010954614.1	FAM174A	FAM174A
ENSBTAG00000012630	PAMR1	XP_010962975.1	PAMR1	PAMR1
ENSBTAG00000014103	SH3GL2	XP_010944335.1	SH3GL2	SH3GL2
ENSBTAG00000006007	SH3GL1	XP_045360009.1	SH3GL1	SH3GL1
ENSBTAG00000012349	LAX1	XP_010965885.1	LAX1	LAX1
ENSBTAG00000017885	ATPSCKMT	XP_010955557.1	ATPSCKMT	FAM173B
ENSBTAG00000049482	ANTKMT	XP_010949162.1	ANTKMT	FAM173A
ENSBTAG00000013045	DKC1	XP_010965389.1	DKC1	DKC1
ENSBTAG00000023218	UBE2V2	XP_010946570.1	UBE2V2	UBE2V2
ENSBTAG00000027316	UBE2V1	XP_010956919.1	UBE2V1	UBE2V1
ENSBTAG00000008185	RTN2	XP_010945118.1	RTN2	RTN2
ENSBTAG00000019204	RTN3	XP_045374058.1	RTN3	RTN3
ENSBTAG00000016814	CHAT	XP_010961802.1	CHAT	CHAT
ENSBTAG00000011104	RTN4	XP_045370305.1	RTN4	RTN4
ENSBTAG00000047904	ENSBTAG00000047904	XP_010967999.1	LOC105080648	HCAR2
ENSBTAG00000009287	EBP	XP_010966424.1	LOC105079388	EBP
ENSBTAG00000000908	HCAR1	XP_010968000.1	HCAR1	HCAR1
ENSBTAG00000021302	CHAD	XP_010947894.1	CHAD	CHAD
ENSBTAG00000000315	ECD	XP_010961483.1	ECD	ECD
ENSBTAG00000009020	CRIM1	XP_010966063.2	CRIM1	CRIM1
ENSBTAG00000017901	LAYN	XP_045361789.1	LAYN	LAYN
ENSBTAG00000044166	PHOX2B	XP_045378253.1	PHOX2B	PHOX2B
ENSBTAG00000023840	ABRAXAS2	XP_010951093.1	ABRAXAS2	FAM175B
ENSBTAG00000014076	ABRAXAS1	XP_045368927.1	ABRAXAS1	FAM175A
ENSBTAG00000007203	STT3A	XP_010959959.1	STT3A	STT3A
ENSBTAG00000007438	STT3B	XP_010957954.1	STT3B	STT3B
ENSBTAG00000040083	ACTL11	XP_010959154.1	ACTL10	ACTL10
ENSBTAG00000032265	RTP4	XP_010957530.1	RTP4	RTP4
ENSBTAG00000040598	RTP5	XP_010946389.1	RTP5	RTP5
ENSBTAG00000003179	RTP2	XP_010957533.1	RTP2	RTP2
ENSBTAG00000018767	RTP3	XP_045360546.1	RTP3	RTP3
ENSBTAG00000012543	EDA	XP_045365134.1	EDA	EDA
ENSBTAG00000012706	RTP1	XP_010957524.1	RTP1	RTP1
ENSBTAG00000002287	CHD9	XP_045379084.1	CHD9	CHD9
ENSBTAG00000020422	CHD8	XP_010947939.1	CHD8	CHD8
ENSBTAG00000021841	CHD7	XP_045363091.1	CHD7	CHD7
ENSBTAG00000005733	CHD6	XP_010957035.2	CHD6	CHD6
ENSBTAG00000040477	CHD5	XP_010955911.2	CHD5	CHD5
ENSBTAG00000014734	CHD4	XP_045374644.1	CHD4	CHD4
ENSBTAG00000014377	CHD3	XP_010964234.2	CHD3	CHD3
ENSBTAG00000020860	CHD1	XP_010954615.1	CHD1	CHD1
ENSBTAG00000019634	PIDD1	XP_010954279.1	PIDD1	PIDD1
ENSBTAG00000012077	SLF2	XP_010969336.1	SLF2	FAM178A
ENSBTAG00000007515	UBE2Q1	XP_010952281.1	UBE2Q1	UBE2Q1
ENSBTAG00000004024	UBE2Q2	XP_010953509.1	UBE2Q2	UBE2Q2
ENSBTAG00000007847	EED	XP_010971697.1	EED	EED
ENSBTAG00000004358	DARS2	XP_010953173.1	DARS2	DARS2
ENSBTAG00000054773	UBE2R2	XP_045360631.1	UBE2R2	UBE2R2
ENSBTAG00000010027	CHDH	XP_010966661.1	LOC105079586	CHDH
ENSBTAG00000001834	PNKP	XP_010945301.1	LOC105062649	PNKP
ENSBTAG00000021731	TGFBRAP1	XP_010957399.2	TGFBRAP1	TGFBRAP1
ENSBTAG00000013555	ACVR1B	XP_010962622.2	ACVR1B	ACVR1B
ENSBTAG00000038733	EFS	XP_010953029.1	EFS	EFS
ENSBTAG00000019337	ACVR1C	XP_010969639.1	ACVR1C	ACVR1C
ENSBTAG00000021199	COA8	XP_045361701.1	LOC105080022	APOPT1
ENSBTAG00000016192	MDH1B	XP_010958409.1	MDH1B	MDH1B
ENSBTAG00000009836	CHGA	XP_010967164.1	CHGA	CHGA
ENSBTAG00000048812	EGF	XP_010951982.1	EGF	EGF
ENSBTAG00000004492	SWT1	XP_045365182.1	SWT1	SWT1
ENSBTAG00000021025	P3H2	XP_010957549.1	P3H2	LEPREL1
ENSBTAG00000018105	ACVR2B	XP_045365691.1	ACVR2B	ACVR2B
ENSBTAG00000013951	CHFR	XP_010946651.1	CHFR	CHFR
ENSBTAG00000018114	ACVR2A	XP_010948558.1	ACVR2A	ACVR2A
ENSBTAG00000039117	TOGARAM1	XP_010965315.1	TOGARAM1	FAM179B
ENSBTAG00000044021	TOGARAM2	XP_045367727.1	TOGARAM2	FAM179A
ENSBTAG00000003598	P3H3	XP_045374381.1	P3H3	LEPREL2
ENSBTAG00000025752	P3H4	XP_010957790.1	LOC105072522	LEPREL4
ENSBTAG00000011571	ACIN1	XP_045372441.1	ACIN1	ACIN1
ENSBTAG00000011731	PNMT	XP_010958779.1	PNMT	PNMT
ENSBTAG00000017150	EHF	XP_045379723.1	EHF	EHF
ENSBTAG00000047524	TMEM200B	XP_010946376.1	TMEM200B	TMEM200B
ENSBTAG00000015283	RPL32	XP_010951383.1	RPL32	RPL32
ENSBTAG00000040543	TMEM200A	XP_010963843.1	TMEM200A	TMEM200A
ENSBTAG00000014226	RPL34	XP_010951948.1	RPL34	RPL34
ENSBTAG00000046396	TMEM200C	XP_045374811.1	TMEM200C	TMEM200C
ENSBTAG00000035915	ENSBTAG00000035915	XP_045377106.1	LOC105073767	ABCA16
ENSBTAG00000004038	ABAT	XP_010960519.1	ABAT	ABAT
ENSBTAG00000013411	ENO1	XP_010955893.2	ENO1	ENO1
ENSBTAG00000011274	ENO2	XP_010955991.1	ENO2	ENO2
ENSBTAG00000003472	ABCA12	XP_010958352.1	ABCA12	ABCA12
ENSBTAG00000005534	ENO3	XP_010957190.1	ENO3	ENO3
ENSBTAG00000003531	ABCA13	XP_045368960.1	ABCA13	ABCA13
ENSBTAG00000004330	ENO4	XP_010968154.2	ENO4	ENO4
ENSBTAG00000006717	ENSBTAG00000006717	XP_045377112.1	LOC105073770	ABCA14
ENSBTAG00000021437	GPR174	XP_045369346.1	GPR174	GPR174
ENSBTAG00000017767	GPR173	XP_010968927.1	GPR173	GPR173
ENSBTAG00000000540	RNF112	XP_010972271.1	RNF112	RNF112
ENSBTAG00000016826	GPR176	XP_010963429.1	GPR176	GPR176
ENSBTAG00000008131	RNF115	XP_010966523.2	RNF115	RNF115
ENSBTAG00000027317	RNF114	XP_010956921.1	RNF114	RNF114
ENSBTAG00000009848	GPR171	XP_010950291.1	GPR171	GPR171
ENSBTAG00000005916	ADNP2	XP_010959888.1	ADNP2	ADNP2
ENSBTAG00000010531	CYP1B1	XP_010965966.1	LOC105078974	CYP1B1
ENSBTAG00000013221	RTTN	XP_010945396.1	RTTN	RTTN
ENSBTAG00000005142	RPL37	XP_010955616.1	RPL37	RPL37
ENSBTAG00000016890	ANKS1A	XP_010947348.1	ANKS1A	ANKS1A
ENSBTAG00000014181	RNF111	XP_010967743.1	RNF111	RNF111
ENSBTAG00000018978	KAT14	XP_010971210.1	KAT14	CSRP2BP
ENSBTAG00000001804	GPR179	XP_010958807.1	GPR179	GPR179
ENSBTAG00000011782	CHGB	XP_010971023.1	CHGB	CHGB
ENSBTAG00000013236	MED1	XP_045376711.1	MED1	MED1
ENSBTAG00000017253	MECR	XP_010946232.1	MECR	MECR
ENSBTAG00000003229	RPL23	XP_010958797.1	RPL23	RPL23
ENSBTAG00000020517	MED9	XP_010970116.1	MED9	MED9
ENSBTAG00000019502	MED4	XP_010949706.1	MED4	MED4
ENSBTAG00000014218	DKK1	XP_010969576.1	DKK1	DKK1
ENSBTAG00000012969	DKK2	XP_010951934.1	DKK2	DKK2
ENSBTAG00000006786	MED6	XP_010960633.1	MED6	MED6
ENSBTAG00000004275	DKK3	XP_010963164.1	DKK3	DKK3
ENSBTAG00000050263	MED7	XP_010968343.1	MED7	MED7
ENSBTAG00000002938	CPED1	XP_010945907.1	CPED1	CPED1
ENSBTAG00000011588	RNF123	XP_045361910.1	RNF123	RNF123
ENSBTAG00000034385	GPR162	XP_045374623.1	LOC123617587	GPR162
ENSBTAG00000014349	RNF126	XP_010964911.2	RNF126	RNF126
ENSBTAG00000055051	RNF125	XP_010945125.1	RNF125	RNF125
ENSBTAG00000022920	RNF128	XP_045365947.1	RNF128	RNF128
ENSBTAG00000000616	GPR161	XP_010952122.1	GPR161	GPR161
ENSBTAG00000048011	GPR160	XP_045370536.1	GPR160	GPR160
ENSBTAG00000013461	RPL24	XP_010964676.1	RPL24	RPL24
ENSBTAG00000017441	RPL27	XP_010967247.1	RPL27	RPL27
ENSBTAG00000012344	RPL26	XP_010964263.1	RPL26	RPL26
ENSBTAG00000018628	RPL29	XP_010952974.2	LOC105068734	RPL29
ENSBTAG00000016411	RNF122	XP_010951502.1	RNF122	RNF122
ENSBTAG00000004982	GPLD1	XP_045365639.1	GPLD1	GPLD1
ENSBTAG00000031595	ENSBTAG00000031595	XP_010970200.1	FTCDNL1	FTCDNL1
ENSBTAG00000014167	RNF121	XP_010971365.1	RNF121	RNF121
ENSBTAG00000016873	OSER1	XP_010957021.1	OSER1	OSER1
ENSBTAG00000016882	VPS26A	XP_010949972.1	VPS26A	VPS26A
ENSBTAG00000014838	VPS26B	XP_010948787.1	VPS26B	VPS26B
ENSBTAG00000019123	MEFV	XP_045368692.1	MEFV	MEFV
ENSBTAG00000027327	OCSTAMP	XP_010957074.2	LOC105071977	OCSTAMP
ENSBTAG00000012259	PNPO	XP_010958827.1	PNPO	PNPO
ENSBTAG00000016050	CHKB	XP_010955626.1	CHKB	CHKB
ENSBTAG00000010304	CHKA	XP_010955160.2	CHKA	CHKA
ENSBTAG00000010604	PNO1	XP_045379175.1	PNO1	PNO1
ENSBTAG00000004662	SLC16A12	XP_010969538.1	SLC16A12	SLC16A12
ENSBTAG00000001821	PRRC2C	XP_010955151.1	PRRC2C	PRRC2C
ENSBTAG00000020852	SLC16A11	XP_010964169.1	SLC16A11	SLC16A11
ENSBTAG00000009239	SLC16A10	XP_045380709.1	SLC16A10	SLC16A10
ENSBTAG00000009533	RPL3L	XP_010948203.2	RPL3L	RPL3L
ENSBTAG00000010344	SLC16A14	XP_010954332.2	SLC16A14	SLC16A14
ENSBTAG00000000830	GPR137B	XP_010961162.1	GPR137B	GPR137B
ENSBTAG00000004400	PRRC2B	XP_045373273.1	PRRC2B	PRRC2B
ENSBTAG00000019682	PRRC2A	XP_010959834.2	PRRC2A	PRRC2A
ENSBTAG00000000821	GPR137C	XP_010960459.1	GPR137C	GPR137C
ENSBTAG00000000623	CPEB1	XP_010953423.1	CPEB1	CPEB1
ENSBTAG00000005310	GPR180	XP_010957992.2	GPR180	GPR180
ENSBTAG00000032084	GPR183	XP_010957976.1	LOC105072662	GPR183
ENSBTAG00000039157	GPR182	XP_010944577.2	GPR182	GPR182
ENSBTAG00000000085	CYP1A2	XP_010953552.1	LOC105069191	CYP1A2
ENSBTAG00000001021	CYP1A1	XP_010953553.1	LOC105069192	CYP1A1
ENSBTAG00000015450	CPEB3	XP_045363461.1	CPEB3	CPEB3
ENSBTAG00000019847	CPEB2	XP_010971298.1	CPEB2	CPEB2
ENSBTAG00000009995	CPEB4	XP_010970574.1	CPEB4	CPEB4
ENSBTAG00000023529	SPEF2	XP_010953839.1	SPEF2	SPEF2
ENSBTAG00000004488	MEI1	XP_010958526.1	MEI1	MEI1
ENSBTAG00000006578	SPEF1	XP_010971050.1	SPEF1	SPEF1
ENSBTAG00000003587	ELL	XP_045364102.1	ELL	ELL
ENSBTAG00000019517	ELN	XP_010970657.1	ELN	ELN
ENSBTAG00000054151	MEI4	XP_010971178.1	MEI4	MEI4
ENSBTAG00000020447	VSIG10L	XP_045366764.1	VSIG10L	VSIG10L
ENSBTAG00000016240	RNF157	XP_010949041.1	RNF157	RNF157
ENSBTAG00000022751	ZCWPW2	XP_045376064.1	ZCWPW2	ZCWPW2
ENSBTAG00000001068	ZCWPW1	XP_010955305.1	ZCWPW1	ZCWPW1
ENSBTAG00000005647	GPR132	XP_010967153.1	GPR132	GPR132
ENSBTAG00000002471	CHL1	XP_010968884.1	CHL1	CHL1
ENSBTAG00000007123	ENSA	XP_010956778.1	ENSA	ENSA
ENSBTAG00000012512	GPR137	XP_010955372.1	GPR137	GPR137
ENSBTAG00000009536	RNF151	XP_045368773.1	RNF151	RNF151
ENSBTAG00000049010	RNF150	XP_010952908.1	RNF150	RNF150
ENSBTAG00000044010	EMB	XP_010964609.1	EMB	EMB
ENSBTAG00000022535	GPR139	XP_045377212.1	GPR139	GPR139
ENSBTAG00000013848	ADGRD1	XP_010946663.1	ADGRD1	GPR133
ENSBTAG00000050028	RNF152	XP_010959587.1	RNF152	RNF152
ENSBTAG00000022314	EMD	XP_010962374.1	EMD	EMD
ENSBTAG00000003370	GPR135	XP_010960672.2	GPR135	GPR135
ENSBTAG00000009542	ZC3H10	XP_010962175.1	ZC3H10	ZC3H10
ENSBTAG00000018917	EN2	XP_010953891.2	EN2	EN2
ENSBTAG00000021494	EN1	XP_045372377.1	EN1	EN1
ENSBTAG00000013317	RNF168	XP_010957617.1	RNF168	RNF168
ENSBTAG00000004913	RNF167	XP_010957194.1	RNF167	RNF167
ENSBTAG00000008048	GCFC2	XP_010966287.2	GCFC2	GCFC2
ENSBTAG00000009299	AFTPH	XP_010950225.1	AFTPH	AFTPH
ENSBTAG00000000727	RNF169	XP_010971469.1	RNF169	RNF169
ENSBTAG00000020707	ADGRG6	XP_010963952.1	ADGRG6	GPR126
ENSBTAG00000012140	ADGRG7	XP_010964688.1	ADGRG7	GPR128
ENSBTAG00000005965	ADGRA1	XP_045370783.1	ADGRA1	GPR123
ENSBTAG00000004653	ADGRA3	XP_010961353.1	ADGRA3	GPR125
ENSBTAG00000020942	RNF166	XP_010966483.1	RNF166	RNF166
ENSBTAG00000008997	ENG	XP_010949461.1	ENG	ENG
ENSBTAG00000008814	ADGRA2	XP_010949481.1	ADGRA2	GPR124
ENSBTAG00000001128	RNF165	XP_010959708.1	RNF165	RNF165
ENSBTAG00000002783	PCYOX1	XP_010962029.1	PCYOX1	PCYOX1
ENSBTAG00000007479	CCDC90B	XP_010971738.1	CCDC90B	CCDC90B
ENSBTAG00000020905	RPL11	XP_010955669.1	RPL11	RPL11
ENSBTAG00000046728	GPR152	XP_010955031.1	GPR152	GPR152
ENSBTAG00000017225	RNF135	XP_010956616.1	RNF135	RNF135
ENSBTAG00000003260	GPR151	XP_010957912.2	GPR151	GPR151
ENSBTAG00000013071	GPR153	XP_010956111.2	GPR153	GPR153
ENSBTAG00000020399	RNF139	XP_010970924.1	RNF139	RNF139
ENSBTAG00000020160	RNF138	XP_010945230.2	RNF138	RNF138
ENSBTAG00000020931	CHN2	XP_010969741.2	CHN2	CHN2
ENSBTAG00000008028	CHN1	XP_045376890.1	CHN1	CHN1
ENSBTAG00000033143	ENSBTAG00000033143	XP_010968289.1	RPL13	RPL13
ENSBTAG00000033080	RPL15	XP_010946061.1	RPL15	RPL15
ENSBTAG00000010803	CHML	XP_010971730.1	CHML	CHML
ENSBTAG00000015388	RPL18	XP_010945203.1	RPL18	RPL18
ENSBTAG00000001464	GPR156	XP_010969164.1	GPR156	GPR156
ENSBTAG00000004856	RNF130	XP_010944447.1	RNF130	RNF130
ENSBTAG00000021636	GPR155	XP_010959013.1	GPR155	GPR155
ENSBTAG00000000425	ENSBTAG00000000425	XP_010959687.1	RPL17	RPL17
ENSBTAG00000023920	GPR158	XP_010963377.1	GPR158	GPR158
ENSBTAG00000012605	GPR157	XP_010955888.1	GPR157	GPR157
ENSBTAG00000002060	RPL19	XP_010958790.1	RPL19	RPL19
ENSBTAG00000020749	PRXL2C	XP_010965762.1	PRXL2C	AAED1
ENSBTAG00000012581	TIMMDC1	XP_010969146.1	TIMMDC1	TIMMDC1
ENSBTAG00000016385	F10	XP_010950658.1	F10	F10
ENSBTAG00000018872	F12	XP_010944496.1	F12	F12
ENSBTAG00000003572	F11	XP_010951577.1	F11	F11
ENSBTAG00000011465	MYBPH	XP_010944793.1	MYBPH	MYBPH
ENSBTAG00000051936	ENSBTAG00000051936	XP_010950582.2	NMNAT3	NMNAT3
ENSBTAG00000000795	NMNAT2	XP_010953250.1	NMNAT2	NMNAT2
ENSBTAG00000034531	RNF146	XP_010963825.1	RNF146	RNF146
ENSBTAG00000025099	RNF145	XP_010948616.1	RNF145	RNF145
ENSBTAG00000006472	GPR143	XP_045379306.1	GPR143	GPR143
ENSBTAG00000048415	GPR142	XP_010949293.2	GPR142	GPR142
ENSBTAG00000051897	NMNAT1	XP_010955879.1	NMNAT1	NMNAT1
ENSBTAG00000011017	ABI2	XP_010970119.1	ABI2	ABI2
ENSBTAG00000008269	RNF149	XP_010957376.1	RNF149	RNF149
ENSBTAG00000000032	ABI3	XP_010958856.1	ABI3	ABI3
ENSBTAG00000006147	GPR149	XP_010950318.1	GPR149	GPR149
ENSBTAG00000044112	MSRB2	XP_045360965.1	MSRB2	MSRB2
ENSBTAG00000044017	MSRB3	XP_010968811.1	MSRB3	MSRB3
ENSBTAG00000009837	ANKS4B	XP_010959335.1	ANKS4B	ANKS4B
ENSBTAG00000015824	RNF141	XP_010963179.1	RNF141	RNF141
ENSBTAG00000017576	ADGRD2	XP_045373544.1	ADGRD2	GPR144
ENSBTAG00000049306	MSRB1	XP_010948204.2	MSRB1	MSRB1
ENSBTAG00000046014	GPR146	XP_045360305.1	GPR146	GPR146
ENSBTAG00000010050	COL16A1	XP_045370609.1	COL16A1	COL16A1
ENSBTAG00000020539	CHPF	XP_010947139.1	CHPF	CHPF
ENSBTAG00000003430	EPO	XP_010951681.1	EPO	EPO
ENSBTAG00000024726	HJURP	XP_010946521.2	LOC105063621	HJURP
ENSBTAG00000008330	RNF19B	XP_045370566.1	RNF19B	RNF19B
ENSBTAG00000051461	SERTM1	XP_010949799.1	SERTM1	SERTM1
ENSBTAG00000017833	RNF19A	XP_010954075.1	RNF19A	RNF19A
ENSBTAG00000012541	CHP2	XP_010959421.2	CHP2	CHP2
ENSBTAG00000002095	MEN1	XP_010955400.2	MEN1	MEN1
ENSBTAG00000020119	RNF43	XP_010949361.1	RNF43	RNF43
ENSBTAG00000017748	RNF44	XP_045366029.1	RNF44	RNF44
ENSBTAG00000020199	F2R	XP_045368303.1	F2R	F2R
ENSBTAG00000003421	RNF40	XP_010970748.1	RNF40	RNF40
ENSBTAG00000026754	RNF41	XP_010962168.1	RNF41	RNF41
ENSBTAG00000021686	MELK	XP_010951179.1	MELK	MELK
ENSBTAG00000006374	NHP2	XP_010944478.1	NHP2	NHP2
ENSBTAG00000000332	ERF	XP_010945037.2	ERF	ERF
ENSBTAG00000015917	GAPDHS	XP_010948394.1	GAPDHS	GAPDHS
ENSBTAG00000011001	ERG	XP_010968543.1	ERG	ERG
ENSBTAG00000013505	IQCA1	XP_010946455.1	IQCA1	IQCA1
ENSBTAG00000007387	ENY2	XP_010954138.1	ENY2	ENY2
ENSBTAG00000016658	ABHD4	XP_010952992.1	ABHD4	ABHD4
ENSBTAG00000005212	C1H3orf70	XP_010957486.1	CUNH3orf70	C3ORF70
ENSBTAG00000005709	ABHD3	XP_010956354.1	ABHD3	ABHD3
ENSBTAG00000014770	GPR119	XP_010966734.1	GPR119	GPR119
ENSBTAG00000019954	ABHD2	XP_010953362.1	ABHD2	ABHD2
ENSBTAG00000043992	RNF180	XP_045368378.1	RNF180	RNF180
ENSBTAG00000007077	ABHD1	XP_010946801.1	ABHD1	ABHD1
ENSBTAG00000002878	CHRD	XP_010957473.1	CHRD	CHRD
ENSBTAG00000025809	ABHD8	XP_010970418.1	ABHD8	ABHD8
ENSBTAG00000016615	ABHD6	XP_010966624.1	ABHD6	ABHD6
ENSBTAG00000008416	ABHD5	XP_010944228.1	ABHD5	ABHD5
ENSBTAG00000001346	STRA8	XP_045367138.1	STRA8	STRA8
ENSBTAG00000021609	ADGRF1	XP_045365295.1	ADGRF1	GPR110
ENSBTAG00000014944	TBXA2R	XP_010964997.1	TBXA2R	TBXA2R
ENSBTAG00000005975	OARD1	XP_010971998.1	OARD1	OARD1
ENSBTAG00000003415	ESD	XP_010949702.1	ESD	ESD
ENSBTAG00000017976	ABL1	XP_010954178.1	ABL1	ABL1
ENSBTAG00000004347	ADGRF5	XP_010972150.1	ADGRF5	GPR116
ENSBTAG00000015026	ABL2	XP_010953213.2	ABL2	ABL2
ENSBTAG00000007630	RNF170	XP_010955970.1	RNF170	RNF170
ENSBTAG00000002934	ADGRF4	XP_010972160.1	ADGRF4	GPR115
ENSBTAG00000019426	RNF175	XP_010966826.1	RNF175	RNF175
ENSBTAG00000037687	ADGRF2	XP_010972159.1	ADGRF2	GPR111
ENSBTAG00000005170	ADGRG5	XP_010965588.1	ADGRG5	GPR114
ENSBTAG00000007348	STRA6	XP_010953568.1	STRA6	STRA6
ENSBTAG00000005736	ADGRF3	XP_045367778.1	ADGRF3	GPR113
ENSBTAG00000033535	CALHM4	XP_010963762.1	CALHM4	FAM26D
ENSBTAG00000045879	CALHM5	XP_010963759.1	CALHM5	FAM26E
ENSBTAG00000017291	GPR108	XP_045360147.1	GPR108	GPR108
ENSBTAG00000000982	C22H3orf84	XP_010967493.1	CUNH3orf84	C3ORF84
ENSBTAG00000052255	TVP23A	XP_010959042.1	TVP23A	TVP23A
ENSBTAG00000048965	TVP23B	XP_010972449.1	LOC105084113	TVP23B
ENSBTAG00000006405	PALB2	XP_010959313.1	PALB2	PALB2
ENSBTAG00000054058	RNF182	XP_045365545.1	RNF182	RNF182
ENSBTAG00000019266	TDRD12	XP_045368901.1	TDRD12	TDRD12
ENSBTAG00000018286	RNF181	XP_010957232.1	RNF181	RNF181
ENSBTAG00000004204	GPR107	XP_010968580.2	GPR107	GPR107
ENSBTAG00000011881	TDRD10	XP_045371929.1	TDRD10	TDRD10
ENSBTAG00000006549	CALHM6	XP_045380515.1	CALHM6	FAM26F
ENSBTAG00000004572	RNF183	XP_010955532.1	RNF183	RNF183
ENSBTAG00000039388	GPR101	XP_010950828.2	GPR101	GPR101
ENSBTAG00000030367	RNF186	XP_010955743.1	RNF186	RNF186
ENSBTAG00000002828	RNF185	XP_010949655.1	RNF185	RNF185
ENSBTAG00000018580	CBY2	XP_010949691.1	CBY2	SPERT
ENSBTAG00000051889	TDRD15	XP_045367864.1	TDRD15	TDRD15
ENSBTAG00000019667	RNF187	XP_010952193.2	RNF187	RNF187
ENSBTAG00000015767	RNF10	XP_010967893.1	RNF10	RNF10
ENSBTAG00000054545	RNF11	XP_010950119.1	RNF11	RNF11
ENSBTAG00000015016	CALCOCO1	XP_010962705.1	CALCOCO1	CALCOCO1
ENSBTAG00000005986	SFT2D3	XP_045372211.1	SFT2D3	SFT2D3
ENSBTAG00000011147	RNF13	XP_010968694.1	RNF13	RNF13
ENSBTAG00000005249	RNF14	XP_010948849.1	RNF14	RNF14
ENSBTAG00000007935	CALCOCO2	XP_010958846.2	CALCOCO2	CALCOCO2
ENSBTAG00000007275	TREM2	XP_010972010.1	TREM2	TREM2
ENSBTAG00000019504	ADRA1D	XP_045364539.1	ADRA1D	ADRA1D
ENSBTAG00000036130	OR2AH1	XP_010968415.1	LOC105080990	OLFR1018
ENSBTAG00000040253	ADRA1B	XP_045369060.1	ADRA1B	ADRA1B
ENSBTAG00000031632	ADRA1A	XP_010946759.1	ADRA1A	ADRA1A
ENSBTAG00000017593	TREM1	XP_010972017.1	TREM1	TREM1
ENSBTAG00000045828	PTBP1	XP_045360025.1	PTBP1	PTBP1
ENSBTAG00000014882	DNMT3L	XP_010964861.2	DNMT3L	DNMT3L
ENSBTAG00000003901	DNMT3B	XP_010959168.2	DNMT3B	DNMT3B
ENSBTAG00000016554	C1H3orf52	XP_010969090.1	CUNH3orf52	C3ORF52
ENSBTAG00000000278	RNF17	XP_045370153.1	RNF17	RNF17
ENSBTAG00000007933	DIPK2A	XP_045370635.1	DIPK2A	C3ORF58
ENSBTAG00000013069	IQCB1	XP_010969184.1	IQCB1	IQCB1
ENSBTAG00000017426	PDCD6IP	XP_010957966.2	LOC105072650	PDCD6IP
ENSBTAG00000007591	CHUK	XP_045363457.1	CHUK	CHUK
ENSBTAG00000021143	DNMT3A	XP_010946863.1	DNMT3A	DNMT3A
ENSBTAG00000011894	C22H3orf62	XP_010967491.2	CUNH3orf62	C3ORF62
ENSBTAG00000007568	MEPE	XP_010964445.1	MEPE	MEPE
ENSBTAG00000016113	ELSPBP1	XP_010945182.1	ELSPBP1	ELSPBP1
ENSBTAG00000018465	KCNAB1	XP_010950323.1	KCNAB1	KCNAB1
ENSBTAG00000008125	KCNAB2	XP_010955912.2	KCNAB2	KCNAB2
ENSBTAG00000045994	ADRA2C	XP_010957896.1	ADRA2C	ADRA2C
ENSBTAG00000012481	RANGAP1	XP_010958544.2	RANGAP1	RANGAP1
ENSBTAG00000014940	KCNAB3	XP_010964236.1	KCNAB3	KCNAB3
ENSBTAG00000009510	ADRA2B	XP_010957323.1	ADRA2B	ADRA2B
ENSBTAG00000008809	PTBP2	XP_010948731.2	PTBP2	PTBP2
ENSBTAG00000039292	ADRA2A	XP_045362518.1	ADRA2A	ADRA2A
ENSBTAG00000016750	PTBP3	XP_010968375.1	PTBP3	PTBP3
ENSBTAG00000004287	EVC	XP_045364664.1	EVC	EVC
ENSBTAG00000049808	IL3RA	XP_010966570.1	IL3RA	IL3RA
ENSBTAG00000009293	EVL	XP_045361762.1	EVL	EVL
ENSBTAG00000020253	SPEM1	XP_010964202.1	SPEM1	SPEM1
ENSBTAG00000037819	SFT2D2	XP_010952126.1	SFT2D2	SFT2D2
ENSBTAG00000020373	CFAP20DC	XP_010966608.1	CFAP20DC	C3ORF67
ENSBTAG00000018942	SSX2IP	XP_010961626.1	LOC105075489	SSX2IP
ENSBTAG00000002923	CX3CR1	XP_010944166.1	CX3CR1	CX3CR1
ENSBTAG00000005815	RNF31	XP_010953057.1	RNF31	RNF31
ENSBTAG00000020335	RNF32	XP_010961263.1	RNF32	RNF32
ENSBTAG00000037935	SMARCD1	XP_010962572.1	SMARCD1	SMARCD1
ENSBTAG00000021062	SMARCD2	XP_010954287.1	SMARCD2	SMARCD2
ENSBTAG00000014372	SMARCD3	XP_010950782.2	SMARCD3	SMARCD3
ENSBTAG00000002315	RNF34	XP_010967968.2	RNF34	RNF34
ENSBTAG00000001843	WBP1	XP_010964888.1	WBP1	WBP1
ENSBTAG00000008634	WBP2	XP_045361746.1	LOC105079246	WBP2
ENSBTAG00000005519	RNF38	XP_010951176.1	RNF38	RNF38
ENSBTAG00000016637	WBP4	XP_010971591.1	WBP4	WBP4
ENSBTAG00000020559	STMND1	XP_045365640.1	STMND1	STMND1
ENSBTAG00000014458	MROH1	XP_010959525.2	MROH1	MROH1
ENSBTAG00000007970	C1H3orf38	XP_010964746.1	CUNH3orf38	C3ORF38
ENSBTAG00000037493	PUF60	XP_010959463.2	PUF60	PUF60
ENSBTAG00000046739	ENSBTAG00000046739	XP_010964659.1	LOC105077890	MROH5
ENSBTAG00000015946	RBBP5	XP_010967604.1	RBBP5	RBBP5
ENSBTAG00000053707	ENSBTAG00000053707	XP_045373550.1	LOC105070032	MROH3
ENSBTAG00000012554	ANKAR	XP_010958439.1	ANKAR	ANKAR
ENSBTAG00000052499	RNF39	XP_010944050.1	LOC105061641	RNF39
ENSBTAG00000006408	MROH9	XP_010955266.1	MROH9	MROH9
ENSBTAG00000006743	RBBP8	XP_010956350.1	RBBP8	RBBP8
ENSBTAG00000048143	TCEAL9	XP_010961957.1	TCEAL9	WBP5
ENSBTAG00000017379	GCN1	XP_010967877.2	GCN1	GCN1L1
ENSBTAG00000014157	TEX55	XP_010969242.1	TEX55	C3ORF30
ENSBTAG00000008826	RBBP9	XP_010971217.1	RBBP9	RBBP9
ENSBTAG00000013737	MROH8	XP_045377040.1	MROH8	MROH8
ENSBTAG00000044141	MROH7	XP_010950042.1	MROH7	MROH7
ENSBTAG00000009441	RBBP6	XP_010959306.1	RBBP6	RBBP6
ENSBTAG00000005203	C1H3orf33	XP_010950320.2	CUNH3orf33	C3ORF33
ENSBTAG00000002820	RBBP7	XP_010952839.1	RBBP7	RBBP7
ENSBTAG00000034613	MROH6	XP_045377319.1	MROH6	MROH6
ENSBTAG00000017223	MEST	XP_010945828.1	MEST	MEST
ENSBTAG00000004949	FDXACB1	XP_010967204.1	FDXACB1	FDXACB1
ENSBTAG00000009516	RNF20	XP_010951260.1	RNF20	RNF20
ENSBTAG00000015308	SMARCE1	XP_010958743.1	SMARCE1	SMARCE1
ENSBTAG00000007922	RNF24	XP_010971042.1	RNF24	RNF24
ENSBTAG00000003817	RNF25	XP_010947083.1	RNF25	RNF25
ENSBTAG00000012562	RNF26	XP_010951709.1	RNF26	RNF26
ENSBTAG00000019110	PNRC1	XP_045368108.1	PNRC1	PNRC1
ENSBTAG00000030435	PNRC2	XP_010955659.1	PNRC2	PNRC2
ENSBTAG00000039133	C22H3orf49	XP_045370359.1	CUNH3orf49	C3ORF49
ENSBTAG00000031327	TRMT61A	XP_010967116.1	TRMT61A	TRMT61A
ENSBTAG00000053233	TRMT61B	XP_010946753.1	TRMT61B	TRMT61B
ENSBTAG00000003424	BET1	XP_010970933.1	BET1	BET1
ENSBTAG00000002817	SLC46A1	XP_010956587.1	SLC46A1	SLC46A1
ENSBTAG00000013670	SLC46A2	XP_010955543.1	SLC46A2	SLC46A2
ENSBTAG00000018352	ABRA	XP_010954130.1	ABRA	ABRA
ENSBTAG00000011317	GOLGA2	XP_010949484.1	GOLGA2	GOLGA2
ENSBTAG00000009755	GOLGA3	XP_010946678.1	GOLGA3	GOLGA3
ENSBTAG00000005723	NEPRO	XP_010969103.1	NEPRO	C3ORF17
ENSBTAG00000016563	GOLGA4	XP_010944125.1	GOLGA4	GOLGA4
ENSBTAG00000010165	C22H3orf18	XP_045361904.1	CUNH3orf18	C3ORF18
ENSBTAG00000004598	GOLGA5	XP_010967015.1	GOLGA5	GOLGA5
ENSBTAG00000048407	CUTAL	XP_010948643.1	LOC105065270	CUTAL
ENSBTAG00000015286	GOLGA1	XP_010954448.1	GOLGA1	GOLGA1
ENSBTAG00000027626	GOLGA7	XP_010956270.1	GOLGA7	GOLGA7
ENSBTAG00000001889	C22H3orf14	XP_010966599.1	CUNH3orf14	C3ORF14
ENSBTAG00000044160	MCCC2	XP_010947616.1	MCCC2	MCCC2
ENSBTAG00000040574	IQCF5	XP_010967549.1	LOC105080302	IQCF5
ENSBTAG00000010784	ABT1	XP_010972476.1	ABT1	ABT1
ENSBTAG00000045942	IQCF6	XP_010967405.2	IQCF6	IQCF6
ENSBTAG00000006548	MCCC1	XP_010946147.1	MCCC1	MCCC1
ENSBTAG00000033304	TCIM	XP_010956299.1	TCIM	C8ORF4
ENSBTAG00000001094	MTUS2	XP_010949843.2	MTUS2	MTUS2
ENSBTAG00000012656	OVOL1	XP_010955450.1	OVOL1	OVOL1
ENSBTAG00000000805	IQCF1	XP_010967402.1	IQCF1	IQCF1
ENSBTAG00000032279	IQCF2	XP_010967550.2	IQCF2	IQCF2
ENSBTAG00000052317	MTURN	XP_010969699.1	MTURN	MTURN
ENSBTAG00000015001	OVOL3	XP_045368883.1	OVOL3	OVOL3
ENSBTAG00000008410	OVOL2	XP_010971208.2	OVOL2	OVOL2
ENSBTAG00000011250	AFG3L2	XP_010956423.2	AFG3L2	AFG3L2
ENSBTAG00000000705	COX7A2L	XP_010966007.1	LOC105078998	COX7A2L
ENSBTAG00000007442	AKAP9	XP_010957759.2	AKAP9	AKAP9
ENSBTAG00000014592	AFG1L	XP_010963691.1	AFG1L	LACE1
ENSBTAG00000000285	GUF1	XP_010960912.2	GUF1	GUF1
ENSBTAG00000040133	C22H3orf20	XP_045371329.1	CUNH3orf20	C3ORF20
ENSBTAG00000018452	ANKRA2	XP_010947599.1	ANKRA2	ANKRA2
ENSBTAG00000010347	EZR	XP_010964065.1	EZR	EZR
ENSBTAG00000004231	GPM6A	XP_010951634.1	GPM6A	GPM6A
ENSBTAG00000002687	TSHZ3	XP_010948444.2	TSHZ3	TSHZ3
ENSBTAG00000000422	TSHZ1	XP_045364380.1	TSHZ1	TSHZ1
ENSBTAG00000007917	TSHZ2	XP_045375242.1	TSHZ2	TSHZ2
ENSBTAG00000001108	GMCL1	XP_010962046.1	GMCL1	GMCL1
ENSBTAG00000015067	NHLH2	XP_010967109.1	NHLH2	NHLH2
ENSBTAG00000009087	GNG10	XP_045362691.1	GNG10	GNG10
ENSBTAG00000055123	FAM180B	XP_010962836.1	FAM180B	FAM180B
ENSBTAG00000017427	FAM180A	XP_010945799.1	FAM180A	FAM180A
ENSBTAG00000003124	MFSD14B	XP_010960080.1	LOC105074282	HIATL1
ENSBTAG00000009260	GPM6B	XP_010964535.1	GPM6B	GPM6B
ENSBTAG00000004958	PTPRN2	XP_045378570.1	PTPRN2	PTPRN2
ENSBTAG00000038992	STK11IP	XP_010947221.1	LOC105064101	STK11IP
ENSBTAG00000002856	MEIG1	XP_010957692.1	MEIG1	MEIG1
ENSBTAG00000008406	TREX1	XP_010967532.1	TREX1	TREX1
ENSBTAG00000014318	SLC33A1	XP_010950322.1	SLC33A1	SLC33A1
ENSBTAG00000019593	KNOP1	XP_010959372.1	KNOP1	KNOP1
ENSBTAG00000000027	IGFL1	XP_045366738.1	IGFL1	IGFL1
ENSBTAG00000054533	GNG12	XP_045378925.1	GNG12	GNG12
ENSBTAG00000006251	GNG14	XP_010952502.1	GNG14	GNG14
ENSBTAG00000033526	GNG13	XP_010949155.1	GNG13	GNG13
ENSBTAG00000040190	CCDC88B	XP_010955473.1	CCDC88B	CCDC88B
ENSBTAG00000016691	LACC1	XP_010949677.1	LACC1	LACC1
ENSBTAG00000017469	CCDC88A	XP_010950174.1	CCDC88A	CCDC88A
ENSBTAG00000005751	CDAN1	XP_010963639.1	CDAN1	CDAN1
ENSBTAG00000008862	GOLGB1	XP_010969178.1	GOLGB1	GOLGB1
ENSBTAG00000000838	CCDC88C	XP_010967002.1	CCDC88C	CCDC88C
ENSBTAG00000003109	ITM2B	XP_010949708.1	ITM2B	ITM2B
ENSBTAG00000017855	ITM2C	XP_010954339.1	ITM2C	ITM2C
ENSBTAG00000014670	BEX5	XP_010968302.1	BEX5	BEX5
ENSBTAG00000013843	ACVRL1	XP_010962619.1	ACVRL1	ACVRL1
ENSBTAG00000017980	QRFP	XP_010954179.2	LOC105069699	QRFP
ENSBTAG00000024869	CX3CL1	XP_010965600.1	CX3CL1	CX3CL1
ENSBTAG00000022733	EPM2AIP1	XP_010944117.2	EPM2AIP1	EPM2AIP1
ENSBTAG00000011590	GLIPR1	XP_045375409.1	GLIPR1	GLIPR1
ENSBTAG00000000078	GLIPR2	XP_010951166.1	GLIPR2	GLIPR2
ENSBTAG00000014775	GUK1	XP_010952075.1	GUK1	GUK1
ENSBTAG00000037765	TNFAIP8L1	XP_010965040.1	TNFAIP8L1	TNFAIP8L1
ENSBTAG00000011734	ANKRD1	XP_010969530.1	ANKRD1	ANKRD1
ENSBTAG00000005344	GNPNAT1	XP_010960465.1	GNPNAT1	GNPNAT1
ENSBTAG00000018915	FAM21A	XP_010961814.1	LOC105075627	FAM21A
ENSBTAG00000010472	TNFAIP8L3	XP_045380336.1	TNFAIP8L3	TNFAIP8L3
ENSBTAG00000020394	TNFAIP8L2	XP_010956747.1	TNFAIP8L2	TNFAIP8L2
ENSBTAG00000010709	DLAT	XP_010967213.1	DLAT	DLAT
ENSBTAG00000012720	ANKRD2	XP_010969407.1	ANKRD2	ANKRD2
ENSBTAG00000003455	ANKRD6	XP_010947235.1	ANKRD6	ANKRD6
ENSBTAG00000004842	RSPRY1	XP_010965607.1	RSPRY1	RSPRY1
ENSBTAG00000017301	AVPR1B	XP_010961568.1	AVPR1B	AVPR1B
ENSBTAG00000021921	STRBP	XP_010954460.1	LOC105069921	STRBP
ENSBTAG00000007175	AVPR1A	XP_010968824.1	AVPR1A	AVPR1A
ENSBTAG00000020219	MSS51	XP_010961471.1	MSS51	MSS51
ENSBTAG00000046177	IGFN1	XP_045373579.1	IGFN1	IGFN1
ENSBTAG00000008583	PALD1	XP_045370173.1	PALD1	PALD1
ENSBTAG00000049665	B3GNT9	XP_010960747.1	B3GNT9	B3GNT9
ENSBTAG00000016041	B3GNT8	XP_010945602.2	B3GNT8	B3GNT8
ENSBTAG00000021543	MDFIC	XP_010945938.1	MDFIC	MDFIC
ENSBTAG00000007114	POC5	XP_010947582.1	POC5	POC5
ENSBTAG00000001359	B3GNT7	XP_010954347.1	B3GNT7	B3GNT7
ENSBTAG00000000179	RPUSD1	XP_010949156.1	RPUSD1	RPUSD1
ENSBTAG00000047129	B3GNT6	XP_045365057.1	B3GNT6	B3GNT6
ENSBTAG00000010397	B3GNT5	XP_010946150.1	B3GNT5	B3GNT5
ENSBTAG00000003193	RPUSD2	XP_010963447.1	RPUSD2	RPUSD2
ENSBTAG00000007968	RPUSD3	XP_010951328.1	RPUSD3	RPUSD3
ENSBTAG00000013999	FAM20B	XP_010953210.1	FAM20B	FAM20B
ENSBTAG00000046750	B3GNT3	XP_010970436.1	B3GNT3	B3GNT3
ENSBTAG00000014175	STRAP	XP_010944782.1	LOC105062264	STRAP
ENSBTAG00000003607	FAM20C	XP_010964586.1	FAM20C	FAM20C
ENSBTAG00000006812	FAM181B	XP_010971746.1	FAM181B	FAM181B
ENSBTAG00000022238	B4GAT1	XP_010954964.1	B4GAT1	B3GNT1
ENSBTAG00000013099	ALDOC	XP_010956576.1	ALDOC	ALDOC
ENSBTAG00000046590	FAM181A	XP_010967024.1	FAM181A	FAM181A
ENSBTAG00000001085	FAM20A	XP_010946930.1	FAM20A	FAM20A
ENSBTAG00000015358	ALDOB	XP_010951256.1	ALDOB	ALDOB
ENSBTAG00000012927	ALDOA	XP_010970813.1	ALDOA	ALDOA
ENSBTAG00000030337	MYCBP	XP_045376327.1	LOC105072866	MYCBP
ENSBTAG00000014861	SLC20A2	XP_045374650.1	SLC20A2	SLC20A2
ENSBTAG00000007895	SLC20A1	XP_010957283.1	SLC20A1	SLC20A1
ENSBTAG00000045577	MCCD1	XP_010959903.1	MCCD1	MCCD1
ENSBTAG00000001807	AKAP8	XP_010960423.1	AKAP8	AKAP8
ENSBTAG00000017719	AKAP6	XP_010961298.1	AKAP6	AKAP6
ENSBTAG00000009642	AKAP5	XP_010960558.1	AKAP5	AKAP5
ENSBTAG00000016399	AKAP4	XP_010962425.1	AKAP4	AKAP4
ENSBTAG00000001020	AKAP3	XP_045380523.1	AKAP3	AKAP3
ENSBTAG00000014471	PALM2	XP_010968395.2	PALM2AKAP2	AKAP2
ENSBTAG00000025320	AKAP1	XP_010949385.1	AKAP1	AKAP1
ENSBTAG00000026748	GULO	XP_010946865.1	LOC105063867	GULO
ENSBTAG00000005932	FAM184B	XP_010971320.1	FAM184B	FAM184B
ENSBTAG00000015467	FAM184A	XP_010963788.1	FAM184A	FAM184A
ENSBTAG00000007709	SHOC2	XP_010968092.1	SHOC2	SHOC2
ENSBTAG00000040512	PCP4L1	XP_010954001.1	PCP4L1	PCP4L1
ENSBTAG00000002555	PDZK1IP1	XP_010949375.1	PDZK1IP1	PDZK1IP1
ENSBTAG00000012338	FAH	XP_010953464.1	FAH	FAH
ENSBTAG00000002261	LBX1	XP_010969324.2	LBX1	LBX1
ENSBTAG00000012514	PODN	XP_045370250.1	PODN	PODN
ENSBTAG00000016602	LBX2	XP_010964882.1	LBX2	LBX2
ENSBTAG00000037555	FAM183A	XP_010958050.1	FAM183A	FAM183A
ENSBTAG00000008140	FAP	XP_010969680.1	LOC105081949	FAP
ENSBTAG00000015541	DLC1	XP_010951543.2	DLC1	DLC1
ENSBTAG00000010785	FAS	XP_010969546.2	FAS	FAS
ENSBTAG00000033397	SIRPD	XP_010959272.1	LOC105073648	SIRPD
ENSBTAG00000010775	POGK	XP_010952103.1	POGK	POGK
ENSBTAG00000005041	CIB4	XP_010946823.1	CIB4	CIB4
ENSBTAG00000016179	CIB3	XP_010970386.1	CIB3	CIB3
ENSBTAG00000010981	CIB2	XP_010953485.1	CIB2	CIB2
ENSBTAG00000013443	SDR9C7	XP_010944576.1	SDR9C7	SDR9C7
ENSBTAG00000021275	CIB1	XP_010953381.1	CIB1	CIB1
ENSBTAG00000002579	FBL	XP_010945543.1	FBL	FBL
ENSBTAG00000019283	FAM186B	XP_010962761.2	FAM186B	FAM186B
ENSBTAG00000023546	FAM186A	XP_010962763.1	FAM186A	FAM186A
ENSBTAG00000021289	POGZ	XP_045375111.1	POGZ	POGZ
ENSBTAG00000010774	NUSAP1	XP_010963470.1	NUSAP1	NUSAP1
ENSBTAG00000020001	MEIOB	XP_045368780.1	MEIOB	MEIOB
ENSBTAG00000003143	TBCCD1	XP_010957505.1	TBCCD1	TBCCD1
ENSBTAG00000003702	ANGEL2	XP_010947803.1	ANGEL2	ANGEL2
ENSBTAG00000019454	ANGEL1	XP_010946219.2	ANGEL1	ANGEL1
ENSBTAG00000009200	PAM16	XP_045368672.1	PAM16	PAM16
ENSBTAG00000048034	GLTPD2	XP_010957202.1	GLTPD2	GLTPD2
ENSBTAG00000021910	TBL1XR1	XP_010946098.1	TBL1XR1	TBL1XR1
ENSBTAG00000039441	RGS9BP	XP_045368899.1	LOC105065083	RGS9BP
ENSBTAG00000047550	KIAA2026	XP_045376840.1	KIAA2026	KIAA2026
ENSBTAG00000014879	FAM185A	XP_010944955.1	FAM185A	FAM185A
ENSBTAG00000018478	RPL7L1	XP_010972056.1	RPL7L1	RPL7L1
ENSBTAG00000022681	EOGT	XP_010950257.1	EOGT	EOGT
ENSBTAG00000003490	ELMO1	XP_010953710.1	ELMO1	ELMO1
ENSBTAG00000003639	ELMO2	XP_010956945.1	ELMO2	ELMO2
ENSBTAG00000001286	ELMO3	XP_010960762.1	ELMO3	ELMO3
ENSBTAG00000004329	RELL1	XP_010960995.1	RELL1	RELL1
ENSBTAG00000017371	RELL2	XP_045369321.1	RELL2	RELL2
ENSBTAG00000004246	H6PD	XP_010955887.2	H6PD	H6PD
ENSBTAG00000007244	NID1	XP_010961161.1	NID1	NID1
ENSBTAG00000021945	NID2	XP_045360297.1	NID2	NID2
ENSBTAG00000009390	MINDY4	XP_010969578.1	MINDY4	FAM188B
ENSBTAG00000010387	MINDY3	XP_010964323.1	MINDY3	FAM188A
ENSBTAG00000019520	ZC3H18	XP_010970269.1	LOC105082388	ZC3H18
ENSBTAG00000032640	CEP20	XP_010959398.1	CEP20	FOPNL
ENSBTAG00000030453	ZC3H14	XP_010966976.1	ZC3H14	ZC3H14
ENSBTAG00000021762	ZC3H15	XP_010958314.1	ZC3H15	ZC3H15
ENSBTAG00000011419	HSPA9	XP_045363755.1	HSPA9	HSPA9
ENSBTAG00000013162	HSPA8	XP_045360470.1	HSPA8	HSPA8
ENSBTAG00000005359	TGFB2	XP_010972313.1	TGFB2	TGFB2
ENSBTAG00000020457	TGFB1	XP_045366852.1	TGFB1	TGFB1
ENSBTAG00000007662	HSPA5	XP_010954444.1	HSPA5	HSPA5
ENSBTAG00000025078	LRRC75A	XP_010944100.1	LRRC75A	LRRC75A
ENSBTAG00000012004	TGFB3	XP_010961482.1	TGFB3	TGFB3
ENSBTAG00000015683	HSPA4	XP_010969913.1	HSPA4	HSPA4
ENSBTAG00000009903	PTCH1	XP_045360548.1	PTCH1	PTCH1
ENSBTAG00000024137	PTCH2	XP_010944382.1	PTCH2	PTCH2
ENSBTAG00000039035	HSPA6	XP_010952055.1	HSPA6	HSPA6
ENSBTAG00000021521	BFAR	XP_010959411.1	BFAR	BFAR
ENSBTAG00000007807	HSPA2	XP_010960563.1	HSPA2	HSPA2
ENSBTAG00000013532	FAM187A	XP_010957809.1	FAM187A	FAM187A
ENSBTAG00000016683	NFKBIA	XP_010966162.1	NFKBIA	NFKBIA
[truncated: 13,326 more rows]

## Sheet: Table S6
Table S6. The regulon specificity scores (RSS) for each cell class across stomach chambers.
Modules	Regulons	Camel_C1_Endothelial cells	Camel_C1_Epithelial cells	Camel_C1_Fibroblasts	Camel_C1_Smooth muscle cells	Camel_C2_Endothelial cells	Camel_C2_Epithelial cells	Camel_C2_Fibroblasts	Camel_C2_Smooth muscle cells	Camel_C3_Endothelial cells	Camel_C3_Epithelial cells	Camel_C3_Fibroblasts	Camel_C3_Smooth muscle cells	Camel_GS_Endothelial cells	Camel_GS_Epithelial cells	Camel_GS_Fibroblasts	Camel_GS_Smooth muscle cells	Cattle_Abomasum_Endothelial cells	Cattle_Abomasum_Epithelial cells	Cattle_Abomasum_Fibroblasts	Cattle_Abomasum_Smooth muscle cells	Cattle_Omasum_Endothelial cells	Cattle_Omasum_Epithelial cells	Cattle_Omasum_Fibroblasts	Cattle_Omasum_Smooth muscle cells	Cattle_Reticulum_Endothelial cells	Cattle_Reticulum_Epithelial cells	Cattle_Reticulum_Fibroblasts	Cattle_Reticulum_Smooth muscle cells	Cattle_Rumen_Endothelial cells	Cattle_Rumen_Epithelial cells	Cattle_Rumen_Fibroblasts	Cattle_Rumen_Smooth muscle cells
M1	ADARB1(+)	0.290985	-0.892425	-0.713231	-0.320332	0.112596	-1.12613	-0.0606524	-0.556661	0.55545	-0.270028	-0.102477	-0.615648	0.796519	-0.800711	-0.272495	-0.17489	0.0970278	-0.324451	-0.842154	-0.907162	1.37512	-1.31303	-0.611804	-0.319913	2.56288	-0.686518	-0.0581108	0.00878794	2.80249	-0.541549	0.905055	2.00347
M1	ATF1(+)	0.407501	0.749122	-0.655941	0.108328	1.02927	0.720499	-0.440527	2.52391	1.18067	0.0950188	0.565259	0.617017	0.736468	-0.37254	-0.3231	0.592402	-1.46063	-0.171394	-1.41554	-0.639597	0.0378954	-2.71515	-0.349749	-0.486524	0.796261	-1.53791	0.194618	0.713819	0.410886	-1.49646	0.210643	0.375469
M1	ATF3(+)	1.314	-0.18573	-0.754832	0.314097	1.91766	0.207516	-0.616456	0.755392	2.2326	-0.56312	-0.666641	0.0881862	0.959252	-0.958414	-0.588285	0.337184	-0.122482	0.0291825	-1.38157	-0.884888	0.296656	-1.4957	-0.706895	-0.0515118	2.05854	-0.582762	0.0502585	0.739117	1.31226	-1.42714	-0.58239	-1.04308
M1	ATF6(+)	-0.20041	-0.546978	-0.222794	-0.409158	-0.0571373	-0.895345	-0.976327	-0.341244	0.137925	-0.443453	-0.818212	-0.537611	-0.0413686	-0.816359	-0.686886	-0.170182	-0.571269	-0.340025	-0.750465	0.247068	0.841757	-1.0921	0.0970858	0.509375	3.04181	-0.418054	2.11695	1.72654	1.83792	-0.634168	1.26351	-0.850405
M1	BACH1(+)	-0.211831	-1.37166	-0.628446	-0.531189	-0.168495	-1.50763	-0.59613	0.542578	0.357041	-0.672117	-0.104887	0.336581	0.230416	-1.40747	-0.0364126	0.125979	-0.503997	-0.205523	-0.327581	0.361123	0.549572	-2.21995	-0.143333	0.294255	2.0557	-1.49089	1.4048	1.38903	1.28414	0.124116	1.74123	1.331
M1	BACH2(+)	-0.519886	-1.30159	-0.694935	-0.702751	-0.595312	-1.3184	-0.643971	0.00603444	-0.275459	-0.175314	-0.497217	-0.444315	-0.395202	-0.755329	-0.466505	-0.283648	-0.670727	0.599645	-0.353116	0.588034	0.803571	-1.5937	0.387292	0.851691	1.74026	-1.08965	1.21053	2.02972	1.36415	-0.46933	1.96425	1.70119
M1	BCL11B(+)	-0.360368	0.900208	-0.696828	0.00497575	0.489108	0.554833	-0.910335	0.33252	-0.698968	-0.277801	-0.80733	-0.586958	-1.53316	-0.920792	-0.485877	0.123496	-1.69172	-0.933968	-1.28978	-0.357309	-0.385771	0.134036	0.0482844	0.904119	1.45792	2.70238	1.9146	1.52446	0.408616	0.224267	0.779621	-0.566481
M1	BHLHE40(+)	0.733883	-0.527451	-0.294085	0.280105	1.42037	0.0584796	0.0786434	0.569293	1.61658	-1.52226	0.443239	0.544476	-0.136063	-1.60019	-0.271916	0.336175	-1.25393	-1.79975	-1.31902	-1.14979	-0.408818	-0.419175	-0.394952	0.210089	2.10998	0.00822948	1.40987	1.292	0.946952	-0.351603	0.629716	-1.23909
M1	BSX(+)	0.174975	-1.0754	-0.73938	-1.07858	1.67781	-1.28939	0.973357	1.72201	0.313167	-0.201153	-1.01845	1.11659	1.09293	-0.999121	-0.753575	0.572785	0.304631	-0.409398	-0.330882	0.44286	0.762094	-1.74885	0.0590044	1.48779	2.06356	-0.839939	-0.252125	0.333608	0.209772	-1.35902	-0.518099	-0.693576
M1	CHD1(+)	0.131839	-1.09047	-0.674551	-0.48991	0.698459	-1.26922	-0.783526	0.135627	0.242897	-0.803716	-1.22088	-0.419842	-0.0262101	-1.17579	-0.838725	0.418603	-0.236946	-0.263495	-0.110912	0.280804	0.39023	-1.21929	-0.0798536	0.636454	2.78094	-0.493852	1.16533	2.07139	1.97149	-0.292983	1.20706	-0.64095
M1	E2F3(+)	0.033281	0.964079	-0.723645	-0.0717785	0.0564237	-0.271132	0.112749	0.514389	0.244669	1.08102	1.41628	1.11522	0.989005	-0.455919	-0.248615	0.137573	-0.675309	0.336177	-1.9528	-0.547262	0.942996	-1.71733	-1.54455	-1.46606	1.25764	-1.56521	-0.590392	-0.40074	1.14294	-0.414636	0.223011	2.07793
M1	E2F7(+)	-0.464487	-1.34507	-0.172349	0.114787	0.345324	-1.67427	-0.551438	-0.0580157	0.291904	1.6244	1.36725	0.655217	0.728809	0.132429	-0.246262	0.856157	-1.17723	-1.23896	-1.63929	-0.812934	0.993593	-2.06552	-0.913916	0.342915	1.58511	-0.36052	0.0447275	0.706946	1.63129	0.0894294	0.207225	1.00275
M1	ELF1(+)	1.20825	-0.819019	0.042571	-0.234351	2.17435	-0.734691	-0.913511	-0.16595	2.76123	-0.162174	-0.306692	-0.33033	1.19032	-0.438892	-0.463272	-0.45431	-0.653594	-0.241858	-0.924102	-0.716659	0.371371	-1.40564	-0.678806	-0.481261	2.13639	-0.642353	-0.134179	0.472127	1.55122	-0.66551	-0.0857051	-0.254975
M1	ELF4(+)	-0.0187113	-1.46766	-1.38702	0.475342	-0.17147	-1.64414	0.30449	0.0278762	0.896976	-0.930502	-1.25018	0.574857	-0.369398	-1.24231	-0.638326	0.158876	0.366269	-0.28598	0.644052	0.876194	1.38691	-1.28583	0.340697	1.67344	1.14898	-1.26577	0.67151	2.12804	0.895418	-1.06486	0.651471	-0.199238
M1	ELK3(+)	1.06002	-1.0355	-0.522518	-0.151544	1.22085	-1.11707	-0.553245	-0.201875	1.91939	-0.775684	-0.626621	0.0807853	1.97528	-0.862449	-0.27254	0.209663	1.26054	-1.06896	-0.505597	-0.337358	1.14857	-1.31622	-0.323977	-0.225154	1.92371	-1.16594	-0.213534	0.0514896	1.87979	-0.943068	-0.211725	-0.299509
M1	ELK4(+)	0.366027	-1.15655	-0.731344	-0.537667	0.621709	-1.42328	-0.637958	-0.23565	0.932314	-0.663772	-0.412221	-0.197069	0.774666	-1.14998	-0.426395	-0.0344034	0.520187	-0.251069	-0.00261816	-0.108846	1.32734	-1.90033	0.0806154	-0.0326001	2.35675	-1.30862	0.682173	0.580099	2.29932	-1.17642	1.05857	0.787022
M1	ERF(+)	0.875566	-0.132846	-0.511112	0.440287	2.06653	0.366464	-0.116778	-0.297554	1.90609	-0.243423	-1.12496	-0.209513	0.246452	-0.912091	-0.129956	0.419728	-0.593181	-0.59793	-0.934555	-0.958177	0.741911	-1.81635	-0.386837	1.4748	1.85258	-0.518651	0.0746567	1.21429	1.02414	-1.67958	-0.413503	-1.12649
M1	ERG(+)	0.940624	-1.01477	-0.585169	-0.281427	1.15502	-1.07642	-0.636657	-0.414837	1.74334	-0.752824	-0.635339	-0.155045	1.65805	-0.897278	-0.429981	0.045122	1.0456	-0.892069	-0.553992	-0.375205	1.18742	-1.27435	-0.293248	-0.213852	2.31489	-1.019	-0.0374649	0.272142	2.22339	-0.945356	-0.0789343	-0.022372
M1	ETS1(+)	0.652517	-1.13453	-0.675428	-0.26663	0.960681	-1.19631	-0.873996	-0.0705922	1.50299	-0.798624	-0.650478	-0.0124907	1.28939	-1.05668	-0.538476	0.14603	0.924555	-0.936265	-0.680833	-0.104812	1.19977	-1.40475	-0.45263	0.176894	2.54896	-0.964657	0.155563	0.857998	2.13154	-0.795501	-0.0161585	0.0829321
M1	ETS2(+)	0.668001	-0.869848	-0.946477	0.115788	1.28638	-0.308921	-0.518314	0.133067	1.59187	-0.669947	-0.504698	0.456575	0.256172	-1.11685	-0.506415	0.399843	-0.684189	-0.165524	-1.49427	-0.893532	0.342521	-1.15939	-0.236643	0.462534	3.03707	-0.476475	0.784607	1.35678	1.65361	-1.10234	-0.159135	-0.731843
M1	FLI1(+)	0.780218	-1.08234	-0.623881	-0.377212	1.00182	-1.13637	-0.583119	-0.300532	1.51723	-0.654412	-0.592506	-0.163141	1.49246	-0.856982	-0.451775	-0.0459579	1.23244	-0.925587	-0.574038	-0.339063	1.42448	-1.37195	-0.28764	-0.0565822	2.40124	-1.03104	-0.0759591	0.390618	2.25176	-0.897394	-0.0787303	0.0139511
M1	FOS(+)	0.826541	-0.908303	-1.14914	0.128657	1.34543	-0.652164	-0.995456	-0.148624	1.53847	-1.1756	-0.896968	-0.144641	-0.0192415	-1.443	-0.913469	0.0782642	0.227515	1.05933	-0.745536	-0.33323	0.391063	-0.464231	-0.134655	0.996376	2.03289	1.09688	0.467038	1.65068	1.45722	-1.2005	-0.537702	-1.43389
M1	FOSB(+)	0.542274	-0.806159	-0.948898	0.371289	1.03291	-0.581052	-0.74319	-0.156846	1.10224	-1.27566	-0.321255	-0.114705	-0.264084	-1.54739	-0.705282	0.283201	-0.304663	-0.474625	-0.991049	-0.263362	0.566792	-1.16082	0.153479	1.25888	2.48553	0.316102	1.22949	2.00022	1.38093	-1.04044	0.224706	-1.24856
M1	FOXN2(+)	0.740049	-1.08496	-0.164432	-0.0271142	0.474368	-0.930461	-1.25026	1.46121	0.739418	-0.0278494	-1.48796	-0.635087	0.735139	-0.627096	0.134542	-0.347358	-0.324979	-0.725734	-1.26794	-1.01495	1.43007	-1.13762	0.301123	0.319544	2.80349	-1.02453	0.417943	0.37567	1.6702	-0.679622	0.206646	0.948525
M1	FOXO1(+)	0.0698959	-1.16018	-0.632829	-0.47043	0.309485	-1.28985	-0.744124	-0.20047	0.636917	-0.553117	-0.678371	-0.215472	0.393486	-1.07416	-0.536355	0.0157757	-0.302847	-0.766716	-0.912809	0.0246661	1.05698	-1.5793	-0.0292811	0.332054	2.91564	-0.575601	1.10942	1.40724	2.114	-0.559693	0.942651	0.953388
M1	GABPB1(+)	-0.533417	-1.34357	0.0740874	-0.516217	-0.444859	-1.35521	-0.365283	-0.109132	0.0938068	-0.934369	-0.244491	-0.335522	-0.666483	-1.21693	0.0365352	-0.138151	-0.188145	-1.22027	-0.604625	0.052359	1.09692	-0.678215	0.587499	0.31203	2.68074	-0.656978	1.2326	1.52488	1.7509	-0.783232	1.18692	1.70582
M1	GATA2(+)	0.957444	-1.04054	-0.55327	-0.323087	0.933022	-1.12659	-0.626092	-0.287489	1.74468	-0.947999	-0.740255	-0.249735	1.56991	-0.975696	-0.502861	-0.244404	1.45265	-0.931687	-0.377891	-0.138852	1.14041	-1.08101	-0.168613	-0.142903	2.20924	-0.996333	-0.0637462	0.288155	2.32577	-0.781899	-0.122231	-0.198095
M1	HES1(+)	-0.390407	-1.17406	0.865534	-0.0607424	-0.517172	-0.725724	0.407443	-1.78875	-0.218231	-0.983688	-1.78875	0.790128	0.0401048	-0.839357	0.966075	0.730521	-0.762423	-0.632128	-0.615294	-0.802536	0.246065	1.76305	-0.524955	1.19319	1.997	0.306411	0.167645	1.93831	1.21068	-0.104365	0.390902	-1.08446
M1	HOXD10(+)	1.13325	-0.901768	-0.0081403	-0.480542	1.04727	-0.492156	-0.839418	0.414416	1.33409	-1.39564	-0.94265	-0.682806	0.285636	-1.323	-0.522681	-0.369782	1.52209	-0.837176	-0.796777	-0.0654096	1.37905	-0.356602	-0.0821336	0.974891	2.33306	-0.220861	-0.0641173	0.908271	1.8181	-0.70935	-0.683538	-1.37557
M1	HOXD8(+)	1.19123	-0.942405	-0.712495	-0.300784	1.53774	-0.927029	-0.632012	-0.290927	0.549895	-0.196017	0.531894	-0.837834	1.7176	-0.701794	-0.401485	-0.402845	0.231114	-1.20726	-0.723198	-0.721942	1.46978	-1.24919	-0.38547	-0.545125	2.2574	-1.0064	0.178355	-0.0253004	1.83143	-0.967898	0.237052	1.44392
M1	HOXD9(+)	1.00045	-0.952503	0.0515819	-0.510484	1.09444	-0.982822	0.8556	-0.811431	1.2636	-0.515553	1.15535	-0.336797	1.70969	-0.622625	0.141529	-0.367507	1.50176	-1.02731	-0.738144	-0.993089	1.75676	-1.13737	-0.313016	-0.621358	1.70464	-1.08099	-0.392196	-0.622363	1.64542	-0.75662	-0.166318	-0.932324
M1	HSF2(+)	-0.0699646	-0.92993	-1.30221	0.995175	1.08622	-1.03517	-0.775415	1.09551	-0.771419	0.870286	2.11316	-0.452923	0.171444	0.149666	0.388885	0.96242	-0.115228	-1.81697	-1.73367	-0.162622	0.418053	-0.821126	-1.12483	1.16908	1.79263	-0.865288	0.478016	0.673916	1.01569	-0.618981	-0.540452	-0.243947
M1	IRF1(+)	1.01798	-0.90999	-0.64472	0.376124	1.49298	-0.703047	-0.66394	0.427939	1.88055	-0.611441	-0.279395	0.290124	0.927081	-0.963951	-0.382753	0.554126	0.107388	-0.574053	-0.914013	-0.51599	0.505356	-1.82393	-0.459006	0.708697	2.16942	-1.1831	0.272808	1.33055	1.38243	-1.52939	-0.366493	-0.918352
M1	IRF2(+)	0.149447	-1.26993	-0.296494	-0.420387	0.185186	-1.71798	-0.441745	-0.194036	0.368586	0.333455	-0.0517436	-0.0345539	1.11346	-0.157187	0.40245	0.185621	1.55135	0.968531	0.635802	-0.212568	1.16077	-2.44136	0.0710422	-0.638974	1.21608	-1.93997	0.170529	-0.613831	1.85724	-1.51438	0.681311	0.894269
M1	JUN(+)	0.767076	0.107386	-1.12368	0.38911	1.5297	0.399078	-0.855886	0.702114	1.72905	-1.07866	-0.972853	0.0269243	0.0922749	-1.21711	-0.671066	0.292658	-0.302017	0.312433	-1.24748	-0.632185	0.446162	-1.2829	-0.278447	0.474204	2.34484	0.40323	0.403394	1.28471	1.39405	-1.53621	-0.588745	-1.31116
M1	JUNB(+)	0.564319	-0.729988	-0.901869	0.964	0.765731	-0.442378	-0.875814	0.549806	1.06413	-1.22607	-0.356958	0.272214	-0.601232	-1.21422	-0.7109	0.895481	-0.651971	-1.16697	-1.30127	-0.100322	-0.208795	-0.143046	0.0359193	1.77649	1.7006	0.321043	0.706448	2.56942	0.935206	-0.795368	-0.204414	-1.48923
M1	JUND(+)	-0.0381496	-1.16024	-1.22847	-0.192511	0.41052	-0.933615	-1.06222	0.536756	0.854687	-1.44519	-0.69348	0.203168	-0.0071434	-1.64022	-1.00384	0.118517	0.504595	-0.556232	-0.805179	0.493964	0.673201	-0.801437	-0.00302257	1.0767	2.46857	0.0514405	0.785277	2.24737	1.67574	-0.49627	0.165511	-0.19879
M1	KDM5A(+)	0.312958	-0.526172	-0.265115	-0.00407872	0.77444	-1.09006	-0.288696	0.677641	0.73501	0.729431	1.60046	0.684522	1.02695	-0.445232	0.340283	0.806284	-0.0629766	-0.407395	0.62858	-0.236867	0.862075	-3.09536	-0.12505	-0.0797746	0.478656	-2.48572	-0.00826427	-0.575968	0.576099	-1.80198	0.541942	0.723368
M1	KLF10(+)	0.438851	-0.889014	-0.883678	0.765797	0.768828	-0.453963	-0.914062	1.55943	1.25798	-1.23998	-0.18617	0.897832	-0.288815	-1.36995	-0.670844	0.962546	-0.6473	-1.14012	-1.20965	0.280728	-0.308969	-0.518291	-0.432257	1.41107	1.55843	-0.522804	0.495069	2.39903	0.849415	-0.929552	0.0530473	-1.09263
M1	KLF6(+)	0.47682	-0.67418	-1.15404	-0.296726	1.68319	0.335776	-0.382848	0.267771	1.65946	-0.756373	-0.97232	-0.00693603	0.292895	-1.19509	-0.867862	-0.142217	-0.354181	-0.0847798	-1.26719	-1.00035	0.631831	-0.923339	-0.136193	0.171464	2.86581	-0.215282	0.942355	1.28704	1.62189	-1.0544	0.0162454	-0.768243
M1	LEF1(+)	1.47766	-0.151011	-1.09025	1.19995	0.474514	-1.33872	0.691573	-0.0298259	-0.223661	0.529181	-1.8553	-0.711735	-0.716701	0.0657477	0.155767	-0.491366	-0.271566	-0.477961	-1.08586	1.67217	0.33188	-1.57793	-0.585638	0.370845	1.36061	-1.14259	0.447174	1.1794	2.26906	0.185929	0.410518	-1.07185
M1	LHX6(+)	0.908348	-0.655596	-0.513692	-0.643244	0.741802	-0.707475	-0.567033	-0.237294	1.11147	-0.385706	-0.559047	-0.654612	1.13433	-0.345746	-0.40804	-0.581642	2.82674	-0.680997	-0.197757	-0.523972	1.55379	-0.761101	-0.226033	-0.495273	1.8378	-0.775025	-0.693802	-0.456513	2.44318	-0.64229	-0.68514	-0.16044
M1	MAFF(+)	0.341202	-0.89274	-1.13558	0.232231	1.11388	-0.180425	-0.654017	0.19868	1.25886	-0.703632	-0.141202	0.178086	-0.263379	-1.05097	-0.657952	0.283529	-0.626675	-0.22245	-1.24116	-0.513354	0.517299	-1.28248	0.174586	1.14799	2.87209	-0.49237	0.962009	1.94359	1.29469	-1.27642	-0.103931	-1.07999
M1	MEF2C(+)	0.796128	-1.05165	-0.835779	-0.0922203	1.10559	-1.0662	-0.911433	0.726572	1.62468	-0.696287	-1.02216	0.305042	1.96076	-0.782537	-0.662372	0.377295	0.80875	-0.944846	-0.862039	-0.0325596	0.90312	-1.18149	-0.543857	0.279509	1.69818	-1.1302	-0.612544	1.0971	1.96089	-0.742862	-0.689127	0.216559
M1	MXI1(+)	-0.406536	-1.35266	-0.366634	-0.0960451	-0.215622	-1.40052	-0.560858	0.378144	0.078602	-0.552577	-0.364249	0.270343	-0.364636	-1.06961	-0.464681	0.32764	-0.564302	-1.04267	-0.667295	0.697839	0.428474	-1.48669	0.434101	1.53407	1.80493	-1.05589	1.30597	2.66589	0.791101	-0.876167	0.979266	1.21125
M1	MZF1(+)	-0.49655	-0.641438	0.0380342	1.34586	0.989008	-0.194903	-1.40748	2.36367	0.459914	-0.211592	-0.748715	1.20009	-1.1502	0.183297	-1.1759	1.34154	-0.447636	-1.72885	-1.48408	-0.200363	-0.288808	0.351181	-0.773788	1.79373	0.94944	-0.397946	-0.101705	1.31765	0.0438857	0.171715	-0.194237	-0.904824
M1	NFATC1(+)	-0.246483	-1.39158	0.0281402	-0.218369	-0.214739	-1.33261	-0.169152	-0.278473	0.149612	-1.0901	0.170479	-0.116506	-0.411473	-1.369	0.149651	-0.0569948	-0.427573	-1.09844	-0.264941	-0.00270744	0.634425	-1.47319	0.510704	0.385432	2.48126	-0.923993	1.88581	1.4432	1.26645	-0.887725	1.66383	1.20505
M1	NFATC2(+)	0.616777	-0.772683	-0.267493	-0.500294	0.656642	-0.768804	-0.430533	-0.39206	0.960429	-0.894572	-0.975092	-0.526212	0.633841	-1.03423	-0.616308	-0.358739	-0.0714451	-0.502612	-0.811014	-0.323452	0.942041	-1.18212	-0.287171	-0.127706	3.18195	-0.71083	1.02084	1.08718	2.60313	-0.304159	0.445062	-0.290362
M1	NFATC3(+)	0.494692	-0.618458	-0.599126	0.420792	1.08519	-1.42774	-0.00458907	-0.334094	0.309022	0.0133795	-2.12193	0.8892	0.317706	-0.783199	-0.518895	0.103655	-1.88856	-1.43278	0.122748	-0.412447	0.129791	-0.931351	-0.0384643	-0.285461	0.473681	0.847876	1.33032	0.0209528	0.580656	0.790481	3.08782	0.379126
M1	NFIB(+)	0.252706	-0.84949	-0.681432	-0.692088	0.549223	-0.975851	-0.512815	-0.784094	0.900417	-0.615507	-1.26091	-0.579455	0.955594	-0.694632	-0.399723	-0.495413	0.692505	0.0557283	-0.522011	-0.535949	1.84506	-1.04034	-0.0232817	-0.378598	2.63379	-0.597078	0.16294	-0.0602954	2.69673	-0.634614	0.413948	1.17493
M1	NFKB1(+)	-0.290379	-1.2826	-0.270338	-0.28718	-0.0674083	-1.33525	-0.364649	0.0937003	0.10088	-0.928367	-0.248465	-0.0891065	-0.298164	-1.29674	-0.267237	0.0938577	-0.579928	-1.00871	-0.207732	0.294969	0.45857	-1.58316	0.468484	0.759525	2.02096	-0.986111	1.98167	1.9576	1.08753	-0.763648	2.04688	0.790532
M1	NFKB2(+)	-0.444116	-1.2982	-0.644021	-0.10195	-0.199486	-1.32593	-1.13464	-0.656523	0.474505	-0.903522	0.644726	0.433902	-0.199681	-1.344	-0.136557	0.43513	-0.355993	-1.71262	0.609866	0.641152	0.358292	-1.32875	0.397205	1.7352	1.90272	-0.69985	1.43819	2.26541	0.569085	-0.508295	0.750931	0.337825
M1	NR1I3(+)	-0.932944	-0.446615	-0.500405	-0.395811	-1.26297	-0.740615	-0.994012	-0.516982	-0.98361	-1.09027	-0.766801	-0.903702	-0.928403	-1.00847	-0.833153	-0.812268	0.110452	-0.000112546	0.354627	0.0907611	0.438858	0.885246	0.206269	0.80531	1.23715	2.95768	1.71477	0.922878	1.20769	1.04503	0.920537	0.219886
M1	NR2C1(+)	0.563932	-1.04544	-0.255397	-0.454691	1.3504	-1.053	1.17403	0.392712	2.09965	-0.110643	-0.831904	0.954584	1.23241	-0.639794	1.18047	0.154721	0.904724	0.0759909	-0.399219	-1.10669	-0.281603	-1.44416	-1.49182	-0.852117	0.57867	-0.867713	-0.685574	-0.672892	0.590864	-0.382754	-0.884363	2.20661
M1	NR2C2(+)	-0.198193	-1.05062	-0.300555	-0.387127	0.0942597	-1.12741	-0.468054	-0.190891	0.185505	-0.673176	0.0675468	-0.189035	-0.109213	-1.07329	-0.260305	-0.141478	-0.573682	-0.906636	-0.51201	0.0678033	0.711817	-1.76778	0.199216	0.573951	2.48795	-1.08334	1.82626	1.95609	1.38382	-0.956411	1.76076	0.654216
M1	PML(+)	1.75867	-1.25818	-0.79643	-0.0266674	0.69364	-1.32391	-0.619991	-0.371916	1.22208	-0.871577	0.736371	-0.615012	1.00782	-0.82494	0.993253	1.3686	1.46116	-0.240826	1.89682	-0.67769	-0.117825	-1.33563	-0.900735	-0.620653	0.597493	-0.922546	-0.641155	-0.719436	1.38325	-0.860596	-0.383676	1.01022
M1	RARA(+)	0.649919	-1.17704	-0.589725	-0.31139	0.305634	-1.12861	-0.830304	-0.219587	1.10737	-0.976384	-0.286512	-0.0105997	1.17733	-0.928236	-0.525595	-0.157399	3.0406	-1.1206	0.13444	0.233051	1.30899	-0.918385	0.188426	-0.0113181	1.50007	-0.999933	-0.27125	-0.112428	2.18811	-0.516269	-0.373215	-0.369152
M1	RCOR1(+)	-0.196639	-0.825251	-0.865817	-0.512386	0.0283272	-1.04408	-1.06366	0.0913135	0.439661	-0.546322	-0.81607	-0.0692471	0.134002	-1.0205	-0.799744	-0.0700745	-0.282805	0.22934	-0.932758	0.238824	1.08988	-1.54427	-0.4563	0.259049	2.8639	-0.495781	0.633071	1.59787	2.10091	-0.485231	0.650729	1.67005
M1	REL(+)	0.63876	-1.30249	-0.51276	-0.41808	1.14978	-1.27588	-0.786595	-0.281095	1.16667	-0.066893	-0.831064	-0.411098	0.768055	-0.72165	-0.74364	-0.0199439	0.487913	-0.237641	-1.08254	-0.51591	1.47405	-1.42581	-0.331866	0.0738781	2.84647	-0.655861	0.0848778	0.943014	2.18934	-0.497109	-0.27317	0.568297
M1	RELB(+)	0.361208	-1.19462	-0.575381	0.0809873	0.781103	-0.963618	-0.682054	0.248359	1.11085	-0.797838	-0.602215	0.175788	0.334358	-1.17773	-0.59042	0.33877	-0.278942	-1.14288	-0.810404	-0.0391463	0.840991	-1.63264	0.108611	1.12289	2.6138	-0.908352	0.870036	2.08092	1.3813	-1.17717	0.261205	-0.137783
M1	RFX2(+)	0.0282731	-0.939012	-0.611056	-0.853133	0.052441	-1.00944	-0.35155	0.80464	0.368985	0.168267	-1.89192	-0.406306	-0.667658	-0.458198	-1.09514	-0.672633	-0.333569	-0.192184	-0.950497	-0.457192	1.3271	-0.604535	-0.404331	0.483458	3.12914	-0.172996	1.0262	1.55207	1.82873	0.296165	0.478705	0.52717
M1	RUNX1(+)	0.262408	-0.962889	-0.433891	-0.819919	0.123949	-1.18061	-0.767117	-0.234046	0.134113	0.244568	-1.55114	0.357417	-0.262847	-0.649943	-1.09094	-0.0783698	-1.10077	0.730203	-1.48514	-0.0844196	0.273357	-1.60667	-0.475296	0.542518	2.18251	0.339362	1.62447	1.67597	1.11713	0.417253	1.15157	1.60722
M1	RUNX3(+)	-0.0230332	-1.5936	-0.471936	-0.601043	0.73869	-1.54814	-1.06835	-0.18452	0.971285	0.382895	-1.02643	-0.262939	0.550642	-0.795821	-1.05707	0.157103	0.0640263	-0.468856	-1.30655	-0.446288	1.44933	-0.965631	-0.249438	0.465538	2.43723	0.734721	0.134992	0.920456	2.49383	0.325461	-0.281106	0.524552
M1	SIN3A(+)	0.651648	-0.741801	-1.192	-0.6527	0.696007	-1.22459	-0.483554	0.250765	1.29832	-0.468488	-1.06545	-0.51853	1.06777	-1.07406	-0.97459	-0.27229	0.286252	-0.565329	-0.51999	-0.184283	1.42919	-1.72356	-0.0557393	0.212225	2.4128	-0.589462	0.631438	0.93665	2.04574	-0.971691	0.730334	0.628952
M1	SMARCA5(+)	-0.0423123	0.261263	-0.646394	1.21717	0.942686	0.506265	-1.92935	1.8043	-0.0744502	-0.886336	-1.15466	1.14357	-0.52572	-1.09861	-1.02663	1.29525	-0.778421	0.322253	-0.311081	0.893728	0.0642749	-1.11303	-0.94345	1.64336	0.619514	-0.650549	-0.124239	2.26406	-0.0571334	-0.542659	-0.526475	-0.5462
M1	SMARCC2(+)	0.798711	-0.990534	-1.67472	-1.1584	0.711327	-1.16268	0.751867	1.75353	0.729609	-0.0129408	-0.16434	0.511067	1.32892	-0.383295	-0.330918	-0.173847	1.49618	-0.797935	-0.0658823	0.886171	2.1021	-1.32681	-0.558689	-0.203582	0.119928	-1.37479	-0.889007	-0.297139	0.260377	-0.963468	-0.533658	1.61287
M1	STAT4(+)	-0.00219758	-1.4334	-0.27102	-0.524726	0.571213	-1.27025	-0.433722	-0.994636	-0.0802576	-0.32615	0.0336638	-0.886897	-0.113706	-1.01095	-0.938727	-0.649627	-0.107213	-0.112349	-1.12102	-0.720404	0.944651	-0.979151	0.201408	0.31348	2.72829	0.455844	1.72156	1.36843	2.24559	0.0664396	0.799189	0.526647
M1	TAL1(+)	0.95213	-0.899049	-0.501412	-0.308345	0.963425	-1.00739	-0.491757	-0.716561	1.61126	-0.825816	-0.598912	-0.0965631	1.8421	-0.837917	-0.230605	-0.0142639	1.98797	-0.96601	-0.0511397	-0.217274	1.87758	-1.07774	-0.0730836	-0.197833	1.72618	-0.982664	-0.364717	-0.286036	1.7841	-0.90178	-0.44893	-0.648949
M1	TBR1(+)	0.391339	-0.826383	0.358204	-0.572593	0.541534	-0.680801	-0.564635	1.34269	0.785634	0.465152	-1.95853	0.238791	0.366956	-0.440263	-1.06881	-0.575882	-0.163256	-0.31304	-0.769348	-0.982358	0.810093	-1.30452	-0.239071	-0.650656	2.24688	-0.0466227	-0.167061	-0.0386633	1.37731	-0.166727	-0.338336	2.94298
M1	TBX21(+)	0.0199497	-1.50542	-0.389457	-0.910764	0.592107	-1.94008	-0.902314	-0.580193	0.349273	1.21469	-1.79429	-0.977546	0.753831	-0.370693	-0.679769	-0.0477853	0.790285	-1.07915	-0.364234	-0.424386	1.53142	-1.00393	0.230923	0.260486	1.25555	1.15952	0.146059	0.461658	1.85052	0.765523	-0.0837114	1.67191
M1	TCF3(+)	-0.688152	-1.10144	1.31069	-0.229172	-0.275117	-1.54428	-0.0717345	-0.00601872	0.0792618	0.0505091	-1.14509	1.74332	0.279163	-0.546417	-0.0234607	0.229871	1.02041	-0.713164	0.32735	-0.0855621	2.75169	-1.69118	0.203966	1.70034	0.930524	-0.00364046	-0.77592	-0.158677	1.1366	-0.893263	-1.03919	-0.77221
M1	TCF4(+)	0.293014	-1.35447	-0.21686	-0.516168	0.519706	-1.43891	-0.162852	-0.423461	1.02011	-0.970464	-0.483798	-0.411243	0.969974	-1.14567	-0.0446586	-0.188514	0.395991	-1.26979	0.0210452	-0.193326	1.14261	-1.42138	1.1211	-0.298714	2.23785	-1.28498	0.906205	0.228516	2.06622	-1.08538	0.762252	1.22606
M1	TGIF1(+)	0.0346768	-1.23237	-0.687625	-0.298165	0.25809	-0.925619	-0.836611	0.609837	0.931834	-0.941171	0.011345	0.173893	-0.284719	-1.37073	-1.00496	0.036146	-0.384406	-0.89864	-1.17906	0.0368955	0.409292	-0.984241	0.356711	0.902614	2.77016	-0.659175	1.23919	2.2388	1.49946	-0.384392	0.797063	-0.234115
M1	ZEB1(+)	-0.041415	-1.26187	-0.292441	-0.512699	-0.034553	-1.50567	-0.470769	-0.381653	0.205231	-0.735608	-0.0838164	-0.330851	0.163195	-1.19965	-0.0983991	-0.0258943	-0.113734	-0.851604	-0.255959	-0.0250458	1.0075	-1.83187	0.996338	0.111835	2.23491	-1.18628	1.49644	1.10236	1.69842	-0.808309	1.70977	1.32209
M1	ZMIZ1(+)	-0.427867	-1.41317	-0.179522	-0.673988	-0.348077	-1.66345	-0.312072	-0.369055	-0.0840305	-0.0831584	-0.666697	-0.204824	0.051665	-0.582546	-0.0927381	-0.158649	0.0417635	0.917876	0.325632	0.408543	0.878264	-2.00972	0.688359	-0.0289645	1.61143	-1.69064	1.49839	0.822	1.33838	-1.04856	2.31791	1.13752
M1	ZNF250(+)	-1.00474	-1.53421	-0.412247	-0.0615005	-0.810304	-1.37524	-0.119962	0.570502	-0.168805	0.598396	1.09055	2.61768	0.530129	0.527368	0.965231	2.1835	-0.0815222	-0.48363	0.00960609	-0.477985	0.367893	-1.80993	-0.232518	-0.254949	0.93709	-1.6441	0.00501542	-0.14023	0.636633	-1.2255	0.221423	0.576339
M1	ZNF366(+)	1.31612	-0.791909	-0.739523	-0.520229	1.41436	-0.779703	-0.762233	-0.771983	1.9894	-0.456618	-0.436555	-0.368882	2.23522	-0.374608	-0.63761	-0.132213	1.7128	-0.882436	-0.63466	-0.412598	1.02792	-0.705855	-0.530873	-0.36633	1.5876	-0.659297	-0.629234	0.0323114	1.86426	-0.669695	-0.584323	-0.332623
M1	ZNF697(+)	-0.196851	-0.642898	0.708904	-0.252361	2.25556	-0.920516	-1.08661	-1.08661	-1.08661	0.0392879	-1.08661	-1.08661	-0.312493	0.532037	0.680037	0.311985	-0.514721	-0.634041	-0.993138	-1.08661	1.00249	-0.840532	-0.219442	-0.168331	1.8621	0.258441	1.05617	2.08518	1.2758	0.69499	0.538627	-1.08661
M2	ARID3A(+)	-0.901417	-0.696441	-0.327692	-0.764688	-0.868837	-0.517679	-0.476537	-0.53299	-0.726518	2.37085	0.574154	0.271179	-0.363284	2.06823	0.0341452	-0.0799068	-0.113625	1.93484	-0.145568	0.628261	-0.601274	-0.640416	0.0180411	-0.705229	-0.622013	-0.948708	0.115428	-0.141026	-0.624761	-0.60389	0.418318	2.96906
M2	CREB3L1(+)	-0.704216	-1.01894	-0.0706217	-0.680944	-0.750622	-1.11138	-0.408844	0.143346	-0.38279	1.22894	0.0896951	-0.372483	-0.0578015	0.650753	0.0724213	-0.462944	0.216842	4.29061	0.468758	0.434472	0.144436	-1.45695	-0.19013	-0.310631	0.106495	-1.34647	0.127304	-0.106531	0.181129	-0.369516	0.676768	0.969845
M2	ELF3(+)	0.0352552	0.457157	-0.645602	-0.0647878	0.156172	0.747604	-0.602557	-0.0523945	0.400867	1.85169	0.136903	0.149594	0.0147964	1.73376	-0.149449	0.0260308	-0.61764	4.14905	-0.45253	-0.165677	-0.527911	-0.745386	-0.853137	-0.212575	-0.269479	-0.580497	-0.722	-0.344085	-0.507898	-0.942766	-0.970242	-0.432267
M2	ESRRB(+)	-0.334506	0.697551	0.129633	-0.341299	-0.319546	0.506033	-0.37073	0.338813	-0.415097	1.12365	-0.954098	-0.0147157	-0.559526	2.44711	0.308648	-0.178221	-0.573796	3.57373	-0.450298	0.409669	-0.910443	-0.596332	-0.969929	-0.474024	-0.832859	-0.0085668	-0.778671	0.113223	-0.983664	-0.465232	-0.601183	1.48467
M2	ESRRG(+)	-0.606363	-0.639536	-0.751539	-0.462334	-0.466098	-1.18211	-0.616437	-0.0820765	-0.42279	0.470295	-0.13535	-0.445465	-0.427788	-0.0456029	-0.266871	-0.59172	-0.876138	3.32614	-0.710091	0.255432	0.252934	-1.38725	0.504606	0.0340231	0.674478	-0.540483	0.566521	0.975959	0.501433	-0.582469	0.788217	2.88847
M2	ETV5(+)	-0.542697	-0.821979	-0.102894	-0.239954	-0.696901	-0.937141	-0.293209	-0.400028	0.192061	2.83474	-1.15925	0.721914	-0.381798	0.89575	-0.351449	0.420232	-0.59804	-0.495062	-0.883196	0.505768	0.278697	-1.12112	-0.539074	0.0922962	0.30576	-0.370751	-0.352345	1.16723	0.57638	-0.271878	-0.774278	3.34221
M2	ETV6(+)	0.137921	-0.998707	-0.685419	-0.663488	-0.217374	-1.22081	-0.672063	0.658176	0.358885	0.714177	-0.902437	0.0969873	0.628087	-0.00459858	-0.722559	-0.0154024	-0.26296	2.40925	-0.97756	0.384087	0.947608	-1.70631	-0.97021	0.114852	1.56366	-1.27158	-0.647232	1.15987	1.68005	-0.728706	-0.0167129	1.83052
M2	FOXA2(+)	0.0174606	0.355638	-0.285338	0.013377	0.151952	0.431335	0.0193137	0.236114	0.126355	2.23159	0.223755	0.0147795	0.106884	2.12633	0.0207704	0.0177042	-0.475762	3.72417	-0.668393	-0.335641	-0.398049	-0.9948	-0.948522	-0.717191	-0.363261	-0.936985	-0.887614	-0.732265	-0.362523	-0.90836	-0.642848	-0.159973
M2	FOXA3(+)	-0.0470351	0.0393663	-0.525163	-0.173313	0.0643375	0.187316	-0.316825	-0.222794	0.401788	1.92933	0.267089	-0.0132982	0.106166	2.00199	0.132561	0.0111945	-0.220603	4.16554	0.00530631	-0.160435	-0.455459	-0.776828	-0.505304	-0.433846	-0.566857	-0.802645	-0.674235	-0.669741	-0.569211	-0.877625	-0.748905	-0.551866
M2	FOXJ3(+)	-0.32247	-0.655002	-0.759118	-0.44304	-0.725508	-0.737705	-0.747183	-0.956325	-0.0807365	1.06484	-1.74409	0.410096	-0.230322	0.227292	-0.37562	0.196836	-0.686179	3.54168	-0.854947	0.644952	0.55637	-1.4555	-0.107372	0.475378	1.43329	-0.730741	0.356113	0.735712	0.964219	-0.529428	0.616436	0.918062
M2	FOXN3(+)	-0.42416	-0.513286	-0.297718	-0.365056	-0.68043	-1.07384	-0.73066	-0.4044	-0.979799	1.45597	-0.408341	-0.351836	-0.402054	0.445873	-0.65502	-0.568783	-0.731006	3.32678	-0.706427	-0.0574019	0.328978	-1.08529	0.0602983	-0.27032	0.506412	0.000236538	0.394221	-0.0237125	0.467043	-0.138318	0.969934	2.91211
M2	GATA6(+)	-0.286372	-0.452633	-0.411341	-0.380694	-0.389894	-0.644661	-0.463699	-0.180599	-0.326311	1.89585	-0.105271	-0.163499	-0.0666999	1.30107	-0.196435	-0.231291	-0.640215	3.99743	-0.673655	0.141645	0.220954	-1.60172	-0.592192	-0.394817	0.596724	-1.0879	-0.263408	0.163753	0.416373	-0.710777	0.223584	1.3067
M2	GRHL2(+)	-0.121969	1.00408	0.42793	0.0158501	-0.681648	0.43682	0.375159	-0.805761	-1.46615	2.04455	1.4751	-0.865775	-0.716657	1.80864	-0.516437	-0.683213	-0.982868	2.97709	-0.65842	-0.809891	-0.162249	-0.638385	-0.511316	-0.540056	-0.4016	-0.275199	-0.309665	-0.633838	-0.366619	-0.0235466	0.298159	1.30788
M2	GTF3C2(+)	-0.536675	-0.487813	-0.536675	-0.536675	-0.536675	-0.536675	-0.536675	-0.536675	-0.536675	0.399584	-0.536675	-0.536675	-0.0441533	4.52187	-0.536675	-0.536675	-0.129518	1.97231	-0.224996	-0.536675	0.20424	0.0434528	0.371069	0.300997	-0.369325	1.17038	0.0509479	-0.536675	0.101	0.272227	-0.102142	-0.536675
M2	HNF1A(+)	0.269175	-0.331522	1.11938	0.0885487	0.271932	-0.643606	-0.572985	-1.1241	0.641966	2.17499	-1.13916	-0.0246549	0.301486	1.77099	-0.741628	-0.213527	1.08562	2.64989	-0.768307	-0.669202	0.151062	-1.61033	-0.65345	-0.304605	0.528166	-1.2336	-0.41042	-0.272546	0.162319	-1.01043	-0.645261	1.1538
M2	HNF4A(+)	-0.13602	-0.253894	-0.26323	-0.239959	-0.369986	-0.623618	0.103189	-0.749743	-0.178488	2.2535	0.523192	-0.275536	-0.0207487	1.78774	-0.110686	-0.366453	-0.523788	3.6796	-0.562627	-0.303119	0.221365	-1.45555	-0.837615	-0.665718	0.402062	-1.01879	-0.439473	-0.551952	0.410145	-0.66362	0.232815	0.997016
M2	HNF4G(+)	0.0510871	0.458642	-0.241381	0.0938344	0.00471961	0.437915	-0.148478	0.0790391	-0.0780111	2.05923	0.721646	0.0452778	0.0625572	2.36124	0.190516	0.149574	-0.456291	3.57702	-0.294321	-0.334236	-0.541501	-0.846648	-0.98952	-0.707954	-0.618458	-0.831523	-0.965863	-0.894755	-0.49061	-0.758338	-0.845913	-0.248498
M2	NFYC(+)	-0.490809	-0.241997	0.754922	0.00271312	-0.795203	-0.90625	1.20047	0.607474	-1.31744	2.58042	0.478302	-0.121389	-0.854283	2.09732	0.7148	-0.487354	-1.15769	1.48472	-0.313838	-0.0563084	-0.660886	-0.798779	-0.00792364	-0.55334	-1.14423	-0.582869	-0.0670202	-0.504185	-1.0942	-0.233909	0.486836	1.98193
M2	PGR(+)	0.591395	0.0390799	-0.269086	-0.177396	-0.177785	1.12425	-0.48604	-0.322628	-0.186654	2.6859	-0.493676	1.21472	-0.8829	1.38754	0.946314	-0.471495	-1.10078	1.43455	-0.561128	-0.00959649	-0.324707	-1.12569	-0.408494	-0.124007	-0.911273	-0.871645	-1.23085	0.734711	-1.05963	-0.171892	-1.04642	2.2553
M2	PRKAA2(+)	0.393127	0.0469872	-0.348179	-0.0150488	0.0409539	-0.577567	0.348507	-0.733105	0.0648309	2.5022	0.0896878	1.03633	0.3218	1.44717	-0.611858	-0.0138291	-1.1601	3.36057	-0.973632	-0.0745527	-0.101705	-1.41344	-1.02778	-0.236031	0.373121	-1.07748	-0.735153	0.38225	0.307566	-0.789709	-0.256604	-0.56933
M2	RREB1(+)	0.116521	-0.32728	-0.00817939	0.28332	-1.08298	-1.15626	0.854104	-0.768933	-1.47454	2.36702	-1.28996	-0.0222816	-0.526206	0.901582	-0.679652	0.535608	-0.155472	0.591607	-1.52938	-0.27464	1.22854	-0.690735	-1.25193	0.0447548	0.997381	-0.204826	-0.920833	0.605115	0.896502	0.918467	-0.291753	2.31533
M2	SREBF2(+)	-0.00987946	0.305031	-0.204769	-0.512241	-0.18504	-0.0592238	-0.791872	0.486668	0.0398753	2.26054	-0.218598	0.199074	0.406359	1.66153	-0.28751	-0.081718	-0.128988	3.22554	-0.5625	0.136556	0.222968	-1.06772	-1.6863	-0.684724	-0.0540735	-1.10427	-1.31387	-0.517313	0.221357	-0.685106	-0.50585	1.49607
M2	TFF3(+)	-0.199396	0.102616	-0.931326	-0.0342578	-0.169398	0.475084	-0.32862	0.0613681	0.250164	0.691396	0.193858	-0.660608	-0.549977	0.545902	-0.115877	-0.113688	-0.171326	4.94491	0.527344	-0.0915208	-0.459941	0.0568215	0.225114	-0.0569746	-0.646027	0.0840734	-0.208975	-0.371496	-0.778888	-0.774244	-0.518402	-0.977713
M2	ZNF263(+)	0.0903407	-0.305205	0.467754	0.557183	0.779741	-0.352611	2.49043	-1.10691	-0.460995	1.17555	-1.10691	-0.257576	0.0349209	0.62059	-0.345741	-0.729938	-0.271218	3.65515	0.269554	0.878023	-0.411029	-0.953694	-0.228835	-0.21167	-0.701309	-0.865813	-0.354396	-0.717345	-0.487531	-0.786957	-0.0650271	-0.298521
M2	ZNF821(+)	-0.791608	0.782171	0.376723	0.75175	-0.976217	0.825233	-1.09907	-1.4745	-1.4745	0.532038	-1.4745	-1.4745	-0.00588701	2.52006	1.36933	-0.752399	-0.523573	1.29279	-0.632956	-0.964033	1.343	0.671623	0.0472931	0.106374	0.886319	-0.236857	0.306372	-0.984808	-0.391357	0.335086	0.789554	0.321033
M3	ARNT(+)	0.463679	-0.596378	-1.0181	1.39288	-1.0181	-0.881058	1.58134	-1.0181	-0.441237	0.66841	-1.0181	1.26782	2.29945	1.46873	1.90449	1.55928	-0.522721	-0.74396	-0.407766	-0.587591	0.500359	-0.934822	-0.506278	-0.528393	0.355856	-0.715023	-0.441715	-0.436444	-0.0742885	-0.497518	-0.0565945	-1.0181
M3	ARX(+)	0.0725542	-0.307592	0.929777	0.314043	-0.712244	-0.314604	0.794885	-1.0786	-1.49945	3.11301	1.6299	0.107962	-0.595246	2.52639	0.24122	-0.285216	-0.79606	-0.389357	0.0176236	-0.79675	0.743047	-1.21109	-0.805621	-0.295899	0.413318	-0.502648	-0.597099	-0.885551	0.197452	0.414901	-0.188298	-0.254751
M3	BHLHA15(+)	0.379999	-0.202792	0.251872	0.507491	0.636325	-0.412373	0.765546	0.366166	-0.496965	2.48495	-0.677082	0.608552	0.589158	2.03868	0.282936	0.577437	-0.872907	1.7673	-0.580134	-0.911249	-0.52957	-1.06182	-1.01814	-0.621648	-0.990508	-0.960133	-0.918026	-0.946146	-0.961804	-0.446623	-0.641233	1.99274
M3	BRF1(+)	-0.243968	-0.341104	0.787583	0.0475995	0.155333	-0.803602	-0.153983	-0.518709	0.196945	1.95754	1.00727	3.34332	0.752097	0.756815	0.992234	1.30335	-0.101748	-1.43858	-0.30145	0.328732	0.0167743	-0.846854	-0.67572	-0.00109203	-0.599257	-1.04987	-1.20998	-0.883608	-0.222586	-0.687767	-1.25552	-0.310196
M3	CREB3L4(+)	0.0754829	-0.132377	-0.496682	0.285406	0.334308	0.289176	-0.124882	0.195072	0.635596	2.93113	0.698176	0.78121	0.436665	2.13768	0.37172	0.763401	-0.534741	2.22924	-0.403091	-0.37696	-0.713491	-1.31543	-0.652532	-0.384173	-0.724236	-1.05907	-0.761611	-0.650928	-0.883851	-1.23937	-0.959242	-0.751599
M3	CUX2(+)	0.605515	-0.0816369	1.27061	1.1672	-0.121811	-0.193962	2.44683	-0.916886	-1.09873	2.86323	0.0147915	-0.232717	-0.307047	1.97576	0.532603	-0.370552	-0.702673	0.210834	-0.393054	-0.990506	0.00450677	-0.82392	-0.518407	-0.137184	-0.983181	-0.79457	-0.729283	-1.05505	-0.849246	0.19645	-0.346202	0.358293
M3	EGR4(+)	-0.289839	0.0180818	-0.0274689	1.49383	-0.416192	0.305779	2.61239	-1.46885	-2.42439	0.708645	1.06702	-0.36147	-1.57898	0.397878	-0.156866	-0.845266	-1.74393	-0.512107	-0.0254805	0.280954	-0.0948303	-0.604384	-0.321138	0.0429564	0.272031	0.777963	0.859045	-0.10106	-0.214213	-0.0796925	0.989442	1.44013
M3	FOXP4(+)	-0.80701	-0.891368	0.0412285	-0.518298	-0.667143	-1.0844	-0.23969	-0.810487	-0.792596	0.140394	2.92833	-0.411864	-0.766828	-0.176621	2.53398	-0.441139	-0.450434	2.18582	1.14492	0.0874802	-0.264156	-0.521452	1.48666	-0.293435	-0.516121	-0.485973	0.5155	-0.37374	-0.545901	-0.31993	0.04278	0.271496
M3	HDAC1(+)	0.934392	-0.0695754	1.92333	1.09009	0.123312	-0.0473152	2.76933	-0.922375	-0.924626	2.16927	0.267459	-0.327787	-0.00524491	1.60332	0.516148	-0.152947	-0.75031	-0.540684	-0.327127	-0.920836	0.128693	-0.896557	-0.720314	-0.00286703	-1.06643	-0.898103	-0.868483	-1.11826	-0.924977	0.291968	-0.128366	-0.204121
M3	HIVEP1(+)	0.579917	-0.616515	1.95202	-0.152029	0.409467	-0.734833	1.18084	-0.268664	0.573271	1.80385	1.49759	0.0849272	-0.496979	1.509	-0.0535649	-0.0391593	-1.00438	-0.198061	-0.519196	-1.31797	-0.0420023	-1.62461	-0.345829	-0.607986	-0.971725	-1.50115	1.2254	-1.15313	-0.762274	-0.451294	0.380254	1.66482
M3	HOXB6(+)	-0.411962	-0.340863	2.23116	0.162098	-0.411962	0.0819884	4.70582	-0.411962	-0.411962	0.343171	-0.411962	-0.411962	-0.100944	-0.260558	-0.130802	-0.241633	-0.330073	-0.385445	-0.304509	-0.411962	-0.24662	-0.388359	-0.299776	-0.011873	-0.398197	-0.367759	-0.392844	-0.411962	-0.386547	-0.167371	-0.321716	0.847346
M3	ING4(+)	0.448516	-0.390725	1.08362	0.473432	-0.435622	-0.366375	1.39504	2.11908	-1.28099	1.35586	2.56004	0.341818	-0.720666	0.857756	0.867097	0.160864	-1.02261	-0.802332	0.210587	-0.203741	-0.142985	-1.14362	-0.29082	0.312103	-1.2654	-1.18619	-0.969439	-1.13924	-1.12789	0.0646219	-0.364673	0.602881
M3	METTL14(+)	0.528588	-0.569871	-0.118487	-0.330278	0.952605	-0.61353	-0.799326	-0.864292	0.36205	0.570471	3.20123	-1.86008	-0.31557	0.369923	-0.78147	-0.951158	1.25627	-0.543476	-0.71052	0.35494	0.0310784	-0.837753	-0.461393	-0.310439	1.79147	0.513244	1.01228	-0.308374	1.28344	-0.190874	-0.322838	-1.33786
M3	MGA(+)	-0.205259	0.586001	0.396097	0.252813	-0.381767	-1.26048	-0.702853	-0.100651	-1.19816	2.06815	1.55007	-0.083433	-0.871947	0.114227	0.52223	0.51602	-1.06545	2.47358	0.784936	0.0321301	0.526651	-2.44526	0.15693	-0.553619	0.269852	-1.10988	0.0144169	-0.385847	0.262297	-1.10434	1.20444	-0.261897
M3	NEUROD1(+)	0.415377	0.442362	0.154735	0.555768	-0.0305878	0.474289	0.51696	-0.338298	0.479141	1.85239	0.988577	0.353311	0.769691	3.26189	1.11879	0.85954	-0.485621	0.666874	-0.9367	-0.739033	-0.836137	-0.785739	-0.965784	-1.01179	-0.886113	-0.749372	-1.06444	-1.19167	-0.749423	-0.814512	-1.06619	-0.258273
M3	NR2F6(+)	0.0123607	0.114756	0.581693	0.451199	-0.0230999	0.242912	0.798802	0.38112	-0.0481646	2.88888	1.42666	0.172338	-0.00123954	3.02347	0.761497	0.674698	-0.641102	0.0577449	-0.829762	-0.809942	-0.74692	-0.993076	-0.864582	-0.653018	-0.698866	-0.916928	-0.604114	-0.691353	-0.746465	-0.685966	-0.790107	-0.843426
M3	ONECUT2(+)	-0.266	-0.420936	-0.215409	0.0858208	-0.318699	-0.559701	0.111093	0.167952	0.127143	4.06285	-0.629079	0.62813	0.116699	2.56673	0.350706	0.525734	-0.484969	1.10358	-0.424997	-0.55345	-0.446988	-0.72466	-0.513792	-0.672338	-0.450256	-0.712434	-0.656003	-0.622571	-0.538451	-0.494584	-0.557846	0.416722
M3	POU2AF1(+)	-0.343555	-0.853633	-0.264734	-0.439475	-0.393046	-0.810563	-0.735601	-1.12525	1.48504	2.58003	1.62242	1.98481	1.83544	1.0965	0.289265	0.987298	0.128293	-0.590305	-0.78614	-0.519834	0.0575982	-0.883251	-0.433995	-0.644265	0.117678	-0.292443	-0.934812	-0.662767	0.707236	-0.527967	-0.912724	-0.737248
M3	RBBP5(+)	0.149157	-0.0254876	0.333703	1.17976	0.717487	-0.73461	1.32887	1.38881	-0.656274	1.35222	0.8261	0.965584	0.0645894	0.0832077	0.997103	0.612137	-0.967267	1.0237	0.423319	-0.137786	0.417012	-2.68745	-0.357976	-0.0106191	-0.204705	-2.14031	-0.807587	-0.688295	-0.593237	-1.82759	-0.413918	0.39036
M3	RFX4(+)	-0.973816	-0.414234	0.848896	0.0729344	-0.889699	-0.547753	1.11557	-1.00872	-0.966406	1.15513	3.30864	-0.436812	-0.676229	1.72622	0.919643	-0.894852	-0.98925	0.0460915	0.485286	-0.334789	-0.609667	-0.0440462	0.330456	-0.36214	-0.419094	1.39875	0.798726	-0.836453	-0.791159	0.28416	-0.227553	-1.06782
M3	SOX8(+)	0.526438	-0.124729	-0.0466767	0.406171	0.373827	0.232838	-0.0751946	-0.151605	0.890753	3.1326	0.0336129	0.361429	0.360491	3.13628	0.673324	0.489556	-0.565311	0.801724	-0.614462	-0.758464	-0.52374	-0.892357	-0.718092	-0.638667	-0.725809	-0.868289	-0.872588	-0.778542	-0.697527	-0.734985	-0.772084	-0.859922
M3	SP2(+)	0.292266	-0.779764	1.31119	1.55941	-0.495596	-0.677136	1.46942	1.62056	-1.85196	1.75555	-0.540552	0.310595	-0.777073	0.782309	0.36908	0.297321	-0.0941252	-1.14	-0.304173	0.703373	-0.0178296	-0.870441	-1.10128	1.84216	-0.741524	-1.37211	-0.980172	0.835091	-0.596176	0.22369	-0.381266	-0.650847
M3	SPIC(+)	0.540966	1.11601	-0.0509845	-0.133639	0.688748	0.970784	0.565563	-0.246349	0.603204	1.68689	2.03933	0.718273	1.07149	0.717475	1.10271	0.58642	-1.26699	-1.08352	-0.745952	-1.2307	-0.811997	-1.91838	0.226734	-1.12674	-0.282052	-1.50982	0.296046	-0.892909	-0.601157	-1.49698	0.0459189	0.421612
M3	TBX5(+)	-0.426979	-0.128333	1.20973	-0.225301	-0.00088496	-0.123	0.648363	-1.01247	0.0453101	1.67695	3.32595	-1.16777	0.267709	1.66255	-1.02961	-0.703397	-0.543453	-0.211179	-0.123549	0.678716	-0.223694	-0.0208629	-0.710236	0.505551	-0.970153	-1.46395	-0.230648	-1.45907	-0.734192	0.614454	0.487539	0.385901
M3	UNCX(+)	0.0541646	-0.0747428	0.703801	0.589845	-0.0875963	-0.316726	0.479177	0.960165	-0.114918	3.52941	0.866039	0.745614	-0.135768	2.28436	1.13806	0.575013	-0.562306	-0.797429	-0.73192	-0.355697	-0.711438	-0.961549	-0.748272	-0.510461	-0.63262	-0.882961	-0.623356	-0.590212	-0.746706	-0.564738	-0.804569	-0.971669
M3	ZFHX2(+)	-0.20158	-0.268856	-0.372673	-0.965962	0.193512	-0.658641	-1.06557	0.10501	-0.194339	2.11588	3.51821	-1.08437	0.0194212	0.500674	-0.706139	-0.552991	-0.891834	0.839907	-1.00224	-0.506873	0.326265	-1.50246	-0.177932	0.162128	0.728516	-1.05858	0.198415	0.639092	0.533291	-0.3087	0.63691	1.00251
M3	ZNF16(+)	0.640263	-0.0280071	0.389036	0.637855	-0.519473	-0.503511	-0.390373	1.73123	0.331622	2.95505	0.887405	1.57292	1.05559	1.78589	0.376954	0.943835	-0.732192	-0.77242	-0.688672	-0.85637	-0.615336	-0.861676	-0.766682	-0.708205	-0.690323	-0.832788	-0.695668	-0.799686	-0.782854	-0.638345	-0.575547	-0.849523
M3	ZNF184(+)	0.675568	0.301567	-1.34062	0.604553	-0.964307	0.628014	-1.06815	-0.467689	-1.55916	0.501688	2.64896	-0.101177	-0.27982	0.809017	-0.408597	-0.157249	-0.676632	-0.325721	1.49298	2.40202	0.128199	-1.31305	0.0838165	0.547563	-0.884926	-1.25267	-0.247847	-0.92089	-0.364376	0.738924	0.135423	0.634576
M3	ZNF189(+)	-0.0354034	-0.789186	-0.81538	0.263176	0.112005	-0.606821	-0.435969	-0.645701	0.800383	2.89449	1.4576	1.08334	0.579093	2.7488	0.671728	1.14917	-0.279223	0.0477825	-0.563674	-0.412024	-0.236982	-1.23698	-0.603535	-0.252988	-0.090926	-1.16887	-0.524125	-0.39554	-0.143761	-1.05161	-0.814619	-0.704253
M3	ZNF248(+)	-0.737241	0.0726653	1.76269	0.0104576	-0.500187	0.0831179	0.195214	-1.19474	0.127144	-0.488746	3.91076	-0.728633	0.185236	-0.266671	-0.814948	0.130572	1.98467	-0.674802	0.347249	0.234384	0.133545	-0.994647	-0.22694	-0.296502	-0.340281	-0.946228	-0.932284	-0.462803	0.68898	-0.38087	-0.338224	0.458061
M3	ZNF354A(+)	0.0766776	-0.489697	0.641982	0.620255	1.3821	-0.805264	1.17745	-0.678844	-0.0718509	1.82233	0.174177	1.01748	0.396731	1.15045	1.70572	1.85385	-1.65253	-0.918228	-0.0281828	-0.243344	-0.315075	-1.67989	0.22037	-0.139918	-0.953405	-1.74163	-0.390528	-0.893653	-0.855802	-0.80337	-0.207039	0.628667
M4	ATF4(+)	0.864038	1.33917	-0.447953	0.988908	1.30664	1.82905	-0.487776	1.67291	1.48096	-0.657776	0.62235	0.632389	0.264609	-0.251159	-0.309108	0.854803	-0.00734649	0.272191	-0.436385	-0.189121	-0.791365	0.0347265	-1.00725	0.162785	-0.636691	0.0528992	-0.981302	-0.0463087	-0.948339	-0.836451	-1.70141	-2.64269
M4	BCL3(+)	1.17374	0.0333569	-0.659504	1.20532	1.62602	0.563263	-0.324964	0.731157	2.02915	-0.782253	-0.0698667	0.948825	0.363597	-0.786516	-0.187601	1.26615	-1.0342	-1.22005	-1.52779	-0.84048	-0.489312	-0.766616	-0.6535	1.05825	0.94334	-0.0742815	-0.0516704	1.37153	0.0315834	-1.23576	-0.907361	-1.73355
M4	BCL6(+)	0.863165	2.12162	-0.080483	1.07441	0.511544	1.3104	0.602508	-0.784359	0.966245	0.400252	2.54116	0.457187	-0.191131	0.238054	1.07023	1.5166	-0.829317	-0.761905	-0.894957	-1.01575	-0.664613	-0.959613	-0.872865	-0.616373	-0.872915	-0.779196	-0.898104	-0.786753	-0.899563	-0.792706	-0.600412	-0.372352
M4	BCLAF1(+)	0.841845	0.981216	-0.17772	0.860708	1.17705	0.782723	-0.357826	1.98721	1.35137	0.52732	0.784846	1.04018	0.68905	-0.0334535	0.340935	1.37039	-0.771307	0.587678	0.307755	-0.23372	-0.605689	-1.7398	-1.39013	-0.191423	-0.651322	-1.04576	-1.20566	-0.235346	-0.703218	-1.69011	-1.34405	-1.25374
M4	CEBPZ(+)	0.524754	0.897708	0.214347	0.0831674	0.973185	-0.114353	-1.267	2.33212	1.25201	0.938004	0.147161	0.373564	0.631258	0.121668	-0.00664827	0.887759	-0.546355	1.52355	1.87414	0.231454	-0.836742	-0.852993	-1.54943	-0.790429	-1.25491	-0.949205	-1.28513	-1.02955	-0.887196	-1.1067	-0.456222	-0.0729917
M4	CREBL2(+)	1.29318	-0.504223	3.80039	-0.658845	1.98625	-0.658845	-0.658845	-0.658845	-0.658845	0.775636	-0.377632	-0.658845	-0.418654	1.40657	0.433869	-0.127984	-0.658845	-0.658845	0.460269	-0.468935	-0.275209	-0.658845	0.116768	-0.0314811	-0.621748	-0.505471	1.03493	-0.367589	-0.638678	-0.632905	0.251091	-0.658845
M4	CTCF(+)	0.31442	2.41307	1.15428	1.11306	0.128619	0.0693882	0.328726	1.05873	0.425914	0.17251	1.38311	1.09413	0.169975	-0.361889	1.23419	0.857631	-1.76313	-0.0250729	0.230931	-0.919373	-0.818046	0.379267	-1.67514	-0.586204	-1.17552	0.528112	-0.991937	-1.12518	-1.2287	-1.1832	-0.565198	-0.637447
M4	DDIT3(+)	1.35401	0.538724	-0.0143186	1.40374	1.83162	1.05045	0.452586	1.40512	1.65344	0.12992	0.395784	1.0938	0.324803	-0.103615	0.428075	1.14078	-1.34738	-0.748573	-1.24414	-1.04131	-0.827595	-1.30281	-0.397067	0.119315	-0.276613	-0.633234	-0.430378	-0.0183784	-0.83722	-1.32183	-1.26145	-1.51625
M4	DLX5(+)	0.0199051	0.965627	1.86549	0.33201	0.132759	1.31035	1.33808	0.313197	-0.130414	-0.529592	1.24086	-0.365103	-0.307669	-0.269954	1.19289	-0.350131	-1.37307	-1.71127	-0.242213	-0.884254	-0.912977	0.101993	2.27634	-0.885803	-1.29472	-0.251477	1.25799	-0.935945	-1.10108	-0.854172	0.557227	-0.504866
M4	E2F1(+)	0.815212	1.41136	0.420585	0.81023	1.07098	0.642606	0.826246	-0.876947	0.556023	0.775114	1.91145	0.73021	0.266598	0.697025	0.93325	0.777915	-0.912788	-0.971412	-0.940679	-0.437345	-1.05295	1.06908	-1.74805	-0.68351	-1.18458	0.501516	-1.43189	-0.623843	-1.14627	0.296661	-1.4912	-1.01059
M4	EGR1(+)	1.04018	0.572335	-0.1199	1.34368	1.54124	0.995601	0.315985	1.73635	1.58886	-0.320446	0.404913	1.24115	0.117599	-0.482578	0.312416	1.28667	-1.38738	-0.80827	-1.18752	-0.870465	-0.873405	-1.64507	-0.812667	0.0510784	0.250705	-0.150041	-0.206159	0.417292	-0.378486	-1.61267	-0.829433	-1.53156
M4	EGR2(+)	1.10445	1.26239	0.570774	1.00341	1.43744	1.788	1.21718	1.49326	0.902279	0.406974	0.809912	0.682433	0.359733	0.449558	0.680622	0.77552	-1.1441	-0.616609	-1.02853	-1.07257	-0.927313	-1.03765	-0.77735	-0.690172	-0.847221	-0.794361	-0.820835	-0.817463	-1.05407	-1.12476	-1.09258	-1.09837
M4	EGR3(+)	0.654353	0.841375	0.110769	1.03818	1.31031	1.88156	0.76252	1.90497	0.735687	0.636764	0.987911	1.17891	-0.0319332	0.628516	0.318649	1.1005	-1.32063	-0.323784	-1.05917	-1.004	-0.86236	-1.04761	-0.521098	-0.18725	-0.804434	-0.545418	-0.828938	-0.585711	-1.18511	-1.19107	-1.28531	-1.30714
M4	EHF(+)	-0.0420022	1.96223	-0.530711	0.0711124	0.271735	2.10912	-0.250869	0.374402	-0.127804	0.557794	-0.319976	-0.501508	-0.625176	0.788039	-0.557395	-0.337672	-0.474854	3.00633	-0.20132	-0.293186	-0.634172	1.51965	-0.87386	-0.485842	-0.83387	1.27183	-0.925628	-0.677847	-0.905045	-0.124599	-1.18595	-1.02297
M4	EP300(+)	0.709419	0.932644	0.231739	0.52218	0.76778	-0.000122165	-0.840343	0.431068	1.02843	1.83114	2.08451	1.31143	0.531189	0.286965	0.26714	1.30354	-1.11986	0.600211	-0.202006	-0.6505	-0.456673	-1.80573	-1.78764	-0.594756	-0.0162609	-1.52173	-0.722839	-0.508684	-0.17866	-1.63095	-0.408106	-0.394525
M4	ETV4(+)	0.721251	0.93797	0.383988	1.04274	0.957129	1.06188	0.693406	1.02382	0.675272	1.91203	0.872917	1.00253	0.295309	1.85387	0.515301	0.836907	-0.913948	-0.367959	-1.05747	-1.15768	-0.743473	-1.00739	-1.2418	-0.805382	-0.778737	-1.06255	-1.17999	-0.878581	-0.831375	-0.938316	-1.14066	-0.681
M4	FOSL1(+)	0.668771	0.723088	-0.180982	0.772464	1.28418	2.32771	0.519112	1.09094	1.36588	-0.0603707	0.405086	0.707448	-0.243327	-0.434505	-0.0180163	0.968864	-1.41407	-1.53296	-1.3033	-1.09369	-0.557764	-1.58385	-0.558625	0.495939	0.746182	-0.663088	0.388633	0.965437	-0.379198	-1.38921	-0.593891	-1.42288
M4	FOXA1(+)	-0.0814297	1.73446	-0.0645981	0.849305	0.46072	2.01	0.166514	-0.453065	-0.672948	1.41297	1.4983	0.254117	-0.800045	1.15836	0.653769	0.431605	-0.653712	2.04794	-1.15875	-0.733346	-1.14308	0.154832	-1.33739	-1.00202	-0.936742	0.56693	-0.567248	-0.833852	-1.07127	-0.550277	-1.00942	-0.330611
M4	FOXC2(+)	0.119455	-0.308351	-0.100743	2.07238	-0.0517835	-0.31748	0.162833	2.22021	0.326741	-0.31548	0.673118	2.41627	-0.228424	-0.309914	0.479305	2.76631	-0.769483	-0.836534	-0.659891	-0.400078	-0.694307	-0.910321	-0.634279	0.109329	-0.647727	-0.729359	-0.594517	0.0246391	-0.730138	-0.787708	-0.780073	-0.56401
M4	GADD45A(+)	1.31479	0.293687	0.0638131	0.822333	1.23767	1.44295	1.07892	0.832882	1.78888	0.103696	0.912021	0.582796	0.355482	0.103914	-0.315454	1.12361	-0.605663	-0.335631	-1.8731	-1.27112	-1.17116	-0.629897	-1.03008	-0.555533	0.400507	0.196039	-0.171097	0.0916904	-0.392838	-0.782173	-1.14106	-2.47087
M4	GBX2(+)	0.128341	0.697539	-0.42577	0.117009	0.302043	4.87208	-0.42577	-0.42577	-0.190869	0.572485	-0.42577	1.55189	-0.0785885	0.423352	-0.238091	0.28112	-0.42577	-0.417675	-0.42577	-0.42577	-0.416835	-0.425061	-0.422297	-0.42577	-0.400074	-0.415224	-0.42577	-0.42577	-0.406799	-0.425106	-0.42577	-0.42577
M4	GTF2F1(+)	0.470783	0.999976	0.837826	1.09958	0.92338	1.07693	1.5976	1.13383	0.288587	-0.0104167	1.15456	0.854194	-0.540785	-0.146184	1.13176	0.911202	-1.11832	-1.70996	1.65745	-0.308766	-0.955034	-1.43031	-0.667335	-0.0526063	-1.15544	-1.07106	-0.449047	-0.577207	-1.00461	-1.236	-0.762271	-0.942316
M4	HES4(+)	0.951838	1.61705	0.464166	0.998765	1.44154	2.29852	0.856251	1.5506	0.904419	0.167993	0.432589	0.644385	0.494681	0.489815	0.359831	0.669431	-1.01091	-0.651558	-0.965718	-1.06668	-0.831704	-0.884344	-0.714526	-0.640316	-0.886249	-0.694933	-0.895748	-0.794597	-1.02858	-1.03867	-1.07597	-1.16136
M4	HES6(+)	1.0691	1.53731	1.33316	0.909581	0.354118	1.39378	1.53771	1.48663	0.26268	1.61611	-0.0643092	1.11272	-0.283399	0.872319	0.383845	0.546	-0.708386	-0.996451	-0.973584	-1.0413	-0.478583	-1.22713	-0.918225	-0.621901	-0.809787	-1.16369	-0.805067	-0.816595	-0.822936	-0.634446	-0.882272	-1.167
M4	HES7(+)	1.8009	0.992888	0.899789	1.72703	2.4995	0.869023	1.39916	0.708061	0.21768	-0.797876	-0.0740581	-0.715537	1.0248	0.16845	0.71695	-0.00607999	-0.297099	-0.179826	-0.590425	-1.02964	-0.263437	-1.24383	-0.941703	-0.929585	-0.385992	-1.29766	-0.932718	-1.04372	-0.339049	-1.10997	-0.828566	-0.0174654
M4	HESX1(+)	0.293999	-0.332996	0.0600765	0.546735	1.02314	-0.41496	0.648137	-0.329855	1.42242	0.0937348	4.51557	-0.213235	0.651652	0.341467	0.61144	0.176683	-0.574696	-0.547379	-0.560055	-0.76635	-0.365338	-0.671682	-0.639036	-0.47435	-0.501896	-0.66102	-0.661086	-0.653484	-0.569541	-0.395421	-0.553342	-0.49933
M4	HOXB13(+)	1.15706	1.38614	0.716015	1.48427	1.05379	1.995	0.993893	1.26544	-0.2485	0.949654	-0.318389	0.363247	-0.0891958	1.68777	0.297583	0.687736	-0.76811	-0.129171	-0.629016	-1.01827	-0.884923	-1.07287	-1.2183	-0.956827	-0.855786	-0.809935	-0.997961	-1.11754	-0.725696	-0.899564	-1.17102	-0.126528
M4	KLF16(+)	1.0806	1.19088	0.385031	1.57999	1.1712	1.47851	0.37127	1.76135	0.838308	0.285641	0.329667	0.808564	0.385611	0.732177	0.486621	1.58421	-1.35356	-0.886967	-1.07797	-0.90242	-1.05281	-0.844994	-0.773493	-0.617004	-0.824145	-0.728404	-0.674272	-0.435187	-0.95247	-1.13077	-0.879898	-1.33526
M4	MAFB(+)	1.02994	2.16578	0.543206	1.12559	1.15056	2.40971	0.896893	0.878455	0.777277	0.0593254	0.741434	0.471171	0.149193	0.180291	0.585008	0.747786	-1.06392	-0.867444	-0.947576	-1.02825	-0.886919	-0.699808	-0.855078	-0.656797	-0.728279	-0.478109	-0.782472	-0.756889	-0.917969	-0.937195	-1.00337	-1.30155
M4	MAZ(+)	1.2072	1.60858	0.882614	0.785967	0.911332	1.40049	0.671271	1.72689	0.590323	0.756498	0.576223	0.781203	0.975693	1.0755	0.702488	0.449307	-0.594537	-1.06434	-0.983605	-1.0402	-0.798267	-1.1384	-0.994077	-0.936367	-0.717745	-1.13309	-0.940086	-0.815712	-0.787583	-1.02047	-0.928507	-1.20859
M4	MYC(+)	1.28448	0.508466	0.0844147	1.35195	1.8353	1.00101	0.60113	1.05829	1.45073	-1.0426	0.137095	0.72918	-0.0784874	-0.896798	0.387804	1.20645	-1.2799	-1.40205	-1.3186	-0.973751	-0.75841	-1.29943	-0.714728	0.205761	0.794633	-0.603882	0.276848	0.8377	-0.161369	-1.40979	-0.309843	-1.50162
M4	NR1D1(+)	1.27059	0.0027928	0.803091	0.888172	1.32149	0.102546	1.28762	-0.894439	0.85279	-0.231903	1.69583	-0.26122	0.97105	-0.0240382	1.66753	0.0653579	-0.418629	-1.87395	-0.166897	-1.84235	-1.02886	0.303889	0.417885	-1.42743	-0.333288	0.610826	-0.0439435	-1.45671	0.0825992	-0.499013	-0.129504	-1.71188
M4	PITX2(+)	-0.0381115	1.02889	1.37114	0.636472	-0.842168	1.12562	-0.135287	-0.842168	0.156317	0.356145	4.0209	0.553594	-0.212025	1.55665	0.354608	-0.154061	-0.613718	-0.657435	-0.449264	0.0672877	-0.630392	-0.232313	-0.647754	-0.631087	-0.783768	-0.575305	-0.703889	-0.803727	-0.724998	-0.444159	-0.587563	-0.518427
M4	RAD21(+)	0.414086	2.07987	-0.0996692	0.996602	0.224311	0.467238	0.163688	0.814605	0.399718	0.776021	1.44847	1.52671	0.544443	0.398652	0.902262	1.56151	-0.695424	-0.847775	0.136943	-0.54413	-0.82597	0.373638	-1.7466	-0.849165	-1.25493	0.308769	-1.47143	-1.16118	-0.978679	-0.641575	-1.36464	-1.05636
M4	SNAI1(+)	1.07474	-0.0986392	-0.341449	1.98209	0.164034	-0.631525	1.58152	-0.297354	-0.219172	1.00222	3.23283	0.830922	-0.311605	0.702185	1.69135	0.101761	-0.55325	-0.759692	-0.700587	-0.632156	-0.631664	-0.805161	-0.671085	-0.396095	-0.548744	-0.793467	-0.474204	-0.762014	-0.438112	-0.750874	-0.736176	-0.810635
M4	SOX21(+)	0.717557	0.939937	0.403412	0.64527	0.862993	1.38031	0.744517	0.297949	0.968084	1.69742	1.43591	0.497897	0.54773	2.12464	0.633994	0.69017	-0.95481	-0.391532	-0.984452	-0.983637	-0.76417	-1.15299	-0.766243	-0.643107	-0.835344	-0.909685	-0.833892	-1.06049	-0.999632	-1.10071	-1.12933	-1.07776
M4	SRF(+)	0.574976	1.17504	0.0659266	0.975956	1.15046	1.94474	0.385723	1.65114	0.914372	0.941077	0.397734	1.25795	-0.0653844	0.547578	0.382617	1.06031	-1.04288	0.0329384	-0.549743	-0.710967	-0.56374	-1.43554	-0.577656	0.303246	-0.878883	-0.858546	-1.03338	-0.485638	-1.15627	-1.45219	-1.4618	-1.48917
M4	SUPT20H(+)	-0.0111089	0.277574	-0.576121	0.174192	-0.0156308	0.06105	-0.384786	2.22284	0.382684	1.45646	1.03075	0.480165	0.41096	0.497006	0.596072	0.269259	-0.373468	2.70933	1.03885	-0.120629	-0.349684	-1.72208	-0.570291	-0.785706	-1.08173	-1.7203	-0.790642	-0.999795	-0.752984	-1.32241	-0.455678	0.425856
M4	XBP1(+)	0.846869	0.750525	0.138157	0.820673	1.0877	1.17071	0.443411	1.07847	1.29927	1.56625	0.850154	0.996036	0.708147	1.20972	0.454291	1.07975	-1.19541	0.464492	-0.915788	-0.900094	-0.914453	-1.43996	-1.02666	-0.616118	-0.713353	-1.10653	-0.990021	-0.647389	-0.93204	-1.35508	-1.10108	-1.11065
M4	YY1(+)	0.819156	1.934	-0.609472	0.502759	1.07578	1.76529	-0.560379	1.58252	1.01888	0.032376	0.303623	0.63841	0.820867	0.00797222	-0.229604	0.705718	1.31657	-0.137684	-0.367703	-0.352055	-0.0560752	-0.531479	-1.74583	-0.636677	-0.324694	-0.185051	-1.70166	-0.982413	0.188336	-1.14249	-1.7466	-1.40239
M4	ZNF300(+)	0.757402	0.300045	1.78156	1.78879	0.759064	-0.575019	1.53143	1.3176	1.23176	-0.566517	0.822501	2.24881	0.115732	-0.653141	0.347208	1.12249	-0.612438	-0.865216	-0.736525	-0.766154	-0.727129	-0.860976	-0.788546	-0.79787	-0.7749	-0.845358	-0.684522	-0.71025	-0.747582	-0.809039	-0.718483	-0.884728
M4	ZNF597(+)	1.29557	1.16663	1.01739	1.9636	1.58137	0.699699	0.899695	0.319825	1.59745	-0.0241904	-0.0734295	0.762392	0.0941279	-0.180763	0.939823	1.2694	-0.718217	-0.924907	-1.06485	-1.32859	-0.466783	-1.32872	-0.740296	-0.0595661	-0.334506	-0.677845	-0.689703	-0.724419	-0.538755	-1.08736	-1.05084	-1.59322
M4	ZNF621(+)	0.916277	1.06859	1.03178	0.922475	0.990343	1.26506	0.361701	-0.117256	0.308397	0.414274	3.26343	0.463642	-0.417083	-0.0738599	1.11839	0.636157	-1.0899	0.324637	-0.828187	-0.549255	-1.12588	-0.879019	-1.18653	-0.732281	-0.79452	-0.362009	-0.379581	-0.673493	-1.09992	-0.990232	-0.891841	-0.894294
M5	BATF(+)	0.224664	-1.08408	0.448251	-0.261525	-0.51091	-1.25878	-0.381631	-1.33353	-0.242179	2.13228	-1.54783	-0.678433	0.158246	0.52387	-0.242623	0.372572	0.158895	-0.82865	-0.738175	-0.618731	0.763749	0.501314	0.0404188	0.892368	0.21466	2.41301	-0.388282	0.644583	0.899704	2.09885	-1.04147	-1.33061
M5	BCL11A(+)	-0.405363	2.09547	-0.0649376	0.0858836	0.0371623	1.76933	0.168544	0.204847	-0.70611	-0.566901	-0.0220555	-0.46071	-0.976474	-0.423605	0.203128	-0.326948	-1.55527	-0.961009	-0.184054	-0.48312	-1.10484	0.27111	-0.0532923	-0.479415	-0.833788	3.50831	0.742886	-0.316466	-0.999291	0.614389	0.583167	0.639431
M5	BHLHE41(+)	0.527301	-0.0806652	0.43055	-0.507854	1.55856	0.334986	1.0871	0.189241	0.153711	-0.101691	-2.06603	-0.926208	-0.354776	0.49949	0.618956	-0.833337	-0.684317	-0.684323	-1.03562	-0.744601	-0.0795975	0.235606	-0.61516	-0.35329	0.581302	3.5511	-0.600774	-0.00906595	-0.132258	1.49756	-0.994577	-0.461318
M5	BRCA1(+)	0.247867	2.61513	0.279209	0.406074	-0.0399724	0.580285	0.368682	0.225221	-0.988757	0.559551	-0.482008	-0.12696	-0.848296	0.546495	-0.252128	-0.138872	-1.18902	-0.454816	-0.779011	-0.800791	-0.333862	2.46641	-1.25499	-0.299473	-0.663534	2.43265	-0.97187	-0.489304	-0.656502	1.16394	-0.619945	-0.501389
M5	DLX3(+)	-0.11686	1.02961	-0.280294	0.0909917	-0.462727	1.14803	-0.0202161	1.25279	-0.484605	-0.361726	-1.1836	-0.332724	-0.2565	-0.552719	-0.493855	-0.443162	0.0747815	-1.14966	-0.843504	-0.40825	-0.120847	4.03166	-0.239438	-0.424302	-0.169072	1.89678	-0.601215	-0.433018	-0.0761363	0.768742	-0.745701	-0.0932568
M5	E2F4(+)	-0.184792	2.00811	-0.742943	0.563574	-0.130819	1.6888	0.0085832	0.590425	-0.665555	0.939199	0.102079	0.615741	-0.447653	1.28937	-0.0976119	0.246872	-0.118071	-0.487956	-0.326451	0.0794686	-0.376448	1.92978	-1.30392	0.019243	-1.25516	1.59611	-1.60104	-0.652405	-1.17409	0.761689	-1.61841	-1.25573
M5	E2F8(+)	0.325941	2.89299	0.443985	0.688357	-0.518594	0.627494	0.11906	0.121733	-0.873132	0.895202	-0.252666	-0.0641198	-0.547193	0.620349	-0.454117	0.249088	-1.12532	-0.622925	-0.841989	-0.570022	-0.542564	2.39123	-1.36243	-0.199135	-0.976024	1.90662	-0.920314	-0.265825	-0.992311	0.931934	-0.67204	-0.41326
M5	ESRRA(+)	-0.570211	0.786913	-0.278985	-0.394241	-0.439244	0.953911	-0.25704	-0.613653	-0.788481	-1.22947	-0.962618	-1.02191	-0.806371	-0.38855	-0.767459	-1.01415	0.51039	0.505526	0.100533	0.173667	0.0192853	2.92774	0.218463	0.050175	-0.404184	3.1824	0.00508591	-0.13435	-0.190544	1.43032	-0.267507	-0.335448
M5	ETV2(+)	-0.752479	-0.693689	-0.428283	-0.418114	-0.696339	-0.560081	-0.636454	-0.0372092	-0.662724	-2.02196	-1.07195	-0.691749	-0.638689	-1.08904	-0.542477	-0.75556	2.04543	-0.340116	1.09349	0.790357	0.563165	2.00284	1.45806	0.713634	-0.180368	0.943932	0.796076	0.370835	0.269616	1.80839	0.532159	-1.1707
M5	EZH2(+)	0.108207	2.57697	-0.765162	0.0312643	0.0123661	0.920973	-0.606128	-0.177642	0.241341	-0.403124	-1.6511	-0.1021	-0.23781	-0.311401	-0.441974	0.420086	-0.197255	-1.10594	-0.791093	0.0793079	0.108802	2.16857	-1.59206	0.103887	0.397964	2.4875	-0.884523	0.186708	0.408781	0.846407	-1.19199	-0.639834
M5	GATA3(+)	0.382536	-1.12672	1.9682	-0.515432	-0.522015	-1.09207	0.979588	-0.560434	-0.52855	2.2617	-1.39313	-0.159322	-0.41387	1.00326	0.174577	-0.20588	-0.588373	-1.34061	-0.800086	-1.67332	1.53329	-0.243443	-0.663594	0.233861	0.36799	1.12079	-0.361211	-0.0767649	0.191636	1.90414	-0.378275	0.521535
M5	GRHL1(+)	-0.295627	1.25201	-0.250662	-0.236616	-0.0441613	1.88957	-0.0390158	-0.46367	-0.39871	-0.000781111	-0.220832	-0.442671	-0.477923	0.189888	-0.451633	-0.430659	-0.199585	-0.261114	-0.534741	-0.327112	-0.547717	4.2486	-0.477776	-0.531649	-0.336436	1.51871	-0.453572	-0.546299	-0.337195	0.803243	-0.623206	-0.972664
M5	HDAC2(+)	-0.764978	0.791225	-0.240903	-0.598577	-0.80785	0.60589	-0.669546	-0.629736	-1.05639	-0.953628	-0.527142	-0.568665	-0.925788	-0.393621	-0.805675	-0.928091	0.81925	-0.121285	0.709946	0.309187	0.305981	3.3909	0.192007	0.173068	-0.542119	2.60896	-0.14907	-0.22606	-0.178847	1.46512	-0.246507	-0.0370582
M5	HOXC5(+)	-0.574967	-0.084769	-0.166391	-0.183585	-0.441418	-0.314081	-0.182801	0.742569	-0.61089	-1.2756	0.122034	-0.232568	-0.715268	-1.06759	-0.272787	-0.564507	0.0627072	-1.52203	-0.2828	0.356118	-0.296684	2.96887	0.0412174	0.355557	-0.473031	3.11638	0.0204611	0.598502	-0.317031	1.83755	-0.130552	-0.512615
M5	HOXC6(+)	-0.738502	0.352318	-0.0300308	-0.313503	-0.72934	0.263478	-0.309041	-0.36874	-0.927356	-1.23863	-0.975905	-0.783171	-1.24322	-0.857043	-0.659331	-0.818334	0.138044	-0.26973	0.242266	0.364745	-0.0974679	2.58274	0.385997	0.191051	-0.199582	3.38468	0.53633	0.293921	-0.150877	1.70352	0.327266	-0.0565504
M5	KLF5(+)	0.0817349	2.17067	-0.192005	0.299014	0.373224	2.71157	0.0397951	0.682409	-0.0806682	-0.270749	-0.450194	-0.0878455	-0.552573	0.370307	-0.495264	-0.129077	-0.621971	0.190689	-0.797498	-0.496467	-0.786372	2.16919	-0.776046	-0.52907	-0.734238	2.06455	-0.753552	-0.585248	-0.870304	0.489351	-1.11555	-1.31782
M5	MAFK(+)	-0.828517	-0.799228	-1.49046	-0.83543	-1.19719	-0.280841	-1.48035	-0.621694	-0.98948	-1.00856	0.339303	0.296914	-0.552949	-0.873651	0.0263465	-0.66023	1.90819	1.14874	1.27774	1.3753	-0.0444819	1.65027	0.764257	-0.460084	-0.116375	1.38155	0.765493	-0.576647	0.312965	1.80123	0.493878	-0.726012
M5	MAX(+)	-0.894457	-0.165127	-0.894457	-0.894457	-0.894457	-0.587492	-0.894457	-0.894457	-0.894457	3.52776	-0.894457	-0.894457	-0.10673	1.71175	0.819549	0.802722	0.11707	-0.389234	0.226116	-0.894457	0.114396	-0.336264	-0.602417	0.729219	0.444642	0.970519	0.379483	-0.330906	0.402719	1.28284	0.828404	-0.894457
M5	MEIS1(+)	-0.673452	0.889213	-0.0757851	-0.928304	-0.899529	0.0251044	2.65e-05	-1.10342	-0.56583	-0.0851834	-0.642684	-0.265538	-0.739123	-0.477165	0.357361	-0.364692	-1.05578	-0.893138	-0.187231	0.120428	-0.552537	-0.288226	0.166473	-0.361537	-0.354209	3.70447	0.870797	0.285269	-0.252586	0.806125	1.12363	2.41705
M5	MXD4(+)	-0.704121	-1.32604	-0.0862239	-0.959479	-0.922335	-1.27213	-0.594532	-0.487994	-0.240204	-1.80848	-0.0158499	-0.0981209	-0.436564	-1.65099	-0.29001	-0.785182	1.90844	-0.495958	1.42516	0.957067	0.606995	1.22755	1.83486	0.741268	0.0680923	0.400882	0.746143	0.649841	0.747447	1.41185	0.538853	-1.09023
M5	POU2F3(+)	-0.412106	1.75543	-0.367681	-0.181761	-0.14771	1.10444	-0.298699	-1.26474	-0.542566	0.00711894	0.224288	-0.0784934	-0.57714	-0.475594	-0.135838	-0.0925404	-1.1948	-1.00313	-0.419276	-0.785785	-0.462494	-0.49992	-0.427443	-0.503645	-0.470045	2.12826	0.261151	-0.49521	-0.334622	0.680336	1.66971	3.3405
M5	PPARG(+)	-0.707221	0.970759	-0.377165	-0.540583	-0.772355	0.734514	-0.575399	0.412087	-1.09611	0.14839	-1.06529	-0.609136	-1.1608	0.218193	-0.887121	-0.682903	-1.21788	2.26084	-1.24157	-0.214881	-0.154552	0.520907	-0.559052	-0.49435	0.471118	3.14945	0.358251	0.240999	0.28714	0.849654	0.398745	1.33532
M5	RARG(+)	-0.058468	1.26202	-0.107007	-0.182077	-0.12308	1.37856	-0.0736699	-0.330277	-0.310987	-0.834435	-0.406186	-0.417512	-0.354386	-0.692967	-0.514367	-0.57617	-0.040624	-0.961128	-0.313659	-0.255284	-0.407782	3.95385	-0.0912261	-0.396256	-0.285908	2.34225	-0.304834	-0.41329	-0.134866	1.04972	-0.63165	-0.768314
M5	RORC(+)	-1.05297	-0.616373	-0.423036	-0.250454	-1.50001	-0.920782	-1.24655	0.879455	-1.50001	0.141013	1.555	-0.787597	-0.976246	0.0207788	-0.409959	-0.393696	0.674364	0.813766	0.259369	1.02497	-0.399259	1.84623	-0.676074	-0.366391	-0.278191	2.46957	-0.210513	0.0733917	0.744413	1.9662	-0.468545	0.00813214
M5	RXRA(+)	-0.982618	0.147134	-0.0932184	-0.354515	-1.25864	-0.0780198	-0.529206	-0.573076	-1.32056	-1.21093	0.583534	-0.24335	-1.45394	-1.15154	-0.385985	-0.248989	0.632896	-0.25468	0.977891	0.77585	0.315766	3.23413	0.705325	0.790667	-0.369265	2.27229	0.151567	0.118474	-0.278312	0.931805	-0.239314	-0.611166
M5	SAP30(+)	-0.506173	0.706619	-0.948296	0.173356	-0.144666	1.12404	-0.980203	0.483561	-0.122888	-0.808471	0.62656	1.36021	-0.384548	-0.188819	-0.143547	0.928306	0.617022	-0.750919	-0.218423	0.0536018	-0.689312	2.91727	-0.973302	-0.030065	-0.47441	1.77407	-0.55804	-0.0254222	-0.527294	1.19247	-1.25014	-2.23214
M5	SMARCA4(+)	-0.0928294	1.56748	-0.487973	0.348319	-0.23484	1.17386	-0.743044	1.39374	-0.159332	-0.195162	0.606104	1.34273	-0.302994	0.0978194	-0.140995	0.65053	0.420492	-0.291189	1.28868	1.09487	-0.426349	1.22411	-1.39342	0.36827	-1.66988	0.399571	-1.66032	-0.458303	-1.38948	1.03673	-1.70838	-1.6588
M5	SNAI2(+)	-0.754876	0.602198	0.433589	-0.340228	-0.691707	-0.185516	-0.167018	-0.583042	-0.53793	-1.72813	1.8472	-0.140975	-0.702415	-1.74298	0.61137	-0.218378	0.137919	-1.79085	0.95265	0.0191351	-0.577681	1.57112	0.616656	-0.206522	-0.580207	2.98751	0.603359	-0.208451	-0.202052	0.996932	0.271663	-0.292347
M5	TBPL1(+)	0.804422	-0.711596	-0.711596	-0.189548	-0.711596	-0.711596	2.98336	-0.711596	1.93061	2.46361	-0.711596	-0.711596	-0.146406	-0.562186	-0.711596	0.658654	-0.222591	-0.495439	-0.711596	-0.711596	-0.113653	0.00334805	-0.546202	-0.711596	-0.308557	1.36566	-0.0233574	-0.711596	0.133618	1.27377	0.241631	-0.711596
M5	TCF7(+)	1.4669	-0.107286	0.667728	-0.0484893	0.01724	-0.384413	0.65031	-1.57563	0.802553	2.19833	-0.750662	-1.29064	0.426701	2.13891	-0.0817837	-0.804818	-0.620145	-0.504306	-0.47876	-1.42421	-0.0899602	0.100888	-0.206162	0.122577	-0.885419	1.53173	-1.01488	-0.0773315	-0.462597	1.99674	-0.567164	-0.745948
M5	TFAP2A(+)	-0.0944734	0.977398	0.0308644	-0.00591299	-0.388842	1.0528	-0.106207	-0.1247	-0.632793	-0.600159	-0.86428	-0.793257	-0.773582	-0.41664	-0.754046	-0.784678	-0.132328	-0.383115	-0.515905	-0.218334	-0.22219	3.75752	-0.191379	-0.162725	-0.422638	2.69315	-0.123747	-0.249819	-0.412487	1.44538	-0.231861	-0.351011
M5	TFCP2L1(+)	-0.294448	0.732144	-0.0634663	0.274148	-0.338181	0.296128	0.490133	-0.263198	-1.08694	2.35362	-0.204085	-0.15466	-1.09916	0.770927	-0.442529	-0.323264	-1.88247	2.62607	-1.61057	-0.49626	-0.476814	-0.723719	-0.721532	-0.562426	0.22121	2.13926	0.25254	-0.263653	-0.467052	0.0230659	0.321295	0.97388
M5	TFDP1(+)	-0.607292	-0.106184	-0.823461	-0.0412011	-0.918071	-0.0255442	-1.01477	0.555303	-0.685981	-1.58041	0.445944	0.270896	-0.639216	-0.774419	-1.40214	-0.196779	1.77646	-0.920642	0.0678258	1.43322	0.364923	2.54968	-0.372783	0.495861	-0.21188	0.93526	-0.402679	0.46722	0.18764	2.47908	-0.440559	-0.865301
M5	TP63(+)	0.118278	1.78915	0.389897	0.233153	-0.0437802	1.0235	-0.0438508	0.0298641	0.894538	-1.67031	-1.15493	-1.38887	0.228375	-0.902926	-0.29057	-0.45676	-1.88084	-0.126947	-0.863238	-0.696914	-0.0892196	-0.39238	0.46016	-0.929622	0.183208	2.5987	1.24302	-0.715445	-0.26217	0.0463055	1.26592	1.40471
M5	YBX1(+)	0.109569	1.64869	-0.588719	0.177354	0.272808	2.22329	-0.200974	1.32944	0.209759	-1.10108	-0.564788	0.277667	0.0476337	-0.0685968	-0.951352	-0.129334	0.825082	-0.0843469	-0.209572	0.439511	-0.545586	2.28	-1.23196	-0.286341	-0.902779	1.17978	-1.16744	-0.395984	-0.670123	1.18819	-1.41058	-1.69922
M5	ZBTB40(+)	-0.419099	0.453442	-0.103012	-0.939264	1.11532	-0.62159	-1.46423	-0.455136	0.274712	0.425553	0.429754	-0.526218	0.0189371	-0.186742	-0.132742	-0.450591	-1.0809	0.838706	-0.874971	-0.512136	-0.0890146	-1.11878	-0.829396	-0.989099	-0.0950943	2.82125	-0.126335	0.373596	0.322233	0.503622	0.209263	3.22796
M5	ZBTB7A(+)	-1.19715	-0.807733	-0.651515	-0.601284	-1.47169	-0.965649	-0.720663	-0.504112	-1.17799	-1.44696	0.166385	-0.735668	-1.10992	-1.35665	-0.811358	-0.505182	1.37357	0.453401	1.27299	1.19581	1.12095	1.89869	1.19337	0.925173	0.0733826	1.47339	0.668454	0.340314	0.389943	0.875174	0.511948	0.130574
M5	ZBTB7B(+)	-0.516001	-0.162971	0.486557	0.0540281	-0.847592	0.570686	-0.723818	-0.660527	-0.707771	-0.842402	-1.44454	0.570055	-0.668688	-0.950193	-0.361483	-0.210629	1.45305	-1.24409	0.183268	-0.16894	0.300788	3.66668	-0.376965	0.798311	-0.035189	1.60658	-0.606396	-0.406159	0.467877	1.32076	-0.43612	-0.108168
M6	BRF2(+)	0.398765	-1.14855	1.23248	0.311189	-0.289105	-1.36719	0.445706	0.268473	-0.715433	0.673828	1.62451	0.0833147	0.577535	0.134823	1.93008	0.396201	-0.965398	-1.40636	2.2688	-0.35564	0.235268	-1.82714	0.754916	-0.0775667	-1.07361	-1.25659	0.46334	-0.647246	-0.812925	-0.959781	0.80388	0.299431
M6	CREB3L2(+)	-0.690243	-1.22769	1.94951	-0.229047	-0.554601	-1.19312	2.05178	0.607774	-0.113148	-0.890105	0.662508	0.576163	-0.43403	-1.08816	0.631277	0.263157	-0.96444	-0.923802	1.678	0.421328	-0.681271	-1.52164	0.707689	0.202959	-0.649939	-1.34421	0.98722	0.397612	-0.691516	-0.48905	1.20258	1.34644
M6	CREB5(+)	-0.454287	-0.663655	0.0234868	-0.639451	-0.721368	-0.64329	0.251603	-0.456087	-0.257991	-0.401033	-0.747785	-0.571983	-0.514566	-0.544256	-0.227178	-0.637737	-0.221473	-0.504661	0.862059	0.00865638	-0.183697	-0.694	1.53497	0.455177	-0.00608606	-0.668309	2.42697	0.258295	0.0736545	-0.373121	3.98333	0.253818
M6	DBP(+)	-0.387481	-0.770385	1.06907	-0.455855	-0.371825	-0.677963	0.787099	-0.54062	-0.714787	-1.03744	0.707813	-0.803745	-1.09819	-1.24791	0.498449	-0.711063	-1.11333	-0.258031	1.20715	0.570181	-0.204194	-0.871234	2.41972	0.137136	-0.254667	-0.18495	2.35155	0.423711	-0.55212	-0.823818	1.87933	1.02839
M6	EMX2(+)	-0.765196	-0.736005	0.488754	-0.695472	-0.809477	-0.764697	0.664273	-0.270667	-0.809477	-0.671201	-0.0461636	-0.299348	-0.809177	-0.747771	0.688476	-0.22948	-0.418216	-0.799814	1.53344	0.38179	0.209364	-0.58969	1.99947	0.197732	-0.647978	-0.108056	2.51083	-0.169759	-0.640456	-0.050745	3.02561	-0.620894
M6	FOXO4(+)	-0.405512	-0.964908	1.10336	-0.242562	-0.285733	-1.06625	0.888159	0.582114	-0.243798	-0.879543	1.76225	0.0382055	-0.188027	-1.01232	1.04158	-0.00589675	-0.741565	-1.2174	1.32556	-0.000802318	0.288888	-1.37046	2.44848	0.792578	-0.820761	-1.13658	1.55603	-0.201542	-0.733212	-1.00746	1.24305	-0.545917
M6	HOXA5(+)	-0.62451	-1.08287	0.580016	-0.29785	-0.580182	-1.07455	0.506151	-0.348976	-0.582779	-1.0539	1.09809	-0.0652394	-0.529356	-1.01509	1.15109	0.033424	-0.527511	-1.15171	1.71915	0.375337	-0.175974	-1.00598	2.7082	0.178144	-0.439234	-1.02518	1.77511	0.149036	-0.450536	-0.81009	1.569	0.998785
M6	HOXB5(+)	-0.705418	-0.438545	0.486375	-0.536215	-0.758707	-0.584886	-0.165237	-0.899382	-0.788755	-0.816894	1.08421	-0.425704	-0.771976	-0.89375	0.625863	-0.0901007	-0.261921	-0.945584	2.40329	-0.307333	0.0152811	-0.67465	2.65932	0.199561	-0.460977	-0.431519	2.22722	-0.239348	-0.391764	-0.582588	1.57488	0.895251
M6	IRF5(+)	-0.0666008	-0.472673	1.41577	-0.502434	-0.343654	-0.397113	2.23397	-0.768412	-0.128735	0.191498	0.260784	-0.158824	-0.185501	-0.353476	0.745783	0.108676	0.365634	-1.29311	2.10909	-0.481352	0.53623	-1.31872	1.11155	-0.450732	-0.687514	-1.02737	1.03965	-1.81068	-0.204287	-0.971504	2.13574	-0.631683
M6	MEOX2(+)	-0.533214	-0.959904	0.0161943	-0.100819	-0.800761	-0.993207	0.478975	-0.529678	-0.761021	-0.738192	0.164402	0.160866	-0.235258	-0.945371	0.993482	0.220844	-0.576262	-1.07613	1.10935	0.526049	-0.349385	-0.974596	3.77527	0.356611	-0.342289	-0.677909	1.66106	0.0732761	-0.224078	-0.719704	0.752804	1.24859
M6	MSC(+)	-0.611812	-1.05324	0.701391	0.0939993	-0.632484	-1.03117	0.840904	0.55813	-0.473498	-0.986433	0.923557	0.154783	-0.746842	-1.0158	1.0419	0.221241	-0.869359	-1.11944	1.3605	0.465788	-0.56453	-1.26271	0.99592	0.393564	-0.34627	-1.11315	2.25078	0.592332	-0.519036	-0.901843	2.59552	0.0573092
M6	PHF21A(+)	0.310634	-0.677763	-0.401029	-0.242863	-0.326137	-0.826699	-0.900195	-0.900195	-0.877566	-0.722659	0.193533	-0.157557	-0.389771	-0.671152	-0.0739904	-0.335282	-0.23977	-0.490227	3.17677	-0.142471	0.690982	-0.67486	1.82486	-0.544643	0.378901	-0.583879	2.74779	-0.297136	0.979088	-0.495155	1.11493	-0.446486
M6	PKNOX1(+)	-0.392688	-0.856287	1.86329	0.177195	-0.458605	-0.711215	1.34593	0.673581	-0.875474	-0.627838	1.66785	-1.1784	-1.14766	-0.626854	1.06109	-0.549461	-1.14352	-1.39267	1.04475	0.499074	-0.0955303	-0.497404	1.49709	0.645087	-0.447321	-0.813747	1.68747	0.0888689	-0.840879	-0.435442	1.57967	-0.739959
M6	PKNOX2(+)	-0.740854	-0.449213	2.364	-0.340829	-0.484821	-0.845351	1.94807	0.952858	-0.438936	-0.817036	-0.410295	-0.16079	-0.473151	-1.15695	0.74556	-0.0460473	-0.657126	-0.830276	2.09138	-0.259279	0.12597	-1.28449	0.275349	-0.17697	-0.0534967	-1.13584	1.41811	-0.154371	-0.458669	-0.948573	1.92875	0.473322
M6	PRDM6(+)	-0.636294	-0.998392	0.762546	-0.26512	-0.669009	-1.09528	0.732131	-0.209325	-0.63599	-0.855478	1.03292	-0.148673	-0.562218	-0.942294	0.920714	-0.201445	-0.960886	-0.798983	0.934996	0.292626	-0.442173	-1.13889	2.26262	0.040014	-0.253457	-0.969456	2.27583	0.349614	-0.303342	-0.787652	2.30638	0.963957
M6	PRRX2(+)	-0.729742	-1.05	0.599557	-0.186761	-0.706955	-1.01556	0.542428	0.406959	-0.407704	-1.20274	0.943195	0.260304	-0.574516	-1.16354	1.20883	0.143648	-0.363563	-1.15448	1.30722	0.479576	-0.322479	-0.974032	2.99801	0.392214	-0.593483	-1.16559	1.73651	0.273075	-0.587561	-0.601727	1.4611	0.0478149
M6	RUNX2(+)	-0.38053	-0.800269	0.295473	-0.676488	-0.301178	-1.01648	0.367725	0.462226	-0.369613	-0.761533	-0.131206	-0.864168	-0.181142	-1.02761	-0.311088	-0.310893	-0.390741	-0.887156	0.300658	0.454761	-0.171438	-1.12241	3.35005	0.421442	0.0411092	-0.864332	2.80777	0.846928	-0.0791818	-0.480317	1.30064	0.478993
M6	SIX1(+)	0.703644	-0.706005	0.232575	0.356326	0.0744732	-0.533751	0.58494	0.592252	0.153222	-0.00675419	0.270004	-0.70145	-0.268858	-0.556846	1.8313	-0.302017	-1.09302	-1.01159	0.798104	-0.222137	-0.460296	-1.59097	-0.399396	-0.466658	0.385716	-0.986334	2.19834	0.113327	-0.19958	-1.13337	3.21704	-0.872231
M6	SIX2(+)	-0.690869	-0.843794	1.53534	-0.0809557	-0.723336	-0.87176	1.67831	0.749724	-0.722834	-0.845906	1.69229	-0.118158	-0.72628	-0.795395	1.30576	-0.373553	-0.918074	-0.957524	0.639759	0.213933	-0.378965	-0.875305	1.71801	0.298414	-0.806895	-0.948427	1.7845	0.487734	-0.779495	-0.831248	1.71623	-0.531241
M6	TBX19(+)	-0.886721	-1.0671	1.60833	0.0903322	-1.06598	-1.08183	0.763354	-0.12861	-1.19503	-0.484972	-0.443754	-0.892558	-0.755779	-0.514879	1.3448	-0.544324	-0.539744	0.110264	-0.440461	-0.514323	0.0474876	-1.13465	2.50367	-0.187726	0.57082	-0.237235	2.37949	0.518364	0.523702	-0.49675	1.56172	0.590101
M6	TBX3(+)	-0.799917	-0.979659	1.45221	0.344785	-0.847033	-1.00133	0.897889	0.630196	-0.324103	-0.618889	0.349041	-0.0783693	-0.442576	-0.728527	0.792518	0.306018	-0.375867	-1.085	1.63137	0.265165	-0.758151	-1.13227	1.89088	-0.0921094	-0.81824	-1.13669	2.49654	0.464877	-0.687848	-0.849045	1.69592	-0.461805
M6	TCF21(+)	-0.624072	-0.785558	0.685308	-0.326031	-0.592599	-0.823003	0.597491	-0.418934	-0.723242	-0.7871	1.14958	0.0376844	-0.735267	-0.755782	0.819347	-0.402017	-0.691573	-0.841286	2.19342	0.489469	-0.535065	-0.765739	2.1462	-0.123666	-0.691747	-0.833096	2.14201	-0.148677	-0.669175	-0.709718	2.15956	0.563284
M6	TWIST1(+)	-0.547675	-1.11796	0.737495	-0.03641	-0.589201	-1.16827	0.776248	-0.0841388	-0.568383	-1.03261	0.823569	0.0947575	-0.664743	-1.08349	0.89592	0.136411	-0.66642	-1.1772	1.17506	0.193998	-0.332357	-1.19219	1.7754	0.323216	-0.24386	-1.04789	2.29598	0.598939	-0.311728	-0.849577	2.50622	0.380889
M7	CREB3(+)	-0.605061	-1.18937	-0.715876	-0.0703258	-0.661591	-0.977077	-0.345916	2.03348	0.406064	-1.89839	-0.0443028	0.849497	-0.081317	-1.38019	0.517631	0.693808	1.67955	-1.24857	1.77122	1.74388	-0.343098	0.250744	0.563007	0.589379	-0.973923	-0.82548	0.148004	0.282906	-0.229002	1.19071	0.00814901	-1.13854
M7	EOMES(+)	0.254227	0.573253	-0.929799	1.0527	0.522945	-0.109551	-0.739162	1.94909	0.0280886	-0.00573475	2.02468	-0.126765	-0.592744	-0.325518	-0.383029	0.729652	-0.332711	0.116904	-0.38364	-1.04922	1.19772	0.110902	0.0254403	1.83695	-0.874131	1.34551	-1.17781	-0.33993	-0.61682	0.228958	-1.95876	-2.0517
M7	FOXJ1(+)	-0.143859	-0.857711	0.172313	-0.390117	-0.0381068	-1.22501	-0.565142	-0.633614	0.386233	-1.06212	2.79051	-0.0500897	0.171642	-1.30892	-0.117929	0.381246	0.581565	-1.24108	1.43822	-0.611686	1.0004	-1.35475	2.47026	-0.00340017	1.02263	-0.68148	0.815949	-0.386902	0.614755	-0.764497	0.140893	-0.550222
M7	GFI1(+)	-0.306723	-0.879542	-0.959351	-0.22366	0.01285	-1.30042	-1.3823	-0.180178	1.48917	0.301263	-1.69911	-0.244517	1.32129	-0.474074	-1.18656	1.26039	0.45638	-1.19275	-0.70405	0.912169	0.173334	0.0367355	-0.100294	1.67649	0.206365	0.994869	-0.864193	1.29257	1.57869	1.29966	-1.36409	0.0495909
M7	HINFP(+)	1.28985	0.301945	-0.568539	-0.638885	1.43239	1.25302	-0.565307	-0.401539	1.28805	-0.478728	-1.81758	0.117476	1.64766	-0.00456443	-0.513044	-0.221954	1.7114	-0.451988	-1.18258	-0.373603	-0.901801	2.01846	-0.449646	0.418622	-0.830848	1.46601	-1.23568	-0.435452	-0.396981	-0.125729	-1.22332	-0.12712
M7	HLF(+)	0.250381	0.350116	-0.491038	0.385463	0.826978	-1.04302	-1.30645	1.2487	1.18499	-1.8354	-0.780185	1.49447	1.2141	-1.75951	-0.0329575	1.29074	0.107202	-2.1012	-0.0146055	-0.0757421	0.19223	1.84779	0.469974	-0.0555163	-0.479753	1.30338	-0.381811	0.256947	-0.30313	-0.262779	-0.739839	-0.760517
M7	HOXC10(+)	0.911361	-1.21044	0.199572	1.11038	1.13345	-1.64327	-0.836565	0.353485	1.12457	-0.86836	0.524511	0.530101	1.46966	-0.701268	0.959338	0.82943	1.26575	-1.47718	0.276015	0.46121	0.663966	-2.05918	0.0546457	0.643482	0.0193928	-2.07265	-0.572344	0.483352	0.221246	-1.11657	-0.680075	0.00295968
M7	IRF3(+)	0.441118	-0.664825	-0.171375	-0.252469	0.195176	-1.05385	-0.640205	0.700807	1.15224	-0.681826	2.48498	0.620814	1.06874	-0.369252	1.01083	0.00328938	2.26855	-1.22378	1.34428	0.141808	0.489325	-0.286065	0.725765	0.383194	-1.23704	-0.980197	-0.844894	-1.32457	-0.269458	-0.944359	-1.0353	-1.05146
M7	IRF4(+)	0.0834719	-0.638004	-0.242022	-0.172201	0.101797	-1.4625	-1.53814	-0.587252	1.10501	0.0778621	-0.856667	-0.842388	0.346861	-0.584766	-0.772265	0.362588	0.284225	-0.0769234	0.15705	-0.743193	2.60024	-0.272116	0.175115	2.25413	1.04886	1.77353	-0.739198	0.587519	1.04173	-0.143131	-1.48927	-0.839961
M7	NFE2L1(+)	1.14014	-0.934069	0.419124	-0.0720855	1.03526	-1.04474	0.107727	-0.142303	1.94913	-0.968812	0.218465	0.750353	1.60941	-0.835093	0.687892	0.615452	1.55064	-1.51584	0.639852	-0.464557	1.11312	-1.95835	0.371827	-0.281656	0.140268	-1.75109	-0.139733	-0.804157	0.694828	-1.08109	-0.0836194	-0.966284
M7	NFIC(+)	0.119573	-0.920686	0.494789	0.468518	-0.0648638	-1.28544	0.492562	0.596857	-0.0367447	-2.24131	3.18678	0.0936572	0.159711	-1.38725	0.116209	-0.365143	1.41146	-2.06751	0.694023	0.779951	-0.0189971	0.0750773	0.805296	0.185984	-0.382347	-0.149504	0.0821219	0.0937559	0.261147	0.160727	-0.0137067	-1.34469
M7	NR1H2(+)	-0.256836	-1.27906	-0.346025	-0.662302	-0.864642	-1.32012	-0.804271	0.442898	-0.103249	-1.68204	-0.378324	-0.34807	-0.165919	-1.66912	-0.272336	-0.333631	2.1912	-1.82554	0.667717	1.28953	1.31553	-0.237726	1.03887	1.28789	1.12857	-0.272914	0.517019	0.766503	1.4133	-0.0282702	0.498335	0.293018
M7	PAX5(+)	-0.807893	-0.0028102	-2.14471	-0.564933	-1.01628	-0.931375	-0.437007	-0.00456601	-0.0865662	-0.0638036	-0.314991	0.375304	-0.412748	0.0590665	1.33189	0.0106489	0.433653	1.10712	1.98575	0.238006	2.66775	0.351582	0.576681	1.74329	-0.483412	1.05422	-0.817658	-0.891382	-0.664232	-0.488647	-0.907306	-0.894651
M7	PURA(+)	-0.125487	-1.23586	-1.24588	-0.896598	0.214141	-0.92279	-1.0118	-0.789198	0.965475	-1.36427	-0.228548	-0.240104	0.955643	-1.33846	-0.665319	-0.471865	3.30499	-0.371816	-0.0454558	0.0288344	1.10093	0.335112	1.20436	0.0743728	1.15579	0.232912	0.241769	-0.17912	1.68889	0.0214289	-0.076218	-0.315866
M7	RELA(+)	0.446837	-0.930985	4.51e-05	0.385718	0.587272	-1.21955	-0.748322	0.476215	1.22209	-0.803599	1.20676	0.920269	0.764839	-1.10857	1.19955	1.23605	1.14003	-0.8868	0.781311	0.173964	1.22922	-1.73854	0.816995	0.433854	0.414307	-1.73447	0.0212688	-0.559322	0.168412	-1.88712	-0.400422	-1.60731
M7	SF1(+)	0.223639	0.806313	-1.03989	1.39376	1.91281	1.55067	0.17014	0.708532	0.716757	0.15602	-0.492526	0.490844	-0.793033	-0.513647	-0.261737	0.361297	-1.32059	0.756926	0.252537	-0.278703	0.916971	-1.62527	0.355327	1.68409	-0.231126	-0.317567	-0.505662	0.734942	-1.0311	-1.51181	-1.52627	-1.74263
M7	SMC3(+)	3.34225	0.71755	0.494233	1.14422	0.711304	0.436276	-1.42865	-1.42865	0.359746	0.77541	-1.42865	-0.362818	1.128	-0.783878	0.794254	0.657386	-0.865587	-0.703323	0.91453	-0.91586	0.438621	-0.316858	-0.589058	0.619655	-0.506564	-0.273873	-0.318174	0.143234	-0.245957	-0.384493	-0.695621	-1.42865
M7	SPI1(+)	0.11428	0.0264473	-0.0039459	1.81192	0.599279	-0.478097	0.579134	-0.572728	-0.488562	1.02546	-0.208379	1.70832	-0.195874	0.0352977	0.0583701	1.83721	-0.579459	-0.0683144	-0.307476	-0.536535	1.80378	-1.83098	-0.152581	1.92236	-0.46222	0.320185	-1.279	-0.428324	-0.259024	-0.959675	-1.42208	-1.60877
M7	TFE3(+)	0.0907068	-1.19413	1.40403	0.706449	0.944364	-1.42398	0.619732	0.475772	0.331599	-0.330487	1.98715	0.568621	1.13402	-0.156769	1.03493	-0.140413	0.674724	-2.30106	-0.0613458	0.470272	0.407647	1.4052	-0.420716	0.69072	-0.761794	-1.0125	-1.43893	-0.524495	-0.502843	0.0408968	-1.41019	-1.30719
M7	TFEC(+)	-0.360206	0.587116	-1.1559	0.135768	-0.951902	0.14107	-0.909042	-1.23354	-0.14705	-0.984087	-2.03032	-1.0996	-0.616529	-1.07376	-0.809719	-0.581089	1.64715	0.392865	0.249043	-0.0973819	2.12777	0.463549	1.01539	0.461284	1.4068	1.08102	-0.134462	0.513787	2.02103	-0.212343	-0.449223	0.602527
M7	THAP11(+)	-0.0814645	-0.892994	0.434277	-0.379305	-1.13812	-1.22266	-0.675541	0.365415	-0.521361	-0.623237	1.94403	0.184011	0.0827608	-0.786502	-0.0285213	0.364601	2.10157	-1.25163	1.37816	0.98023	0.968523	-1.25151	1.37035	1.67842	-0.0593648	-1.05744	0.67367	-0.840213	0.608844	-0.979664	-0.0847599	-1.26059
M7	TP53(+)	-0.448359	0.123564	0.235249	-0.541389	-0.305007	-0.00953301	-0.639188	-0.867592	0.141649	0.142979	-1.14188	-0.781786	-0.101942	-0.365587	0.0067187	-0.991578	-0.332938	0.6245	0.152883	-0.691579	3.72034	-0.106645	1.73527	2.25664	-0.519465	1.14861	-0.508672	-0.740936	-0.415818	0.0637671	-0.745922	-0.0963628
M7	UBP1(+)	3.09644	0.185771	-0.976675	-0.0593677	-0.976675	-0.603612	-0.976675	-0.976675	-0.976675	0.428299	-0.702588	1.49011	0.817437	0.675098	-0.781769	2.1378	-0.574953	-0.345519	0.475333	-0.976675	0.222273	-0.619351	-0.423607	1.20945	0.195261	-0.334919	-0.484303	-0.714008	0.978598	0.711286	-0.142432	-0.976675
M7	USF1(+)	0.417001	-0.744059	-0.420486	-0.473059	0.603785	-0.28287	-0.468391	-0.139313	1.62386	-0.802508	0.883454	-0.0311108	1.32567	-0.664337	-0.503897	-0.18936	3.14921	-0.92001	0.659886	0.33234	1.07553	-0.783053	0.382231	-0.104722	0.247684	-1.32101	-0.0569758	-0.562192	0.879174	-0.508604	-0.107482	-2.49638
M7	USF2(+)	-0.532609	-0.99951	-0.834191	-0.200591	-0.482697	-1.28446	-1.09406	-0.297208	-0.117404	-1.93532	0.422343	-0.255995	0.199528	-1.35679	-0.205096	-0.472405	2.8833	-0.28111	1.36562	1.19001	1.77527	-0.0696675	1.49601	1.04395	0.330095	-0.29022	0.386321	-0.0715953	0.630889	-0.151622	0.0655606	-0.85635
M7	ZBTB32(+)	-0.0826745	-0.416799	0.160654	-0.491231	-0.122077	-0.143516	-0.128248	-1.36414	-0.903146	-0.071023	1.76586	-0.613076	-1.02448	-0.459522	-0.151549	-0.843954	-0.404567	-0.676731	0.583502	-0.417717	2.88619	0.0500033	1.48071	3.00561	0.213734	0.318543	-0.247702	-0.18694	-0.514901	-0.428455	-0.953132	0.180766
M7	ZNF362(+)	-0.196511	-1.00304	0.0695894	-0.548733	-0.689534	-0.939642	-0.110452	-1.22647	-0.887026	-0.635783	3.55795	0.798158	-0.853792	-0.678161	1.02488	-0.174723	0.98365	-0.826825	1.69216	0.122005	0.902113	-0.795657	1.43574	0.790254	-0.161286	-0.9031	0.194804	-0.108399	0.258636	-0.384335	-0.352602	-0.353866
M7	ZNF444(+)	-0.863874	-1.0803	-1.23533	0.390953	-0.252275	-1.44673	-1.38316	0.135562	-0.0332516	-0.501679	0.875003	0.745195	0.769061	-0.938319	1.43992	1.43657	2.58032	-1.22378	0.588859	1.41355	0.536225	1.52609	-0.500896	-0.10073	-0.378142	-0.44098	-0.809083	0.0828667	0.15894	0.19322	-0.467982	-1.21583
M8	CREM(+)	0.774744	-0.472775	-0.364323	0.911003	1.58902	-0.0207573	-0.0936188	1.0558	1.91389	1.17801	0.678026	1.20149	1.22556	0.396987	0.0413963	1.56433	-0.953346	-0.598773	-1.33549	-1.1096	-0.308078	-1.93013	-0.819441	-0.0805515	0.522684	-1.0678	-0.517584	-0.0101222	0.00493426	-1.50571	-1.04729	-0.822481
M8	ELK1(+)	1.177	-0.175553	0.552041	0.268897	0.968997	0.672907	0.416746	0.181666	1.58003	0.424127	-0.578257	1.11306	2.28455	0.758311	0.524344	1.92262	0.81904	-1.24008	-0.810091	-0.463423	-0.539308	-1.556	-0.886441	-0.785833	-0.744206	-1.54331	-0.915672	-0.743092	-0.397406	-1.06539	-0.741162	-0.479103
M8	ETV3(+)	1.3555	-0.147829	-0.530423	0.453385	2.16744	0.432685	0.0981844	1.51962	1.94331	-0.459226	0.41785	0.888874	1.27516	-1.01383	0.556041	0.731095	-0.494305	-1.31418	-0.591551	-1.18117	-0.0436274	-1.67237	-0.754795	-0.846973	0.259404	-1.53302	0.200782	-0.52943	0.178267	-0.425104	0.480368	-1.42013
M8	GABPA(+)	1.67271	-0.545609	0.227018	0.784486	1.27843	-1.00472	0.835759	0.486506	1.18507	-0.362686	0.425139	0.69265	1.03885	-0.543381	0.918534	0.818286	-0.712824	-1.41484	-1.23141	-0.70943	0.0163623	-2.44407	-0.962257	-0.888379	1.34573	-0.906435	-0.636758	0.317416	1.38669	-1.0841	-0.234849	0.252119
M8	HCFC1(+)	0.346838	-0.20459	-0.534781	0.952352	1.43322	-0.682781	0.157576	-0.0104114	1.84142	0.262104	0.0862085	1.09707	2.21817	0.171547	0.645189	2.49393	-0.270856	-1.28239	-0.611645	0.0599242	-0.733497	-1.22705	-0.71274	0.148702	-0.34189	-1.18624	-0.543635	0.244863	-0.326756	-1.20076	-0.89362	-1.39548
M8	HOXA1(+)	1.24195	-0.662022	-0.178982	-0.180783	1.4764	-0.668354	-0.228595	-0.197247	3.27057	-0.440529	-0.256747	-0.0708548	3.34273	-0.377565	0.226453	0.210685	0.0282458	-0.712807	0.162984	-0.608058	-0.189969	-0.709476	-0.525573	-0.566457	-0.13401	-0.712246	-0.38581	-0.584736	-0.056132	-0.665227	-0.437997	-0.409847
M8	HOXB7(+)	0.978451	-0.689338	-0.122929	0.213117	0.960731	-0.957767	-0.223551	1.75733	3.39275	-0.254971	-1.07884	0.115299	1.91674	-0.392831	-0.205718	0.401068	-0.122436	-1.02418	-0.792777	0.337039	0.0954137	-0.996352	-0.753168	-0.220513	-0.357222	-1.00382	-0.630486	-0.313127	-0.372785	-0.770787	-0.258902	1.37456
M8	HOXB9(+)	1.12031	-0.105842	0.243903	1.01707	0.804248	-0.489701	0.551381	-0.76669	2.05514	-0.842629	0.694334	0.168477	0.823748	-1.212	0.866615	2.38013	-1.27856	-0.843273	-0.756723	0.255869	-0.285496	-1.69708	-0.782001	-0.72484	0.818933	-0.974984	0.677636	0.340335	-0.155173	-1.0505	0.594436	-1.44707
M8	HOXD1(+)	2.09499	-0.371696	0.0390403	0.00899595	3.03667	-0.57669	-0.609809	-0.0986471	2.44874	-0.0438518	-0.0608117	-0.612424	2.22426	0.417366	-0.0727418	-0.407211	0.22951	-0.687935	-0.523255	-0.556531	-0.0940945	-0.790491	-0.589654	-0.613618	-0.0583591	-0.642637	-0.490877	-0.404782	-0.0357108	-0.717463	-0.609974	-0.830303
M8	IRF8(+)	0.647852	-0.726546	0.273228	1.24935	1.07087	-1.00106	-0.00885809	0.967906	1.99523	-0.198376	0.561793	1.63142	1.77563	-0.394699	0.321125	2.05708	-0.245245	-1.30957	-0.920309	-0.837202	-0.115752	-1.51475	-0.646968	-0.0983074	0.223811	-1.21612	-0.566372	-0.392702	0.154511	-1.17348	-0.737222	-0.826272
M8	KLF2(+)	1.62482	-0.540026	-0.228497	0.230187	1.8362	-0.577544	-0.416044	0.115643	3.14819	-0.367696	-0.27261	0.44339	2.83145	-0.21167	-0.0257076	0.57576	0.119371	-0.773493	-0.507896	-0.468355	-0.253137	-0.851245	-0.584478	-0.439414	-0.18728	-0.816027	-0.651878	-0.456265	-0.106558	-0.762317	-0.678885	-0.747984
M8	NR5A2(+)	0.815297	-0.282011	-0.153135	0.35401	1.69727	0.81039	-0.814344	-0.7031	1.53583	-0.175518	-1.08125	0.936716	2.4339	-0.0872373	-0.79624	0.179968	1.47788	-0.884525	-0.823839	-1.08802	0.994584	-1.03748	-0.831879	-0.386494	0.874074	-1.07876	-0.988276	-0.404819	1.4946	-0.538415	-0.725815	-0.723358
M8	PBX4(+)	1.12816	-0.236267	-0.746507	0.188164	2.18853	-0.774126	-0.646256	-1.36724	1.30561	0.42036	-1.36724	0.506693	2.81135	1.12304	0.087187	1.3314	0.157926	0.304758	-0.388131	-1.12014	0.238973	-0.989329	-0.732942	-0.635763	0.290275	-0.219041	-0.554839	-0.621373	0.583878	-0.720414	-0.589567	-0.957133
M8	POU1F1(+)	1.6529	-0.520837	0.0979798	0.0254778	2.35838	-0.568807	-0.406989	0.597427	2.86772	-0.420899	-0.632409	-0.340423	2.97783	-0.34444	-0.155454	0.0755026	-0.36552	-0.620374	-0.46609	-0.578914	-0.37228	-0.619472	-0.527429	-0.442995	-0.301557	-0.614091	-0.338015	-0.358385	-0.332353	-0.588023	-0.105054	-0.632409
M8	SP4(+)	1.52302	-0.780246	-0.196149	0.456924	2.3392	-1.3192	0.70028	0.915343	1.71863	0.206924	-1.31594	0.244848	1.16032	-0.374772	0.0562086	1.31855	-1.18138	-0.654004	-0.732278	0.326905	-0.0316298	-1.90545	0.176483	-0.468868	-0.012819	-1.55291	0.446977	-0.338728	-0.282814	-1.09025	-0.274105	0.920944
M8	STAT1(+)	1.01948	-0.508958	0.0194615	0.111956	1.49395	-0.648071	-0.300174	0.658015	2.33965	0.538897	0.254757	0.793586	2.48562	0.110163	0.432981	1.09487	-0.0635235	-0.0861025	-0.31983	-0.425301	-0.331912	-2.06863	-1.09151	-0.539476	0.0924164	-1.73126	-0.844256	-0.384032	0.243575	-1.31694	-0.761786	-0.267608
M8	STAT2(+)	0.772232	-1.26199	-0.291387	0.561889	0.903443	-1.34268	0.0348313	0.265537	1.88466	-0.356933	1.46587	1.50163	1.64947	-0.463539	0.97853	1.64895	-0.264489	-1.1902	0.0570869	-0.223807	-0.0146234	-1.88982	-0.490278	-0.0321848	0.251953	-1.78018	-0.131336	-0.356943	0.0380938	-1.35548	0.0993163	-0.667644
M8	ZNF317(+)	-0.0264079	-0.299887	-0.0678702	0.66467	0.20873	-0.137191	-0.272488	0.581651	1.63504	1.89275	0.470609	2.51771	0.948566	1.00044	0.550674	2.02527	-0.591856	-0.80841	-0.896754	-0.792303	-0.704566	-1.36482	-0.707501	-0.709519	0.229702	-1.22974	-0.513957	-0.500284	-0.138361	-1.12732	-0.84274	-0.993835
M8	ZNF71(+)	1.65353	-0.546789	-0.454754	-0.208971	1.54219	-0.604705	-0.580503	-0.0526608	3.29197	-0.145168	-0.32731	0.0745763	2.92858	-0.158431	-0.289192	-0.0619297	0.47396	-0.671111	-0.545159	-0.647214	-0.0592393	-0.56578	-0.526689	-0.538739	0.297015	-0.659301	-0.658361	-0.528352	0.481573	-0.601387	-0.633236	-0.678408
M8	ZNF84(+)	0.689904	-0.752666	-0.638156	0.673593	1.23187	-0.796449	-0.172019	0.504851	3.4475	-0.524793	-0.891341	0.792437	2.43842	-0.478864	-0.219275	1.49681	0.172664	-0.858161	-0.658742	-0.110557	-0.351886	-0.764263	-0.496172	-0.0464241	-0.145241	-0.807597	-0.453618	-0.196913	0.0447262	-0.796883	-0.636574	-0.69618
M8	ZSCAN29(+)	0.542672	-0.772467	-0.471271	0.142291	1.56975	-0.307221	-0.280713	0.402216	2.03293	1.89776	0.979966	1.42183	1.79377	0.936803	0.435177	0.774106	-0.740462	-0.550503	-0.57789	-0.257931	-0.457291	-1.70633	-0.821187	-0.606453	-0.102085	-1.44244	-0.90384	-0.530395	-0.258461	-1.21019	-1.13601	0.203859
M9	DLX1(+)	-0.629501	1.62655	-0.201067	-0.779081	-0.655945	2.07961	-0.779081	-0.779081	-0.0707529	-0.0441104	-0.779081	-0.779081	-0.283485	0.643978	0.012217	-0.779081	0.0983663	-0.369885	0.123514	-0.274299	0.220136	-0.0260382	-0.491283	-0.196109	0.03056	-0.482418	-0.15538	-0.572418	-0.294708	0.110031	0.270363	4.20656
M9	DLX6(+)	-0.593729	-1.05409	-0.440838	-0.434712	-0.593212	-1.04348	-0.486259	1.38601	-0.267427	-0.629471	0.0977519	-0.69482	-0.210934	-0.981387	-0.615685	-0.260859	-0.0667982	-0.935993	-0.264356	1.20397	-0.067826	-1.07983	1.1067	0.662888	0.51927	-1.08938	1.70069	1.18125	0.26613	-0.658567	1.11963	3.22537
M9	DMRT1(+)	-0.645603	-1.56022	0.16475	-0.0891029	0.137907	-1.87606	0.099609	1.82418	-0.150906	-0.739859	-0.620555	-0.0292531	0.0092806	-1.15188	-0.782206	0.256204	-0.975013	0.0177671	-0.184232	-0.221088	0.160907	-1.45958	-0.470694	-0.130442	0.966539	1.27969	1.25846	0.846487	0.377252	-0.374521	1.18161	2.88057
M9	FOXJ2(+)	0.537204	-1.42034	0.697735	0.445467	0.85563	-1.50142	1.25981	0.657937	0.452114	-0.174177	-1.08494	0.226116	0.448924	-0.805666	1.05226	0.280451	-0.998192	-1.28823	-0.918075	-0.51069	0.520905	-1.6752	0.973159	-0.149572	0.29614	-1.36848	0.366619	0.271543	0.294647	-0.731868	0.0060156	2.98417
M9	FOXP2(+)	-0.592601	-0.517337	-0.206626	-0.416808	-0.749913	-0.706565	-0.153091	-0.213636	-0.511449	-0.480948	0.316198	-0.201737	-0.499916	-0.604522	0.0076593	-0.322499	-0.78052	-0.484849	-0.112313	0.288223	-0.34388	-0.827322	0.18227	0.0382792	-0.116246	0.216251	1.10534	0.561654	-0.230234	-0.122923	1.96675	4.51331
M9	HOXA6(+)	-0.700779	-0.707078	-0.244035	-0.0413061	-0.6425	-0.788683	-0.116156	0.347813	-0.537652	-0.624489	0.354411	0.200622	-0.526033	-0.605945	0.205526	0.0645022	-0.453115	-0.690606	-0.216498	1.0558	-0.302505	-0.782883	1.24641	0.681985	-0.401752	-0.641769	0.299052	1.07499	-0.505706	-0.447581	-0.0703388	4.5163
M9	HOXD3(+)	-0.508597	-0.796619	-0.280208	-0.522182	-0.481744	-0.887514	-0.567651	-0.618746	-0.72211	-0.623111	-0.57265	-0.312963	-0.544791	-0.447126	-0.201176	-0.238604	0.71078	-0.848736	-0.51579	0.59514	2.47526	-0.838355	-0.383986	0.729794	1.61135	-0.700623	0.0556851	1.29597	0.985107	-0.501989	0.401701	3.25449
M9	HSF5(+)	0.50014	-0.52357	0.0800782	-0.429068	0.918084	-0.690288	-0.394095	2.8923	-0.488035	0.417458	-0.395513	-0.217138	-0.300603	-0.565048	-0.627893	-0.300458	-0.909147	-0.920899	-1.27954	0.0659147	0.417549	-1.62868	0.75723	0.0213575	0.572384	-1.11634	0.527952	1.165	0.669732	-1.01396	0.0512039	2.74388
M9	IKZF1(+)	-0.106393	-1.36728	-0.171509	-0.460147	-0.195941	-1.72958	-0.723227	-0.496169	0.0720072	0.81231	-0.361617	-1.06979	0.250684	-0.28175	-0.789881	-0.361454	-0.676625	0.0532768	-0.662656	-0.299703	1.35599	-1.73702	0.362301	0.0404502	1.52185	-0.198822	0.586271	0.850757	1.71237	0.272731	0.754886	3.04368
M9	IKZF2(+)	-0.87969	-1.46954	0.790606	-0.935627	-0.809449	-1.70981	1.1101	0.521235	-0.105526	-0.72359	0.761581	0.375234	-0.166627	-0.969351	0.139406	-0.834945	-0.939813	-1.30615	0.127693	0.0831014	0.340423	-1.2672	1.05149	-0.406552	0.777341	-0.564888	1.77189	-0.189235	0.707371	1.2018	2.35298	1.16574
M9	JDP2(+)	-0.659343	-1.2018	0.759236	-0.578702	-0.505537	-1.37049	0.320882	0.0531573	-0.239741	-1.17602	1.11669	-0.399161	-0.317817	-1.31626	0.829598	-0.217176	-0.530513	-1.01365	0.681056	0.319793	0.485681	-1.72834	1.40202	0.452875	0.703244	-1.26165	1.54842	0.688001	0.490845	-1.05041	1.65404	2.06107
M9	LHX4(+)	-0.224807	-0.0443806	-1.11695	-0.469653	0.208815	-0.669333	-1.11695	0.246416	-0.0127919	0.0301218	-1.11695	-0.585216	0.0954228	-0.560723	0.142685	-0.27442	-0.204444	-0.373524	0.139816	-0.327757	1.07291	-0.722224	-0.269488	-0.335688	1.97624	-0.378744	-0.190377	-0.232945	1.62895	-0.496839	0.127375	4.05545
M9	LHX9(+)	-0.375083	-0.375508	-0.233427	-0.238075	-0.40558	-0.43422	-0.321694	0.1466	-0.348559	-0.25813	-0.371405	-0.0319464	-0.366567	-0.301062	-0.0935815	-0.0556495	-0.369712	-0.31709	-0.282937	0.271815	-0.165514	-0.457406	-0.0269429	0.120657	-0.101042	-0.302897	0.0740391	0.55545	-0.12289	-0.207715	0.0627844	5.33329
M9	MAFG(+)	-0.928703	-2.27664	0.168948	-0.455966	-0.816248	-2.10267	-0.196856	0.952539	-0.610556	-0.974757	0.303473	0.503191	-0.841756	-1.26484	-0.536337	0.241281	0.885186	-0.312045	0.333771	0.94416	0.428131	-0.776863	0.572855	0.87002	0.410833	-0.810151	1.29914	0.986586	0.252009	0.175508	1.22755	2.34921
M9	NFIX(+)	-0.917937	-0.818132	0.425997	-0.192381	-0.853604	-1.07182	-0.0386256	-1.31015	-1.4197	-0.26406	0.828065	-0.201834	-1.1227	-0.790402	0.375149	-0.283238	-0.798724	0.288289	0.0447689	0.89201	-0.0238253	-0.943086	1.42694	-0.138687	0.0638001	0.190651	1.54444	0.181168	0.0879117	-0.32535	2.14601	3.01905
M9	NKX6-1(+)	-0.276688	-0.448749	0.508387	1.27878	-0.640166	-0.49201	1.07373	-0.588098	-0.640166	0.0170304	-0.640166	-0.640166	-0.640166	-0.086889	0.342372	0.541173	-0.406509	-0.571211	-0.330239	-0.584943	-0.408107	-0.528919	3.8844	-0.640166	-0.605115	-0.610478	-0.0922077	-0.640166	-0.488693	0.110992	0.891596	2.35156
M9	NRF1(+)	0.0945565	-0.643925	0.0131749	-0.828672	-0.588033	-1.30976	0.0977359	-0.964748	-0.424768	0.437229	-0.893027	-0.6796	0.137987	-0.126995	-0.54368	-0.723008	-0.633783	0.777559	-0.950335	-0.506311	0.823794	-1.3823	0.0343561	-0.165051	1.77433	-0.601443	1.28693	0.465748	1.71978	-0.410572	2.40782	2.30502
M9	PHF8(+)	-0.191472	-0.928012	0.0360839	-0.405583	-0.445568	-1.10017	-0.288115	0.895696	-0.330932	0.443452	0.954478	-0.29229	-0.0893947	-0.743743	-0.180217	-0.021566	-0.660971	0.916202	-0.386854	-0.572164	0.932668	-2.39223	-0.224714	-0.290939	2.0915	-1.41405	0.289409	0.759517	1.89674	-1.29379	1.10231	1.93472
M9	POU2F1(+)	-0.390829	-0.723732	-0.520407	-0.882467	-0.505997	-1.1295	-0.395931	-0.505731	-0.636206	0.0972775	-0.980698	-0.673616	-0.247605	-0.631199	-0.633556	-0.514452	-0.67403	0.028162	-0.613518	0.0466128	0.930418	-1.53304	0.686062	0.137618	1.67084	-0.0109293	1.58401	1.21382	1.49288	-0.27947	1.98474	2.61047
M9	PPARA(+)	-0.740266	-0.358994	0.129287	-0.236676	-0.520395	-0.861075	-0.336695	0.835468	-0.633693	-0.268989	-0.663327	0.674517	-0.423401	-0.653834	-0.101958	0.265985	-1.29024	-0.497422	-0.947384	-0.00546613	-0.00571639	-2.01855	-0.15221	0.0920493	0.790722	-0.140526	0.930292	1.8755	0.663661	-0.323492	1.52228	3.40054
M9	RBPJL(+)	-0.741074	-0.654278	-0.622903	-0.239841	-0.800707	-0.76747	-0.258856	0.366789	-0.707826	-0.69241	-0.800707	-0.406634	-0.674513	-0.717672	-0.682533	-0.32652	-0.608718	-0.702088	-0.290398	1.46347	-0.0142395	-0.694448	0.161243	1.13412	0.894781	-0.515714	1.52084	1.99476	-0.212058	-0.335836	2.10797	2.82347
M9	RFX3(+)	-0.0639261	-1.06679	-0.576255	-0.0545718	-0.233131	-1.21413	-1.2383	0.159636	-0.351971	0.16904	0.0933118	0.604741	0.135592	-0.263848	-0.649131	0.502047	-0.0645306	-0.504635	-0.800556	0.405387	0.393055	-0.425424	0.0742067	-0.295518	0.930809	-0.23783	-0.136349	-0.20287	0.653056	-0.112741	-0.331854	4.70349
M9	RFX5(+)	-0.714186	0.670225	0.964196	-0.525849	-0.887926	-0.204112	-0.299007	-0.887926	-0.628787	-0.602489	-0.887926	0.785002	-0.560755	-0.554536	-0.34967	-0.528691	-0.72267	-0.571571	0.636721	0.483115	-0.270856	1.31863	1.15362	-0.662369	-0.676295	1.22769	0.0547708	-0.671788	-0.687336	0.608362	0.0418101	3.9506
M9	SOX6(+)	-0.555185	-0.501705	-0.603606	-0.661454	-0.514882	-0.912956	-0.724887	0.469761	-0.596257	-0.446455	-0.299816	0.311968	-0.387595	-0.739202	-0.17015	0.0761076	-0.630918	-1.03592	-0.396351	1.51979	-0.0760014	-0.474716	-0.396961	0.454624	-0.229349	1.37748	-0.0964512	1.71292	-0.0429936	0.439093	0.0459454	4.08612
M9	SP3(+)	-0.197751	-0.726971	-0.0904299	-0.23188	-0.443651	-1.18495	-0.209122	0.107677	-0.143388	0.772097	0.339841	0.187506	0.0993228	-0.305571	0.240246	0.10116	-1.16434	0.356892	-1.05076	-0.153432	0.603869	-2.53172	0.172113	-0.254892	1.20701	-1.28197	0.765469	0.573175	0.897283	-0.970541	1.17965	3.33806
M9	TBX1(+)	-0.689968	-0.884881	-0.49646	0.11448	-0.83956	-1.03015	0.0732174	-0.970822	-0.755214	-0.706057	1.29125	-0.129916	-0.676068	-0.704242	-0.0453255	-0.358646	0.194305	-0.90672	0.0531329	0.560511	2.61582	-1.02082	0.0524552	0.102035	1.84789	-0.90398	0.302989	0.238334	0.806454	-0.711268	0.808553	2.76867
M9	TBX15(+)	-0.168328	-0.49604	0.432275	-0.109468	-0.240785	-0.643003	0.715916	0.0834403	-0.713031	-0.183342	-0.220823	-0.60869	-0.419559	-0.38246	0.0176613	-0.63644	-0.513985	-0.836867	0.0968094	-0.309885	-0.136586	-0.892697	0.394492	-0.542902	-0.229485	-0.779619	2.17984	-0.327959	-0.130302	-0.511612	3.77279	2.34064
M9	TBX20(+)	0.866454	0.123752	0.398095	0.2179	0.549709	-0.504223	0.785171	-1.61903	-1.13884	1.48506	0.875949	-1.65162	-0.211535	0.0820419	-0.48804	-0.858825	-1.064	-0.517673	-1.55439	-0.836318	1.23129	-1.99788	1.05007	0.335234	1.57409	-0.383555	0.32497	0.874005	1.09847	-0.511358	0.0487289	1.4163
M9	TCF7L1(+)	-0.538906	-0.915436	-0.319279	-0.583367	-0.691618	-1.03232	-0.481261	-0.755558	-0.463362	-0.415322	-0.248289	-0.411842	-0.654392	-0.681512	-0.555089	-0.270092	0.154735	-0.954912	0.542816	0.500697	1.5979	-1.06985	0.419851	0.472177	1.85155	-1.05252	0.850502	0.812016	1.16302	-0.691191	1.18785	3.233
M9	XRCC4(+)	-0.263157	-1.11744	-0.261662	-0.579502	-0.397977	-1.46939	-0.104227	-0.325364	-0.122751	-0.616753	-0.33818	-0.232142	0.168549	-0.989404	0.0282479	-0.204536	-0.452282	-0.400271	0.361459	0.260844	0.475579	-1.73463	1.63376	0.0620548	0.846314	-1.30036	1.68887	0.669056	0.882148	-0.889107	1.95327	2.76898
M9	ZMAT4(+)	-0.515344	-0.228117	1.14885	0.786262	-1.11204	-0.81486	0.269032	-0.362337	-0.471328	1.47147	-0.70736	-0.794356	-0.489101	0.477973	0.480476	-0.233509	-0.804816	-1.07783	-0.190055	0.37193	-0.405455	-1.12255	0.192188	0.940064	-0.628601	-1.03555	1.19503	0.485042	-0.649846	-0.75012	0.9724	3.60247
M9	ZNF484(+)	-0.663886	-0.32112	-0.16836	-0.0919519	0.417832	-0.341773	0.193393	-0.663886	-0.578719	0.604742	-0.663886	0.326458	-0.00573693	0.616541	1.39726	-0.484318	-0.151617	-0.370221	0.061911	-0.663886	-0.147268	-0.457485	-0.442337	-0.127988	-0.459697	-0.442888	-0.289395	-0.135369	-0.232167	-0.267217	-0.34905	4.90209
M10	FOSL2(+)	-0.581808	-1.20772	-1.32977	-0.137772	-0.491349	-1.35236	-0.273363	1.57249	-0.0906831	-0.815506	0.938633	1.15975	-0.809531	-0.876631	0.0701313	0.507953	-0.469631	-0.863403	-0.316446	1.71623	-0.149727	-1.08401	1.11914	1.47699	0.547813	-1.4033	-0.294546	2.34761	0.698766	-0.59181	0.0566779	0.927189
M10	FOXF1(+)	-0.219895	-1.43769	0.231087	0.371972	-0.0628021	-1.53987	0.153839	0.397693	0.329584	-1.30939	0.841038	1.22524	0.362373	-1.3444	1.09234	1.20197	-0.196859	-1.68538	1.5533	0.700978	-0.481569	-1.55016	1.35468	0.360215	-0.355916	-1.58392	1.06377	0.355445	-0.282703	-1.28442	0.804701	0.934756
M10	FOXF2(+)	-0.559152	-1.07156	0.719748	0.252598	-0.559255	-1.16845	0.731509	0.0799331	-0.55625	-1.1316	1.91752	0.743017	-0.52188	-1.04097	1.76166	0.673377	-0.632525	-1.19754	2.30581	0.868332	-0.544902	-1.02777	1.41042	-0.0306261	-0.67887	-1.06272	1.12787	-0.17088	-0.597811	-0.934434	0.7902	0.105185
M10	HOXA2(+)	-0.475422	-0.81123	1.58638	0.522441	-1.05114	-0.9895	0.348098	2.83225	-0.638331	-0.732796	1.20727	1.05972	-0.18298	-0.84111	0.913899	0.543612	-0.873752	-1.12175	-0.190415	0.761396	0.0335856	-1.18559	0.275947	0.8976	-0.771463	-1.09755	-0.174187	0.0398068	-0.732287	-0.709702	-0.381694	1.93888
M10	HOXA7(+)	-0.695512	-0.678223	1.28999	-0.0610754	-0.970908	-0.712113	0.546525	1.69986	-0.725564	-0.546626	0.180558	0.798161	-0.801663	-0.634261	0.0244256	0.542087	-0.815701	-0.883042	-0.358351	0.987542	-0.445326	-0.941202	-0.350241	0.656209	-0.624086	-0.88435	0.162507	1.62447	-0.621235	-0.446044	0.179471	3.5037
M10	HOXC8(+)	-0.759013	0.272899	0.925854	0.225378	-0.9894	0.0413184	0.704421	1.75591	-0.460404	-1.88186	0.0177802	0.948167	-0.759824	-1.76464	0.732878	0.286303	-0.748146	-2.3396	-0.130266	0.970405	-0.80281	-0.697099	-0.278337	0.294	-0.496639	1.29951	0.396104	0.564809	-0.722832	1.67977	0.407563	1.3078
M10	HOXC9(+)	-0.346304	-1.32867	0.877597	0.0213023	-1.42928	-1.41562	0.0225345	-0.918193	0.0354427	-0.817149	2.36544	0.619234	-0.376364	-0.799312	1.63098	0.781159	0.51711	0.167081	1.57411	1.08256	-0.11091	-1.3305	1.09004	0.467216	-0.749184	-1.36687	0.87531	-0.299589	-0.927413	-0.18282	0.973746	-0.702691
M10	HSF4(+)	-0.133733	0.231087	0.0236472	0.534421	-0.292611	0.0416503	0.259218	0.972704	-0.712815	0.248508	-1.04419	3.39316	-0.274015	-0.198073	0.163291	2.61747	-1.03093	-0.981545	1.45049	0.485181	-0.604096	-1.13004	-0.495906	-0.233068	-0.570646	-1.05527	-0.252223	-0.518284	-0.54034	-0.91603	0.221368	0.341619
M10	KAT2A(+)	0.30105	0.0789057	0.103781	1.60381	-0.873645	-0.141671	0.167115	1.14114	0.308601	-1.24758	-1.07124	1.0883	0.0280974	-1.02106	0.772929	2.00988	-0.622263	-1.68944	0.373649	1.05466	-0.563104	-1.5181	-1.34104	0.639915	-0.728534	-1.03671	-0.166055	0.403201	-0.394858	-0.281654	0.375136	2.24679
M10	MEF2B(+)	-0.504541	-1.12537	-0.590848	0.486081	-0.531534	-1.30541	-0.695019	1.64554	-0.0785144	-0.680535	-0.793608	1.44432	-0.36163	-0.912978	-0.307614	1.0787	-0.15639	-0.976298	-0.186732	1.65912	-0.0922218	-1.17865	-0.00756079	1.79747	-0.0314001	-0.782698	-0.296243	2.48102	0.112702	-0.4981	-0.2627	1.65165
M10	MEF2D(+)	0.281057	-0.527966	0.0117554	0.334552	0.628981	-0.1926	-0.202176	3.18146	0.108967	-0.521328	0.717551	1.95084	0.203697	-0.815954	0.0384673	1.20095	-1.19786	-0.43958	-1.01953	0.68919	-1.03818	-1.79319	-0.0942299	0.557594	-0.582516	-1.55088	0.273242	0.794313	-0.666437	-1.09502	0.520422	0.244419
M10	MEIS3(+)	-0.806482	-0.815541	1.82667	0.682055	-0.783386	-0.761166	0.0822658	1.62327	-0.80003	-0.599325	1.68697	0.278818	-0.853526	-0.808651	2.32781	1.84425	-0.7936	-0.922671	0.48064	0.438066	-0.608955	-0.401407	1.38666	-0.248499	-0.772701	-0.891081	0.640781	-0.722815	-0.724367	-0.794458	-0.138889	-0.0507126
M10	MYBL1(+)	-0.655798	1.36468	2.63616	-0.294305	-0.556664	-0.644641	1.05849	2.75911	-0.811546	0.0842841	-1.32754	1.25164	-0.635063	-0.169667	-0.227722	0.837157	-0.637871	-0.993934	-0.054264	-0.682501	0.0409864	0.610529	-1.5997	-0.607106	-0.106695	0.809934	-0.739297	-0.408716	-0.517267	0.396734	0.0618799	-0.241292
M10	NFAT5(+)	-0.232751	-0.440559	0.140192	0.216692	-0.577196	-0.604613	0.593654	1.85743	-0.635086	0.000324444	-0.070467	1.03733	-0.522764	-0.260475	-0.254655	0.707829	-0.743154	-0.824367	-0.785459	1.41561	-0.633216	-0.92061	-0.642602	0.836804	-0.689983	-0.847287	-0.788618	1.88665	-0.748769	-0.206385	-0.613584	3.35009
M10	NFE2L2(+)	-0.321073	0.242317	0.0932407	0.89986	2.44953	-1.05786	0.433707	-1.89722	-1.02491	1.55823	-1.37754	1.2646	-0.551467	-0.31803	0.412261	2.46485	-0.330821	-0.0807661	0.494592	0.695421	-1.1764	0.480619	-0.662803	-0.226667	-1.07163	0.221688	0.00763539	-0.152005	-0.870339	-0.267012	0.29901	-0.631014
M10	NKX3-2(+)	-0.367874	-0.542771	1.96593	0.107339	-0.337289	-0.675162	2.35169	0.276738	-0.493805	-0.820704	1.17684	0.961872	-0.483056	-0.676828	2.12199	0.416312	-1.00485	-1.06059	1.38374	0.797919	-0.667551	-1.08834	0.830727	0.362168	-1.09599	-1.11426	0.283994	-0.3948	-1.0324	-1.01203	-0.105707	-0.0632539
M10	NR1H3(+)	-0.341261	-1.15002	0.529507	-0.091695	-0.22241	-1.28204	0.226565	0.0540974	0.213927	-1.0991	1.58901	0.707923	0.106607	-1.14554	1.43015	0.751323	0.0689838	-1.56911	2.54385	0.647008	-0.19321	-1.3442	1.35537	0.343763	-0.606542	-1.44618	0.971268	-0.112022	-0.461991	-1.06277	1.07665	-0.487912
M10	NR2E1(+)	-0.279765	-0.418649	-0.431901	0.416594	-0.517324	-0.408195	-0.373978	4.4662	-0.119371	0.624208	0.596785	2.15304	0.289607	-0.00490704	-0.334798	0.568841	-0.672003	0.187416	-0.609938	-0.345842	-0.453315	-0.751681	-0.578079	0.155167	-0.528375	-0.671642	-0.617463	0.191864	-0.555996	-0.347831	-0.497254	-0.13142
M10	NR2F2(+)	-0.113578	-1.77105	-0.703745	0.236683	0.145025	-1.69473	-0.394985	0.972921	0.441895	-0.413226	-0.0937037	0.494268	-0.0876761	-0.685386	-0.345966	0.437482	0.143626	1.38545	-0.324132	0.67508	0.879576	-2.23757	0.090227	0.882625	1.33657	-1.83628	0.232273	1.63549	1.05763	-1.6219	0.205184	1.07192
M10	OVOL2(+)	0.58515	-0.949382	0.369796	-0.130087	-0.894236	-1.08324	0.678486	3.42081	-0.323568	0.222723	1.69937	1.2541	-0.503477	0.635473	0.0877173	1.20672	-0.842924	0.571327	-0.416309	-0.0796429	-0.70956	-0.485809	-1.06332	1.11142	-1.02598	-0.443883	-0.882588	-0.0295352	-1.16984	0.110186	-0.996569	0.0766741
M10	PAX8(+)	-0.239759	0.074585	2.03076	0.526366	-1.18893	-0.477679	-0.128623	3.61044	-0.115273	0.148075	-0.775159	-0.482081	-0.475259	-0.527283	1.50023	0.194949	-0.488406	-1.64724	1.08562	0.264099	-0.0551948	-0.917429	-0.0853827	-1.19117	0.442357	-0.493156	-0.0164515	-0.8273	0.338541	-0.312358	-0.303271	0.531374
M10	PLAG1(+)	-0.100324	-0.513523	-0.216296	-0.0651106	-0.645182	-0.624066	0.117322	3.3464	-0.180645	-0.169658	0.0361758	0.256142	0.105336	-0.251577	0.432472	0.126711	-0.570905	-0.624817	-0.1105	-0.288896	-0.491113	-0.62158	0.57515	-0.354424	-0.560054	-0.635158	-0.0527486	-0.261449	-0.582495	-0.475127	-0.447409	3.84735
M10	POLR3G(+)	-0.700318	-0.559171	0.0693127	0.660951	-0.741663	-0.704815	-0.615057	1.31296	0.151909	-0.80696	2.41184	1.9399	-0.586889	-1.07372	0.693626	1.34506	-0.352477	-1.74154	1.10433	1.1543	-0.50254	-0.955931	0.0539957	1.17048	-1.15936	-1.21156	-0.254761	0.663578	-0.899194	-0.161719	-0.0973837	0.392837
M10	PPARD(+)	-0.429024	-0.536222	1.63127	0.420422	-0.612255	-0.580412	-0.0294423	1.06754	0.194966	-0.521209	-0.612255	-0.508492	-0.463779	-0.345507	-0.511276	-0.188205	-0.50149	-0.608886	-0.336819	0.371214	-0.480861	-0.568219	-0.475984	1.45784	-0.563295	-0.543608	-0.404763	2.07111	-0.544929	-0.381637	-0.322208	3.85643
M10	RARB(+)	-0.88305	-1.11232	-0.534808	0.349045	-0.91994	-1.34786	-0.108724	0.35377	-0.474449	0.607733	-1.12242	0.541489	-0.366449	0.0756437	-0.424886	0.83506	-0.992161	1.25995	-0.807812	0.942453	0.784283	-2.01706	0.870963	1.2999	0.781426	-1.69065	1.29194	1.77495	0.422625	-1.05644	0.391589	1.27621
M10	RFX8(+)	-0.0486505	-0.612171	-0.27847	1.96687	-0.612209	-0.723779	-0.300724	3.53394	-0.0111511	-0.578487	-0.951546	2.16181	0.388476	-0.682524	0.019657	1.28161	-0.302358	-0.876328	-0.633776	0.946257	-0.320697	-0.909684	-0.606168	0.272281	-0.36385	-0.702361	-0.530548	0.497602	-0.294557	-0.405358	-0.301414	-0.0217043
M10	SHOX2(+)	-0.209952	-0.790018	0.711153	1.74368	0.0775362	-0.974987	1.17124	0.761752	0.197323	-1.01254	1.03234	1.51048	-0.187826	-0.886085	1.29498	2.02402	-0.671514	-1.45202	0.437319	-0.282331	-0.522529	-1.4458	0.204831	1.11051	-0.689486	-1.33449	0.68752	0.223414	-0.84886	-1.34281	0.422924	-0.959785
M10	SIX4(+)	-0.737838	-0.759861	-1.02049	1.05849	-1.25428	-0.81972	-0.231321	1.68426	-0.125576	-0.333182	0.717927	2.01794	-0.608346	-0.00753533	0.0171978	1.75314	-0.410388	0.5874	-0.408638	1.08293	-0.0900199	-1.42599	-0.469817	1.59205	-0.124593	-1.29371	-0.972518	1.50279	-0.265969	-1.03663	-0.720135	1.10242
M10	STAT6(+)	-0.370706	-0.50747	-0.105949	0.0274964	-0.446396	-0.455719	-0.386687	2.82807	-0.494871	-0.237598	0.134996	1.46182	-0.554172	-0.369319	-0.216878	0.42233	-0.896706	-0.241509	0.190919	0.927965	-0.693335	-1.07332	-0.475902	0.743749	-0.882144	-1.00332	-0.412658	1.55321	-0.796809	-0.354932	-0.389925	3.07577
M10	TBX2(+)	-0.311978	-0.848299	-0.105332	0.81584	-0.367267	-0.810159	-0.265776	2.12321	0.215238	-0.783063	2.76487	2.24731	-0.0851429	-0.764552	1.14109	0.841898	-0.821922	-0.86823	0.997624	0.81612	-0.813713	-0.876937	-0.579064	0.0346952	-0.839557	-0.874934	-0.467732	-0.237443	-0.827322	-0.560646	-0.478523	0.589696
M10	THRA(+)	-0.0402238	-0.993982	-0.0612926	0.579639	-0.47192	-1.49895	-0.40876	2.827	-0.14822	-0.827167	-1.15477	0.710234	-0.0923623	-1.22323	-0.576038	0.913015	-0.51623	-1.02554	-0.326933	1.56533	-0.336995	0.130453	-0.679156	1.46638	0.0451578	-0.0978554	-0.359694	2.5695	0.170025	-0.238573	-0.382979	0.484143
M10	TP73(+)	-0.967298	0.470905	1.56123	1.51639	0.00821045	-0.556181	-0.648287	-0.422011	0.0812572	0.843661	-1.97766	1.74175	-0.813412	0.360376	0.590572	1.55891	-0.920746	-1.38222	0.150974	-0.762281	0.039607	0.297361	-0.64631	-0.745151	-0.75316	2.11111	-0.330891	-0.716169	-0.213165	1.19639	0.434148	-1.10791
M10	UBTF(+)	-0.418612	-0.583327	-0.36977	1.14311	-0.843908	-0.847964	0.810836	1.74473	-1.41236	0.0138581	-1.41236	0.688452	-0.484249	-0.372662	0.853745	1.04675	-0.489692	-0.726396	1.90931	2.80605	-0.122014	-0.407178	0.208439	0.966904	-0.78247	-0.5999	0.60562	-1.10516	-0.617682	-0.652165	0.10085	-0.65078
M10	VEZF1(+)	0.285685	-0.343273	-0.748496	-0.024731	-0.748496	-0.265343	-0.748496	4.29248	-0.748496	2.0019	-0.748496	-0.748496	-0.298079	0.0817226	-0.748496	-0.748496	0.139579	-0.0889832	0.36964	0.311089	1.02387	-0.514504	-0.215721	0.129653	-0.0799019	-0.170246	0.150962	-0.748496	-0.133461	-0.10271	0.935332	-0.748496
M10	ZNF274(+)	0.184427	-0.634186	-0.304133	0.648314	-0.397619	-0.693974	-0.00685543	4.0845	0.228257	-0.261433	-0.616113	1.58988	-0.315845	-0.460212	0.547755	1.50699	-0.927787	-0.681912	-0.312129	0.407802	-0.644696	-1.15698	-0.0857035	0.461799	-0.539648	-1.13222	0.429822	0.669049	-0.713974	-0.722583	-0.123263	-0.0273313
M10	ZNF287(+)	-0.536946	-0.801973	0.496035	0.996399	-0.111938	-0.313415	0.190262	2.83239	-0.311948	0.699568	-0.266341	0.629829	-0.282684	0.0840468	-0.112005	1.9938	-0.282965	-0.76961	-0.992522	0.176828	-0.881468	-1.657	-0.989065	0.960424	-0.510572	-1.50296	-0.251967	2.13219	-0.301765	-0.847727	-0.144585	0.677699
M10	ZNF32(+)	-1.40907	0.411603	-0.0572445	-0.321993	-0.0767362	0.590945	-0.376427	-0.428938	-1.20068	-1.34646	1.77688	2.01192	-0.78636	-1.04806	0.894284	0.748868	0.311258	-1.96223	0.816959	0.93485	-0.299564	-0.522615	-0.732372	0.546669	-0.174136	0.442171	1.21527	1.14711	0.170675	0.496439	0.331627	-2.10463
M10	ZNF696(+)	-0.526221	-0.171142	-0.526221	-0.526221	1.76669	-0.0877166	-0.526221	-0.526221	-0.526221	0.598625	-0.526221	4.14513	-0.183461	-0.507646	1.35328	1.7497	-0.503356	-0.454109	-0.459096	-0.526221	-0.119198	-0.526221	-0.282143	-0.526221	-0.378111	-0.4474	0.69882	0.199869	-0.378793	-0.445615	-0.30589	-0.526221

## Sheet: Table S7
Table S7. Differential expression genes between C3 and GS structural cells.
B cell							T cell							SMCs							Endothelial cells							Chief cells							Fibroblasts
genes	p_val	avg_log2FC	pct.1	pct.2	p_val_adj		genes	p_val	avg_log2FC	pct.1	pct.2	p_val_adj		genes	p_val	avg_log2FC	pct.1	pct.2	p_val_adj		genes	p_val	avg_log2FC	pct.1	pct.2	p_val_adj		genes	p_val	avg_log2FC	pct.1	pct.2	p_val_adj		genes	p_val	avg_log2FC	pct.1	pct.2	p_val_adj
DNAJB1	1.81092e-36	1.63155	1	0.883	4.23811e-32		LOC105074048	1.06327e-150	1.57634	0.985	0.826	2.48837e-146		HSPA6	4.4745e-35	1.68704	0.906	0.723	1.04717e-30		LOC105070098	4.25488e-181	-4.09783	0.26	0.788	9.9577e-177		LOC105078064	2.48507e-266	1.28537	0.992	0.614	5.81581e-262		SFRP2	4.75528e-41	4.9273	0.488	0.053	1.11288e-36
LOC105074048	4.41287e-33	1.50725	1	0.894	1.03274e-28		HSP90AA1	6.77491e-150	1.31643	0.998	0.969	1.58553e-145		DNAJB1	8.10044e-32	1.05751	0.957	0.884	1.89575e-27		GKN2	1.35624e-87	-2.83103	0.166	0.584	3.17401e-83		CA2	4.04358e-230	-3.67358	0.326	0.72	9.4632e-226		GREM1	3.40587e-27	3.28291	0.341	0.036	7.97076e-23
LOC105064289	2.80451e-30	-7.64715	0.012	0.585	6.56339e-26		HSPA1A	1.49464e-134	1.26423	1	0.948	3.49791e-130		HSPH1	1.65495e-30	1.41291	0.879	0.633	3.87309e-26		HSPA6	5.50172e-81	1.89188	0.743	0.395	1.28757e-76		LTF	9.49539e-175	5.13401	0.322	0.042	2.22221e-170		LOC105078064	3.99379e-20	1.74478	0.89	0.345	9.34666e-16
LOC105070098	8.97139e-30	-3.91982	0.189	0.723	2.09958e-25		LOC105070098	8.3723e-120	-3.68919	0.205	0.617	1.95937e-115		LOC105074048	9.49138e-28	0.867552	0.977	0.98	2.22127e-23		ANGPTL1	2.81276e-79	2.83498	0.251	0.04	6.58271e-75		PGC	3.5063e-143	0.865884	0.808	0.493	8.20579e-139		MCTP1	2.76573e-15	2.52521	0.232	0.032	6.47265e-11
LOC105068902	1.34071e-26	1.63367	0.941	0.633	3.13766e-22		DNAJB1	1.22397e-117	1.25099	0.985	0.908	2.86447e-113		HSPA1A	3.79967e-27	0.783798	0.988	0.99	8.89236e-23		HSPH1	1.04369e-75	1.50208	0.829	0.606	2.44254e-71		BPIFB2	1.17686e-139	7.51581	0.196	0.003	2.7542e-135		LOC105076881	1.00375e-14	0.336763	0.866	0.277	2.34908e-10
JUND	3.11761e-26	1.81415	0.882	q	7.29613e-22		HSPH1	5.24103e-105	1.26446	0.952	0.73	1.22656e-100		LOC105070098	1.5243e-25	-3.33657	0.25	0.52	3.56732e-21		DNAJB1	1.81536e-69	1.02241	0.939	0.862	4.24849e-65		LGALS4	2.63078e-138	-2.66217	0.141	0.474	6.15682e-134		LOC105076890	1.02521e-11	0.465878	0.78	0.282	2.39931e-07
HSPA1A	4.02714e-26	1.17831	1	0.968	9.42472e-22		HSPA8	7.31113e-84	0.897371	0.983	0.946	1.71102e-79		CA2	5.06176e-24	-2.97261	0.082	0.416	1.1846e-19		LOC105074048	5.03823e-60	0.852733	0.995	0.974	1.1791e-55		LOC105070346	4.67217e-138	-2.0829	0.331	0.638	1.09343e-133		COL8A1	2.74548e-11	2.59069	0.268	0.063	6.42524e-07
LOC105076977	5.83987e-26	-1.48992	0.964	0.995	1.36671e-21		LOC105076977	2.95106e-83	-0.933901	0.955	0.989	6.90637e-79		IGFBP7	3.71392e-22	-0.858172	0.965	0.969	8.69168e-18		LOC105076881	2.46999e-58	-1.54532	0.876	0.811	5.78053e-54		MEIS2	7.19969e-138	3.23313	0.283	0.041	1.68494e-133		LOC105073420	3.9708e-11	4.39736	0.171	0.026	9.29286e-07
HSP90AB1	6.65411e-26	1.46637	0.964	0.766	1.55726e-21		IGFBP7	7.74868e-82	-2.76501	0.217	0.567	1.81342e-77		LOC105064770	1.42399e-21	-0.439122	0.996	1	3.33257e-17		LOC105076890	4.17296e-58	-1.59932	0.772	0.8	9.76598e-54		LOC123615904	3.25847e-128	-3.57859	0.052	0.341	7.62579e-124		CA2	4.84626e-11	-3.08542	0.073	0.465	1.13417e-06
HSPH1	1.12422e-24	1.69522	0.959	0.766	2.63102e-20		LOC123619718	1.48544e-76	-0.930392	0.916	0.973	3.47637e-72		KCNA5	2.19133e-20	1.89793	0.27	0.074	5.12838e-16		SAT1	1.79011e-57	1.18813	0.877	0.743	4.1894e-53		CA9	5.57058e-126	-2.22229	0.086	0.403	1.30368e-121		SFRP1	7.98932e-11	1.62121	0.61	0.296	1.86974e-06
HSPA4	2.82585e-24	1.81565	0.87	0.468	6.61333e-20		LOC105082550	6.50063e-69	-2.86898	0.134	0.46	1.52134e-64		MCTP1	3.68221e-20	1.88648	0.172	0.028	8.61747e-16		HSP90AA1	8.7561e-56	0.766416	0.992	0.978	2.04919e-51		LOC105076881	3.8117e-125	-0.105267	0.966	0.443	8.92052e-121		CHRDL2	1.50023e-10	3.41717	0.122	0.012	3.511e-06
LOC123619718	3.53432e-24	-1.3345	0.923	0.968	8.27137e-20		HSPA4	7.29462e-62	0.985632	0.837	0.522	1.70716e-57		EGR1	1.21989e-18	0.816292	0.926	0.841	2.85491e-14		IFRD1	4.41136e-55	1.3676	0.593	0.309	1.03239e-50		KRT19	1.79847e-120	-1.93338	0.233	0.536	4.20897e-116		LOC105079486	1.6241e-10	-1.15991	0.695	0.848	3.80088e-06
LOC105062191	7.29197e-23	1.92381	0.87	0.479	1.70654e-18		HSP90AB1	2.02397e-60	0.784176	0.946	0.831	4.73669e-56		BAG3	2.61587e-18	1.17691	0.781	0.566	6.12193e-14		SLC38A2	2.01741e-54	0.991605	0.825	0.638	4.72135e-50		LOC105070453	2.32981e-107	-3.28165	0.033	0.282	5.45245e-103		SV2C	2.72145e-10	6.73483	0.049	0	6.369e-06
HSP90AA1	1.38668e-22	1.27963	0.994	0.952	3.24524e-18		RPS2	2.35766e-59	-0.886607	0.778	0.914	5.51764e-55		LOC105076977	2.67478e-18	-1.11512	0.914	0.918	6.2598e-14		HSPA1A	3.6351e-54	0.73437	0.998	0.987	8.50723e-50		S100A6	5.953e-103	-1.85094	0.39	0.641	1.39318e-98		SHC2	2.72145e-10	7.64491	0.049	0	6.369e-06
GLUL	5.84656e-22	-3.97516	0.03	0.489	1.36827e-17		HSPD1	1.01597e-56	0.871469	0.918	0.726	2.37767e-52		EPHX3	6.36939e-17	1.03687	0.484	0.229	1.49063e-12		ZFP36	3.30362e-46	1.14675	0.784	0.621	7.73147e-42		CAPNS2	5.99662e-101	-4.15415	0.018	0.24	1.40339e-96		MT-KEG60-p07	5.60096e-10	0.660908	1	1	1.31079e-05
TMSB4X	1.48432e-21	-1.27715	0.959	0.984	3.47376e-17		TMSB10	3.02652e-56	-0.885641	0.847	0.942	7.08295e-52		MCAM	8.45704e-17	0.831847	0.797	0.586	1.9792e-12		BAG3	1.4928e-45	1.13507	0.734	0.513	3.49361e-41		GAPDH	7.72791e-99	-1.51349	0.302	0.569	1.80856e-94		SHISA2	1.78609e-09	4.6544	0.073	0.004	4.17999e-05
IGFBP7	2.1692e-21	-2.65034	0.166	0.66	5.07658e-17		LOC105064288	7.03914e-56	-2.89681	0.069	0.346	1.64737e-51		ISL1	1.40201e-16	1.1458	0.355	0.133	3.28112e-12		NR4A1	7.72889e-43	0.984214	0.746	0.557	1.80879e-38		CUNH15orf48	2.55139e-95	-2.13614	0.111	0.375	5.97101e-91		NCAM2	1.86441e-09	4.10053	0.134	0.018	4.36329e-05
HSPA6	2.23337e-21	1.48045	0.941	0.66	5.22676e-17		CA2	2.25974e-54	-3.27347	0.049	0.312	5.28848e-50		LOC123619718	1.45981e-15	-1.0209	0.875	0.885	3.41639e-11		TGFBR2	1.12324e-42	-0.819726	0.8	0.885	2.62871e-38		ONECUT2	2.46854e-94	5.45148	0.14	0.004	5.77712e-90		LTF	2.3392e-09	3.36504	0.098	0.009	5.47443e-05
TGFBI	5.95718e-21	-8.59987	0.006	0.426	1.39416e-16		BAG3	2.88869e-54	1.22608	0.664	0.363	6.76039e-50		RPS11	1.95365e-15	-0.786298	0.73	0.828	4.57212e-11		ATF3	8.19275e-42	1.18009	0.684	0.454	1.91735e-37		MCTP1	9.10066e-85	2.33688	0.209	0.038	2.12983e-80		GPNMB	5.19809e-09	-3.00916	0.146	0.463	0.000121651
LOC105064288	1.58424e-20	-4.58747	0.071	0.511	3.70761e-16		DNAJA1	5.53353e-54	0.900466	0.898	0.683	1.29501e-49		FTH1	2.65084e-15	-0.599613	0.945	0.957	6.20375e-11		JUNB	1.17324e-41	0.898265	0.812	0.663	2.74574e-37		MMUT	9.94078e-85	-2.51162	0.057	0.28	2.32644e-80		MT-KEG60-p08	1.11316e-08	0.602729	1	1	0.000260513
NR4A1	1.76336e-20	1.83214	0.858	0.457	4.12678e-16		SERF2	8.60005e-53	-1.10127	0.603	0.805	2.01267e-48		CCN2	4.59444e-15	1.08263	0.734	0.528	1.07524e-10		LOC105075838	3.72419e-41	-2.21846	0.141	0.405	8.71571e-37		LOC105069851	1.30948e-83	9.15336	0.119	0.002	3.06458e-79		ADAMDEC1	1.2804e-08	-1.18415	0.5	0.746	0.000299652
LOC105065063	2.35087e-20	-5.53748	0.036	0.457	5.50175e-16		IL32	8.42491e-49	-1.78385	0.257	0.533	1.97168e-44		SLC25A25	5.78593e-15	1.51592	0.297	0.11	1.35408e-10		IGFBP7	8.37967e-41	-0.709175	0.943	0.968	1.96109e-36		FABP3	1.56912e-83	-1.4777	0.165	0.424	3.6722e-79		LOC105064770	2.984e-08	-0.460965	1	0.999	0.000698345
C5AR1	6.78881e-20	-6.09466	0.012	0.42	1.58879e-15		GKN2	9.75283e-49	-2.34037	0.17	0.431	2.28246e-44		SAT1	7.31333e-15	0.931444	0.824	0.665	1.71154e-10		EGR1	1.214e-40	1.05976	0.747	0.554	2.84113e-36		LOC105065729	3.3262e-83	-1.35611	0.317	0.562	7.78431e-79		LOC123613033	3.76909e-08	2.59141	0.049	0.001	0.000882079
LOC105075395	9.07439e-20	-3.70514	0.207	0.628	2.12368e-15		ZFAND2A	1.38611e-48	1.31369	0.621	0.344	3.24392e-44		CSRP1	8.19169e-15	0.77233	0.797	0.591	1.9171e-10		JUND	1.53424e-40	1.01933	0.722	0.538	3.59058e-36		PCK1	9.08901e-83	-2.19612	0.085	0.318	2.1271e-78		IL33	3.84032e-08	2.41193	0.232	0.064	0.000898749
COQ10B	9.41849e-20	1.70212	0.775	0.356	2.20421e-15		ACTG1	1.53121e-48	-0.843684	0.818	0.914	3.58348e-44		HSPA4	8.439e-15	1.09439	0.613	0.408	1.97498e-10		JUN	3.32099e-40	0.833683	0.915	0.854	7.77211e-36		LOC105076977	1.33911e-79	-1.2171	0.71	0.828	3.13391e-75		FGF10	4.63983e-08	2.6315	0.207	0.052	0.00108586
PNMA1	2.10186e-19	4.22413	0.456	0.053	4.91899e-15		HSPA6	5.79136e-48	1.30225	0.863	0.701	1.35535e-43		LOC105082550	1.33523e-14	-2.4868	0.18	0.401	3.12484e-10		CCNL1	5.80477e-40	1.14313	0.657	0.434	1.35849e-35		SELENBP1	6.56952e-79	-2.30308	0.149	0.376	1.53747e-74		NSUN7	4.64578e-08	6.51798	0.037	0	0.00108725
LOC105075643	5.8918e-19	-3.37579	0.101	0.537	1.37886e-14		LOC105068902	3.38572e-43	0.837357	0.848	0.679	7.92359e-39		TAGLN	1.98837e-14	0.688345	0.926	0.846	4.65339e-10		ADGRF2	5.92334e-40	-1.09153	0.589	0.724	1.38624e-35		GCC2	1.38033e-78	2.21916	0.445	0.247	3.23038e-74		APOE	5.86595e-08	2.8411	0.171	0.037	0.00137281
FTH1	2.43995e-18	-1.74876	0.775	0.957	5.71022e-14		MYL6	2.42436e-42	-1.09444	0.498	0.708	5.67372e-38		HSPB1	3.60116e-14	1.05492	0.801	0.677	8.42779e-10		CCN1	7.31014e-40	1.52365	0.74	0.583	1.71079e-35		KRT8	4.43083e-78	-1.46445	0.368	0.593	1.03695e-73		SERPINE2	5.90924e-08	1.11079	0.756	0.479	0.00138294
STIP1	8.33797e-18	2.01021	0.734	0.362	1.95133e-13		LOC105082379	2.45874e-42	1.40366	0.495	0.237	5.7542e-38		HSP90AA1	4.36707e-14	0.681036	0.98	0.983	1.02203e-09		LOC105074336	1.07478e-39	2.0457	0.224	0.065	2.5153e-35		S100A10	1.00704e-77	-1.99055	0.134	0.366	2.35677e-73		PCP4	1.43789e-07	1.71214	0.171	0.037	0.0033651
LOC105083181	1.96779e-17	-3.36795	0.189	0.58	4.60521e-13		LOC123618680	1.7292e-40	1.19352	0.581	0.326	4.04685e-36		TPT1	6.86784e-14	-0.474744	0.914	0.965	1.60728e-09		HSPA4	1.09722e-39	1.49647	0.62	0.396	2.56784e-35		SLIT2	1.45458e-77	2.66346	0.265	0.079	3.40415e-73		MUC5AC	1.44121e-07	4.26572	0.061	0.004	0.00337286
GKN2	2.01554e-17	-3.02454	0.136	0.564	4.71697e-13		TMSB4X	2.23111e-39	-0.553171	0.945	0.97	5.22147e-35		SERPING1	8.31017e-14	-0.789641	0.754	0.821	1.94483e-09		HSP90AB1	1.56458e-39	0.624181	0.93	0.853	3.6616e-35		ISL1	1.84633e-77	-2.12975	0.026	0.218	4.32096e-73		IGFBP4	1.94401e-07	1.7265	0.622	0.422	0.00454956
TMSB10	2.19735e-17	-1.35659	0.769	0.931	5.14247e-13		JUND	3.85303e-39	1.00013	0.707	0.494	9.01725e-35		LOC105081197	1.30803e-13	-0.476528	0.965	0.988	3.06119e-09		LOC105076977	3.87798e-39	-0.449881	0.992	0.997	9.07563e-35		ANKRD26	4.55098e-75	-1.39309	0.169	0.432	1.06507e-70		HSPA6	2.00296e-07	1.05976	0.939	0.789	0.00468752
CD14	4.46635e-17	-5.98772	0.018	0.378	1.04526e-12		SLC5A3	5.26419e-39	1.22087	0.498	0.238	1.23198e-34		CCN1	1.60804e-13	0.821869	0.812	0.607	3.7633e-09		AMD1	7.34391e-38	1.1066	0.52	0.28	1.71869e-33		FBL	4.04926e-74	-1.8943	0.097	0.32	9.47648e-70		IGF1	2.05357e-07	2.76292	0.256	0.083	0.00480598
SLC5A3	4.92347e-17	2.81582	0.598	0.197	1.15224e-12		FTH1	5.9928e-39	-0.954486	0.596	0.773	1.40249e-34		YOD1	1.93156e-13	1.86681	0.234	0.08	4.52043e-09		LOC105081271	9.55081e-37	1.1555	0.396	0.179	2.23518e-32		LOC105070118	9.94024e-74	1.92414	0.268	0.083	2.32631e-69		MMP1	2.15675e-07	-2.20864	0.085	0.375	0.00504745
DNAJA1	3.00847e-16	1.31534	0.899	0.702	7.04073e-12		VIM	2.78229e-38	-1.01946	0.506	0.715	6.5114e-34		NRP1	2.2125e-13	-0.692283	0.672	0.785	5.17791e-09		SERPING1	3.61929e-36	0.8971	0.449	0.212	8.47024e-32		LCTL	8.82997e-73	-2.31093	0.069	0.28	2.06648e-68		SLC22A3	3.74491e-07	2.321	0.244	0.079	0.0087642
LOC105082550	3.55578e-16	-2.43046	0.142	0.564	8.32159e-12		LOC105075838	1.50228e-37	-2.04989	0.128	0.353	3.51578e-33		OGN	2.69953e-13	-2.81596	0.059	0.27	6.31771e-09		MCTP1	4.21382e-36	1.43687	0.551	0.31	9.8616e-32		LOC123617169	1.4705e-72	-3.2342	0.018	0.191	3.44141e-68		EGFL6	4.6416e-07	2.64942	0.098	0.013	0.0108627
FGL2	8.6445e-16	-5.63838	0.03	0.372	2.02307e-11		FKBP4	1.32794e-35	1.05179	0.588	0.349	3.10778e-31		TGFB2	4.21176e-13	1.26212	0.477	0.259	9.85678e-09		MT-KEG60-p11	7.67678e-36	-0.294331	1	1	1.7966e-31		MGST3	9.01577e-72	-1.71956	0.207	0.433	2.10996e-67		HS6ST3	4.68528e-07	2.89054	0.098	0.013	0.010965
LOC105071943	8.74541e-16	-5.97159	0.012	0.346	2.04669e-11		LOC105075076	4.10072e-35	-1.16975	0.448	0.637	9.59691e-31		MYH11	4.57108e-13	1.27387	0.305	0.125	1.06977e-08		KDR	1.04712e-35	-0.710796	0.825	0.9	2.45058e-31		OLFM4	2.29658e-71	1.32533	0.635	0.466	5.37469e-67		SMOC2	5.28863e-07	1.40757	0.244	0.076	0.012377
FKBP4	1.43647e-15	2.11673	0.645	0.271	3.36177e-11		LOC105071412	8.249e-35	-1.37755	0.313	0.523	1.93051e-30		ACTA2	1.91027e-12	0.861092	0.875	0.734	4.47061e-08		LOC105069851	7.17979e-35	5.0496	0.048	0.001	1.68029e-30		LOC105066019	1.78303e-67	-1.47831	0.284	0.536	4.17284e-63		SULF1	6.67684e-07	0.724328	0.72	0.431	0.0156258
LOC105076881	3.66196e-15	-2.22954	0.876	0.793	8.5701e-11		S100A6	2.4327e-33	-1.45058	0.249	0.467	5.69325e-29		ACTG2	2.0038e-12	2.5849	0.141	0.034	4.6895e-08		ODC1	2.21804e-33	1.3516	0.3	0.118	5.19087e-29		RRBP1	1.03815e-66	0.991541	0.729	0.627	2.42959e-62		NOD1	8.31581e-07	3.14152	0.11	0.018	0.0194615
S100A8	5.08873e-15	-8.15381	0.006	0.319	1.19091e-10		UBB	2.46354e-33	0.681269	0.988	0.979	5.76542e-29		ECM2	2.31716e-12	-2.09091	0.133	0.341	5.42285e-08		SPARCL1	6.51265e-33	-0.701027	0.626	0.813	1.52416e-28		LOC105069978	1.21991e-66	0.721395	0.829	0.703	2.85495e-62		C4A	8.49504e-07	0.758309	0.854	0.588	0.0198809
SIK1	5.16616e-15	2.21338	0.562	0.191	1.20904e-10		SDS	4.41771e-33	-2.69867	0.055	0.242	1.03388e-28		DSTN	2.67826e-12	1.02012	0.672	0.487	6.26793e-08		ZC3H12A	7.45826e-33	2.00745	0.185	0.052	1.74546e-28		HMGCS2	1.47252e-66	-2.47656	0.038	0.212	3.44613e-62		MYO16	8.65301e-07	2.4203	0.073	0.007	0.0202506
FTL	7.68368e-15	-1.75972	0.615	0.867	1.79821e-10		LOC105083835	1.98037e-32	-0.671193	0.73	0.856	4.63465e-28		RPL7	3.65888e-12	-0.522374	0.824	0.892	8.56289e-08		DNAJA1	1.37681e-32	0.834311	0.761	0.618	3.22215e-28		RPL31	1.83366e-66	-0.984063	0.57	0.748	4.29131e-62		FGFR1	9.80092e-07	1.00102	0.61	0.36	0.0229371
IL1RN	8.64341e-15	-9.56378	0	0.303	2.02282e-10		PFN1	2.13767e-32	-1.3127	0.326	0.531	5.00278e-28		CRYAB	4.69214e-12	1.19508	0.445	0.241	1.0981e-07		MYC	5.1769e-32	1.1869	0.443	0.235	1.21155e-27		RPL27A	2.51373e-65	-0.974461	0.563	0.738	5.88288e-61		LOC123612295	9.8323e-07	3.79728	0.049	0.002	0.0230105
KLF2	1.29021e-14	1.58575	0.811	0.473	3.01948e-10		RPS4X	7.17003e-32	-0.837941	0.564	0.745	1.678e-27		ANGPTL4	5.25076e-12	0.867004	0.465	0.248	1.22884e-07		RGS16	3.10195e-31	1.5352	0.224	0.075	7.2595e-27		LOC105064770	3.09148e-64	-0.700341	0.942	0.975	7.23499e-60		ITGAM	9.99188e-07	3.58911	0.049	0.002	0.023384
HSPD1	1.40257e-14	1.30054	0.882	0.638	3.28243e-10		RPL7	8.8678e-32	-0.729735	0.64	0.807	2.07533e-27		HSP90AB1	6.07594e-12	0.503291	0.91	0.837	1.42195e-07		ZFAND2A	4.72177e-31	1.43243	0.339	0.152	1.10504e-26		LOC123617316	4.34212e-64	-4.91095	0.003	0.141	1.01619e-59		LOC105070118	1.20049e-06	3.10145	0.085	0.011	0.028095
SDS	1.83231e-14	-5.29783	0.018	0.335	4.28816e-10		LOC105062191	1.6044e-31	0.998232	0.824	0.684	3.75477e-27		LOC105068902	6.29297e-12	0.700563	0.715	0.518	1.47274e-07		LOC105082550	1.42504e-30	-0.528212	0.958	0.96	3.33501e-26		MGST1	1.33445e-63	-2.15314	0.069	0.255	3.12301e-59		SELENOP	1.53043e-06	-1.72937	0.366	0.572	0.0358167
ABCA10	3.00721e-14	-8.28618	0	0.293	7.03779e-10		ARHGDIB	1.64702e-31	-1.38425	0.234	0.448	3.85451e-27		RPS6	8.56157e-12	-0.479437	0.898	0.942	2.00366e-07		CDKN1A	2.18109e-30	0.970777	0.493	0.277	5.10441e-26		RPS2	2.74294e-63	-0.920583	0.711	0.845	6.4193e-59		C7	1.80472e-06	1.95188	0.512	0.303	0.0422358
SH3BGRL	5.97146e-14	-3.3845	0.053	0.388	1.3975e-09		FABP5	1.74552e-30	-1.32169	0.271	0.478	4.08504e-26		JUN	8.90145e-12	0.559076	0.961	0.909	2.08321e-07		HES1	2.2285e-30	0.819668	0.726	0.563	5.21535e-26		ATP5MC3	9.78602e-63	-0.940975	0.281	0.5	2.29022e-58		AUTS2	1.90138e-06	1.91541	0.171	0.044	0.044498
HSPA8	7.59649e-14	0.775907	0.988	0.952	1.77781e-09		MMUT	3.93853e-30	-2.77056	0.034	0.195	9.21734e-26		RPS3	9.58338e-12	-0.574701	0.812	0.859	2.2428e-07		ERRFI1	5.41213e-30	1.25054	0.277	0.11	1.2666e-25		RPL35	2.63732e-62	-0.896015	0.604	0.766	6.17213e-58		EFNB2	2.17726e-06	1.71892	0.293	0.114	0.0509544
ZCCHC10	9.11993e-14	2.23123	0.562	0.202	2.13434e-09		CFL1	4.07825e-30	-1.07282	0.419	0.596	9.54434e-26		PPP1R12C	1.45648e-11	1.02667	0.289	0.119	3.40859e-07		AGR2	1.65634e-29	-1.21003	0.384	0.594	3.87634e-25		LOC105079314	3.32945e-62	-1.3965	0.183	0.391	7.79192e-58		BOC	2.5489e-06	1.35807	0.317	0.124	0.0596518
IL1B	1.03271e-13	-10.6077	0	0.282	2.41685e-09		CAP1	4.63402e-30	-1.26743	0.334	0.531	1.0845e-25		DUSP1	1.55997e-11	0.875937	0.809	0.656	3.65081e-07		CA4	2.08759e-29	-1.54232	0.175	0.396	4.88559e-25		RPL23A	4.24199e-62	-0.950861	0.647	0.801	9.92752e-58		DIP2C	2.82101e-06	1.44602	0.195	0.056	0.0660201
GLRX2	1.79708e-13	1.69559	0.58	0.234	4.2057e-09		RPS11	6.91023e-30	-0.757094	0.649	0.798	1.6172e-25		GKN2	2.23804e-11	-2.00999	0.211	0.39	5.23769e-07		C2CD4A	7.29237e-29	1.5818	0.289	0.124	1.70663e-24		RPS23	8.51073e-62	-0.987676	0.658	0.806	1.99177e-57		ERBB4	3.60818e-06	3.5984	0.085	0.012	0.0844423
BPI	1.8388e-13	-4.92502	0.006	0.293	4.30334e-09		PNMA1	7.37459e-30	1.81049	0.289	0.108	1.72588e-25		LTF	3.04286e-11	3.85395	0.059	0.005	7.12122e-07		FOSB	1.98108e-28	1.02104	0.49	0.286	4.63631e-24		RPS20	1.91128e-61	-0.943399	0.741	0.852	4.47298e-57		MT-KEG60-p09	4.26855e-06	0.825186	0.768	0.58	0.0998968
HSPE1	2.11243e-13	1.2028	0.834	0.633	4.94371e-09		SPARC	1.19239e-29	-2.54048	0.058	0.23	2.79056e-25		TPM2	5.30712e-11	0.828932	0.785	0.657	1.24203e-06		NUAK2	2.97876e-28	1.31449	0.309	0.137	6.97119e-24		ATP5PF	2.24711e-61	-1.30725	0.223	0.437	5.25891e-57		LOC123614533	4.87163e-06	3.32803	0.037	0.001	0.114011
LOC105069613	3.12905e-13	-2.41843	0.118	0.468	7.32291e-09		LOC105068757	1.12061e-28	-1.08219	0.44	0.622	2.62256e-24		ZBTB2	5.90589e-11	1.53633	0.188	0.062	1.38215e-06		PPP1R15A	3.70289e-28	0.632611	0.808	0.675	8.66588e-24		RPS11	2.91213e-61	-0.872483	0.586	0.765	6.81527e-57		COL9A1	4.87163e-06	3.77589	0.037	0.001	0.114011
AIF1	6.41597e-13	-8.22146	0	0.266	1.50153e-08		UBC	1.77723e-28	0.684906	0.944	0.898	4.15924e-24		LOC105064288	7.17038e-11	-2.11036	0.109	0.294	1.67808e-06		NEDD9	3.85578e-28	0.909005	0.608	0.407	9.02369e-24		LOC105063572	3.92093e-61	-1.48143	0.157	0.362	9.17616e-57		CD6	6.68949e-06	3.4996	0.061	0.006	0.156554
S100A9	6.41597e-13	-9.47787	0	0.266	1.50153e-08		RPS20	4.36941e-28	-0.550676	0.808	0.907	1.02257e-23		TMEM51	7.38699e-11	1.01204	0.309	0.137	1.72878e-06		EGR2	4.79718e-28	1.65565	0.321	0.151	1.12269e-23		PPIA	6.40879e-61	-1.06337	0.466	0.655	1.49985e-56		BPIFB2	8.26388e-06	6.42654	0.024	0	0.1934
ITM2B	6.7762e-13	-1.357	0.497	0.793	1.58583e-08		RPS23	4.82254e-28	-0.658334	0.663	0.821	1.12862e-23		MYL9	1.58119e-10	0.770178	0.746	0.577	3.70046e-06		SPTY2D1	5.73303e-28	1.14627	0.434	0.235	1.3417e-23		PPARG	7.31466e-61	-2.15632	0.031	0.194	1.71185e-56		LOC105069851	8.26388e-06	6.68143	0.024	0	0.1934
ITGAM	1.57886e-12	-6.11456	0.006	0.271	3.695e-08		CD81	1.61884e-27	-1.37127	0.23	0.422	3.78857e-23		CXCL12	1.77837e-10	-1.17219	0.355	0.527	4.16191e-06		SPARC	1.35864e-27	-0.773533	0.738	0.815	3.17962e-23		ATP5F1A	8.2653e-61	-1.17525	0.208	0.423	1.93433e-56		LOC123615739	8.26388e-06	6.76824	0.024	0	0.1934
LOC105070064	1.88027e-12	-3.64236	0.024	0.309	4.40039e-08		RAMP2	4.04508e-27	-2.21759	0.079	0.248	9.46671e-23		MYLK	2.15091e-10	0.69941	0.664	0.435	5.03378e-06		LOC105079486	6.51579e-27	-0.487276	0.888	0.933	1.52489e-22		A1CF	2.02446e-60	-3.44406	0.014	0.159	4.73786e-56		SLC45A3	8.26388e-06	5.55641	0.024	0	0.1934
LOC105083049	1.91809e-12	-1.82054	0.272	0.606	4.48891e-08		AGR2	4.63388e-27	-1.19466	0.334	0.521	1.08447e-22		NR4A1	2.84475e-10	0.600851	0.84	0.71	6.65756e-06		FBXO33	8.35805e-27	1.22757	0.433	0.238	1.95603e-22		ALDOA	5.27654e-60	-1.29222	0.189	0.401	1.23487e-55		LOC123613526	8.26388e-06	6.03296	0.024	0	0.1934
LOC105062201	2.13446e-12	-7.66149	0	0.255	4.99528e-08		LCP1	6.78275e-27	-1.22586	0.35	0.531	1.58737e-22		RPS14	3.25798e-10	-0.808276	0.543	0.696	7.62465e-06		FBLN5	8.81378e-27	1.88262	0.203	0.072	2.06269e-22		MT-KEG60-p07	1.1986e-59	0.270487	1	1	2.80509e-55		LOC123611972	8.26388e-06	6.45612	0.024	0	0.1934
CCT6A	2.43218e-12	1.69444	0.639	0.362	5.69202e-08		SAT1	7.72173e-27	0.856085	0.862	0.802	1.80712e-22		TMSB10	3.95158e-10	-0.562481	0.777	0.848	9.24787e-06		NOP58	1.2904e-26	0.97138	0.585	0.371	3.01993e-22		PRDX6	1.39081e-59	-1.25823	0.265	0.479	3.25491e-55		FASTKD3	8.26388e-06	6.34404	0.024	0	0.1934
VIM	3.37297e-12	-1.30031	0.527	0.803	7.89376e-08		RPS6	1.34379e-26	-0.502817	0.862	0.941	3.14488e-22		COL3A1	6.77897e-10	-0.670784	0.699	0.812	1.58648e-05		LOC105081283	4.03513e-26	1.19602	0.383	0.197	9.44343e-22		CLDN2	1.83215e-59	1.38664	0.36	0.172	4.28778e-55		TMEM61	8.26388e-06	6.36996	0.024	0	0.1934
NUAK2	3.42692e-12	2.05587	0.509	0.176	8.02001e-08		RPS3	1.86836e-26	-0.637226	0.705	0.815	4.37253e-22		DNAJB4	7.95241e-10	0.588449	0.832	0.711	1.8611e-05		CD320	6.69702e-26	-0.685895	0.691	0.777	1.5673e-21		LOC123617426	1.94762e-59	-1.41633	0.142	0.342	4.55802e-55		CHAT	8.26388e-06	5.41659	0.024	0	0.1934
PTGES3	4.26874e-12	1.50266	0.704	0.468	9.99014e-08		HSPE1	1.59076e-25	0.723493	0.816	0.69	3.72286e-21		CNN1	8.08117e-10	1.55348	0.148	0.045	1.89124e-05		LOC105081197	1.21904e-25	-0.456917	0.982	0.992	2.85293e-21		YBX1	3.0202e-59	-0.916484	0.397	0.605	7.06817e-55		LOC123619795	8.26388e-06	5.27041	0.024	0	0.1934
BAG3	4.91542e-12	1.03985	0.799	0.394	1.15036e-07		LOC105064770	3.5496e-25	-0.35025	0.988	0.996	8.30712e-21		CKB	9.55461e-10	1.3269	0.285	0.133	2.23606e-05		ITM2B	1.52499e-25	-0.459395	0.862	0.917	3.56893e-21		RPL7	5.91191e-59	-0.877727	0.623	0.789	1.38356e-54		TCTE1	8.26388e-06	5.39992	0.024	0	0.1934
EIF2AK3	5.1057e-12	1.80682	0.615	0.314	1.19489e-07		PTGES3	3.65402e-25	0.874835	0.681	0.525	8.55149e-21		GSN	1.02428e-09	0.850081	0.363	0.183	2.39713e-05		SOCS3	1.6329e-25	1.11472	0.398	0.216	3.82147e-21		TEX14	8.80028e-59	1.92865	0.441	0.263	2.05953e-54		NEURL2	8.26388e-06	5.57585	0.024	0	0.1934
MSRB1	5.93121e-12	-3.69333	0.041	0.324	1.38808e-07		MCTP1	5.6768e-25	1.7796	0.142	0.028	1.32854e-20		LOC105071512	1.16994e-09	1.07054	0.238	0.099	2.738e-05		HSPD1	2.0727e-25	0.745643	0.764	0.605	4.85075e-21		RPL11	1.32509e-58	-0.916216	0.551	0.726	3.1011e-54		SMKR1	8.26388e-06	7.66152	0.024	0	0.1934
IGSF6	7.01382e-12	-7.55994	0	0.245	1.64144e-07		LOC105071413	5.98637e-25	-1.43989	0.191	0.372	1.40099e-20		RPL18	1.20828e-09	-0.425659	0.805	0.866	2.82774e-05		MMUT	2.65298e-25	-1.88078	0.124	0.315	6.20876e-21		MT-KEG60-p05	1.41146e-58	0.422418	0.972	0.95	3.30325e-54		LOC123612112	8.26388e-06	6.35413	0.024	0	0.1934
LOC105062165	7.01382e-12	-8.39669	0	0.245	1.64144e-07		DOK2	7.06702e-25	1.13798	0.464	0.278	1.65389e-20		LOC105082379	1.28354e-09	0.782968	0.535	0.336	3.00387e-05		LOC123613933	4.90283e-25	2.47633	0.064	0.007	1.14741e-20		GFPT1	2.31028e-58	1.54846	0.493	0.333	5.40675e-54		LOC123612674	8.26388e-06	6.75932	0.024	0	0.1934
HMGN1	7.35158e-12	1.63864	0.645	0.314	1.72049e-07		ACTB	8.8175e-25	-0.917895	0.504	0.65	2.06356e-20		LOC105079486	1.32832e-09	-0.649169	0.766	0.848	3.10866e-05		THBS1	1.41108e-24	1.1357	0.611	0.458	3.30234e-20		RPS4X	2.71996e-58	-1.03529	0.529	0.704	6.36552e-54		LOC123618188	8.26388e-06	6.36222	0.024	0	0.1934
CSF2RA	7.44933e-12	-4.20544	0.012	0.271	1.74337e-07		RPL15	1.21426e-24	-0.603298	0.681	0.817	2.84174e-20		TGFB3	1.60383e-09	1.28076	0.277	0.131	3.75344e-05		TUBB4B	1.60689e-24	0.752115	0.611	0.408	3.76062e-20		S100A11	4.04255e-58	-1.40372	0.274	0.478	9.46079e-54		CACNA1F	8.26388e-06	6.73602	0.024	0	0.1934
BRI3	8.20104e-12	-2.71372	0.089	0.394	1.91929e-07		RBM3	3.30165e-24	-1.15976	0.26	0.446	7.72686e-20		ACKR3	1.8949e-09	0.623768	0.68	0.471	4.43463e-05		LOC123619718	2.24794e-24	-0.371948	0.983	0.993	5.26086e-20		PHB2	5.50321e-58	-1.57424	0.125	0.318	1.28792e-53		LHX2	8.26388e-06	5.81078	0.024	0	0.1934
CTSA	1.06615e-11	-3.28866	0.012	0.271	2.49511e-07		RPLP0	4.84789e-24	-0.674187	0.652	0.794	1.13455e-19		DES	2.02047e-09	0.64354	0.75	0.563	4.7285e-05		ADAMTS1	2.64109e-24	1.04443	0.758	0.651	6.18095e-20		BPIFB6	1.00105e-57	6.35861	0.085	0.002	2.34277e-53		LOC123619520	8.26388e-06	6.54251	0.024	0	0.1934
TLR4	1.08451e-11	-3.79558	0.036	0.314	2.53807e-07		RPL18	5.77443e-24	-0.624236	0.739	0.83	1.35139e-19		EMD	3.24421e-09	0.721629	0.473	0.281	7.59242e-05		HERPUD1	3.03415e-24	0.935726	0.641	0.499	7.10081e-20		RPS14	2.47974e-57	-0.977162	0.43	0.631	5.80333e-53		LOC123617329	8.26388e-06	7.52277	0.024	0	0.1934
TBXAS1	1.09413e-11	-5.41893	0.006	0.255	2.56058e-07		RHOA	8.3201e-24	-1.08793	0.328	0.505	1.94715e-19		RPL30	3.4034e-09	-0.67865	0.637	0.745	7.96497e-05		PDLIM3	6.40509e-24	1.56779	0.194	0.071	1.49898e-19		SLC38A4	3.15342e-57	4.59399	0.104	0.009	7.37996e-53		LOC123617332	8.26388e-06	6.28516	0.024	0	0.1934
S100A6	1.59171e-11	-1.89166	0.148	0.484	3.72508e-07		LOC105075643	9.70048e-24	-1.552	0.136	0.31	2.2702e-19		IFFO2	3.54006e-09	1.46416	0.199	0.078	8.28479e-05		CCN2	7.87258e-24	1.42708	0.59	0.43	1.84242e-19		RPL37	1.02023e-56	-0.903656	0.631	0.781	2.38764e-52		LOC105066248	8.26388e-06	5.91779	0.024	0	0.1934
VSIR	1.61262e-11	-3.10208	0.041	0.324	3.77402e-07		RPS27A	1.01592e-23	-0.55606	0.673	0.824	2.37755e-19		NACAD	4.14459e-09	2.72852	0.082	0.016	9.69959e-05		NRP1	8.96344e-24	-0.596553	0.817	0.856	2.09771e-19		DPEP1	1.03017e-56	-1.79952	0.08	0.258	2.41091e-52		PSMA8	8.26388e-06	7.66344	0.024	0	0.1934
FYB1	1.78731e-11	-4.1278	0.024	0.287	4.18285e-07		PPIB	1.08353e-23	-1.07858	0.296	0.478	2.53578e-19		HSPB8	4.34381e-09	1.77704	0.18	0.069	0.000101658		LOC105064288	1.0912e-23	-0.592009	0.758	0.835	2.55373e-19		VDAC1	1.1938e-56	-1.45041	0.153	0.35	2.79386e-52		LOC123614683	8.26388e-06	6.60373	0.024	0	0.1934
NPC2	1.88353e-11	-3.27381	0.03	0.303	4.40802e-07		ARPC1B	1.11547e-23	-0.997036	0.375	0.549	2.61052e-19		TGIF2	5.63607e-09	1.76186	0.117	0.032	0.000131901		SERTAD1	1.57721e-23	0.859514	0.516	0.325	3.69114e-19		ETHE1	3.31334e-56	-1.5561	0.101	0.287	7.7542e-52		CCL17	8.26388e-06	6.31422	0.024	0	0.1934
CSF1R	2.27695e-11	-7.94101	0	0.234	5.32875e-07		PECAM1	1.3356e-23	-2.6033	0.055	0.2	3.12571e-19		LOC123620002	5.64682e-09	6.87218	0.027	0	0.000132153		MT-KEG60-p04	2.19402e-23	-0.293955	0.991	0.996	5.13465e-19		SQOR	3.61361e-56	-1.76059	0.117	0.302	8.45693e-52		LOC123612057	8.26388e-06	5.89243	0.024	0	0.1934
LOC105076580	2.54594e-11	-2.92635	0.172	0.473	5.95826e-07		RPS12	2.71048e-23	-0.533473	0.709	0.831	6.34334e-19		NTRK2	5.99361e-09	1.66384	0.145	0.047	0.000140269		CDH5	2.40632e-23	-0.556379	0.756	0.809	5.6315e-19		LOC105076580	3.87836e-56	-1.34824	0.175	0.379	9.07652e-52		LOC123616839	8.26388e-06	5.49043	0.024	0	0.1934
CTSS	3.96315e-11	-2.6848	0.154	0.452	9.27497e-07		RPS8	5.09148e-23	-0.490594	0.823	0.916	1.19156e-18		LOC105064200	6.0391e-09	-0.663297	0.594	0.697	0.000141333		LOC105079987	4.20312e-23	1.13417	0.304	0.146	9.83656e-19		ACTG1	7.24221e-56	-0.757699	0.765	0.86	1.69489e-51		LOC123614752	8.26388e-06	6.90522	0.024	0	0.1934
ARPC5	5.61066e-11	-1.75732	0.189	0.516	1.31306e-06		ELL2	9.45165e-23	0.951983	0.425	0.231	2.21197e-18		PPP1R15B	6.37535e-09	0.665379	0.48	0.288	0.000149202		KLF2	5.27315e-23	0.523422	0.864	0.751	1.23408e-18		RPS3	1.06287e-55	-0.923879	0.593	0.754	2.48743e-51		NR4A1	9.38281e-06	1.62619	0.5	0.32	0.219586
LOC105074049	1.10247e-10	1.65577	0.633	0.324	2.58012e-06		RPL23A	1.43768e-22	-0.520773	0.723	0.863	3.36459e-18		LMOD1	6.49153e-09	0.867007	0.477	0.296	0.000151921		LOC105066630	6.24622e-23	0.38236	0.333	0.156	1.4618e-18		FREM1	1.73479e-55	3.19295	0.12	0.016	4.05993e-51		RPL7	9.47435e-06	-0.538579	0.78	0.871	0.221728
FCER1G	1.11122e-10	-5.00773	0.006	0.234	2.60059e-06		RDX	1.44226e-22	-1.03553	0.302	0.484	3.37531e-18		HSPA4L	7.51765e-09	1.48527	0.125	0.036	0.000175935		NUFIP2	9.56367e-23	0.859406	0.539	0.342	2.23819e-18		LOC105080286	1.76181e-55	-1.1708	0.178	0.379	4.12315e-51		MT-KEG60-p01	9.77727e-06	0.450954	0.988	0.973	0.228817
RNASET2	1.59065e-10	-1.90802	0.101	0.41	3.7226e-06		LOC105082583	1.92574e-22	-0.656474	0.625	0.768	4.50682e-18		LOC105075838	8.3802e-09	-2.09102	0.145	0.299	0.000196122		SLC25A25	1.41502e-22	1.37883	0.195	0.074	3.31158e-18		RPS16	5.45438e-55	-0.979437	0.5	0.683	1.27649e-50		GPR27	9.8716e-06	3.15466	0.049	0.004	0.231025
CD163	1.62545e-10	-4.4831	0.012	0.245	3.80405e-06		S100A11	5.13101e-22	-1.55599	0.134	0.298	1.20081e-17		RPL27A	9.63886e-09	-0.537901	0.727	0.8	0.000225578		UBC	1.76176e-22	0.402312	0.961	0.953	4.12305e-18		TMSB10	6.5352e-55	-0.844272	0.713	0.827	1.52943e-50		LOC105074429	1.01431e-05	4.00701	0.049	0.004	0.23738
CXCL8	2.02347e-10	-7.78047	0.012	0.239	4.73553e-06		RPS16	6.39421e-22	-0.634746	0.648	0.781	1.49644e-17		ASB2	1.03215e-08	2.66571	0.059	0.008	0.000241555		LOC105080863	2.41269e-22	2.04207	0.192	0.074	5.64641e-18		S100A14	1.58731e-54	-1.22123	0.263	0.462	3.71479e-50		PTGER3	1.03869e-05	1.30915	0.293	0.118	0.243084
ARPC5L	2.02625e-10	1.86527	0.527	0.234	4.74203e-06		RPL12	6.92055e-22	-0.658322	0.566	0.726	1.61962e-17		TUBA1C	1.03567e-08	1.21947	0.359	0.208	0.000242377		MCL1	2.78349e-22	0.636445	0.719	0.575	6.51419e-18		ASS1	1.64092e-54	-2.08119	0.029	0.176	3.84024e-50		HK2	1.07772e-05	1.79558	0.134	0.032	0.252218
GMFG	2.16946e-10	-2.47475	0.095	0.378	5.07718e-06		CORO1A	1.99812e-21	-1.18754	0.281	0.444	4.6762e-17		NCF2	1.27107e-08	1.73977	0.102	0.026	0.000297468		COL4A1	3.16036e-22	-0.632739	0.805	0.837	7.39619e-18		RPS8	1.84117e-54	-0.826844	0.729	0.854	4.30888e-50		LOC105070386	1.13957e-05	1.79664	0.28	0.118	0.266694
TREM1	2.31602e-10	-7.9462	0	0.213	5.42017e-06		ARPC5	2.4346e-21	-1.3651	0.201	0.366	5.69769e-17		RPL31	1.35681e-08	-0.401281	0.75	0.851	0.000317533		EPHA2	3.238e-22	1.14425	0.333	0.172	7.57789e-18		RPS7	2.22222e-54	-1.04441	0.5	0.676	5.20065e-50		MT-KEG60-p06	1.57584e-05	0.652348	0.915	0.739	0.368794
RNF130	2.3179e-10	-2.31831	0.053	0.33	5.42459e-06		ITM2B	3.26041e-21	-0.679259	0.577	0.718	7.63035e-17		ATP1A2	1.36929e-08	1.31196	0.234	0.103	0.000320455		SLC2A3	4.68791e-22	0.861472	0.581	0.402	1.09711e-17		WFDC2	3.28169e-54	-1.72559	0.238	0.441	7.68014e-50		SCG5	1.59117e-05	2.08423	0.122	0.028	0.372382
PHACTR2	2.48225e-10	-4.49118	0.012	0.239	5.80922e-06		LOC105074049	3.67219e-21	1.17386	0.505	0.336	8.59403e-17		RPS4X	1.67067e-08	-0.468156	0.785	0.835	0.000390987		MT-KEG60-r01	5.3701e-22	0.280927	1	1	1.25676e-17		LOC105074040	6.01359e-54	1.34341	0.568	0.428	1.40736e-49		VIM	1.62967e-05	-0.57281	0.939	0.958	0.381391
SERF2	2.51361e-10	-1.04448	0.627	0.814	5.8826e-06		RPL6	4.0648e-21	-0.590787	0.677	0.79	9.51286e-17		MT-KEG60-r02	1.91733e-08	0.356704	1	1	0.000448714		AZIN1	5.81351e-22	0.797687	0.608	0.419	1.36054e-17		RPL12	7.64131e-54	-0.952615	0.561	0.726	1.7883e-49		COL18A1	1.72226e-05	0.373416	0.793	0.546	0.403061
LOC105075838	2.67911e-10	-2.51908	0.124	0.431	6.26992e-06		PPIA	5.571e-21	-0.551652	0.631	0.771	1.30378e-16		COL6A5	2.1581e-08	-7.86556	0	0.112	0.00050506		PDGFRB	9.70673e-22	2.35085	0.077	0.014	2.27167e-17		RPS18	8.30064e-54	-0.843772	0.681	0.818	1.9426e-49		SCUBE2	1.8038e-05	1.9324	0.159	0.045	0.422143
PROX1	3.09799e-10	2.77274	0.314	0.059	7.25022e-06		RPS25	6.64885e-21	-0.612535	0.618	0.753	1.55603e-16		HES1	2.16042e-08	0.55644	0.781	0.628	0.000505603		TCP1	2.68839e-21	0.906532	0.526	0.342	6.29163e-17		RPS9	1.09099e-53	-0.843598	0.499	0.684	2.55324e-49		SNED1	1.95329e-05	1.60218	0.134	0.033	0.45713
LOC123616837	3.1467e-10	-3.8494	0.012	0.239	7.36421e-06		RPL30	7.81355e-21	-0.608957	0.662	0.791	1.8286e-16		JUND	2.22206e-08	0.604745	0.656	0.465	0.00052003		P3H2	2.79208e-21	1.61112	0.141	0.045	6.53431e-17		ATP5PD	1.21768e-53	-0.908651	0.213	0.415	2.84974e-49		LHFPL6	2.23216e-05	-1.52733	0.207	0.437	0.522392
LOC105070507	3.39524e-10	-2.32554	0.053	0.319	7.94588e-06		YWHAB	1.1475e-20	-0.879979	0.431	0.592	2.68551e-16		RPL37	2.38371e-08	-0.513879	0.742	0.812	0.00055786		RNF19B	3.23249e-21	0.730236	0.49	0.307	7.56499e-17		RACK1	1.78582e-53	-1.04057	0.531	0.69	4.17936e-49		SPARCL1	2.35456e-05	-1.60992	0.244	0.467	0.551037
PPP1R15B	3.8642e-10	1.80172	0.556	0.287	9.0434e-06		VAMP8	1.58613e-20	-1.367	0.151	0.312	3.71202e-16		RPL13A	2.38884e-08	-0.484908	0.746	0.821	0.00055906		ARID5A	6.82709e-21	1.33311	0.172	0.063	1.59774e-16		LOC105083081	3.16804e-53	-1.18853	0.209	0.404	7.41417e-49		RPS18	2.45314e-05	-0.621158	0.829	0.866	0.574108
MORF4L2	4.16473e-10	1.65354	0.598	0.335	9.74672e-06		CD320	2.47382e-20	-2.47052	0.043	0.165	5.78947e-16		PCOLCE	2.61478e-08	-1.18059	0.137	0.309	0.000611937		HSPA8	1.04634e-20	0.370712	0.971	0.947	2.44876e-16		RPS25	3.17349e-53	-0.940052	0.519	0.697	7.42692e-49		TMTC2	2.589e-05	1.44259	0.28	0.117	0.605904
HBEGF	4.4365e-10	-2.4678	0.065	0.33	1.03827e-05		LOC105076890	2.74596e-20	-1.41766	0.777	0.637	6.42636e-16		LOC105077444	2.8033e-08	0.465678	0.641	0.447	0.000656056		BAZ1A	1.3353e-20	1.17726	0.405	0.242	3.12501e-16		CKMT1A	3.90676e-53	-1.37022	0.156	0.348	9.14299e-49		C4BPA	2.65545e-05	3.44375	0.061	0.007	0.621455
CYRIA	4.5371e-10	-2.34166	0.047	0.309	1.06182e-05		ZCCHC10	2.91624e-20	1.01427	0.448	0.278	6.82487e-16		HSPD1	3.1938e-08	0.434735	0.871	0.714	0.000747445		TMSB4X	1.48058e-20	-0.30685	0.991	0.997	3.465e-16		CLIC2	7.09217e-53	-2.41339	0.032	0.178	1.65978e-48		LOC105076977	2.76228e-05	-0.811467	0.805	0.885	0.646456
CHORDC1	4.98082e-10	1.65899	0.586	0.303	1.16566e-05		TM4SF1	3.42875e-20	-1.8573	0.092	0.235	8.0243e-16		LGALS3	3.2822e-08	-1.30328	0.156	0.323	0.000768134		SLC5A3	3.56809e-20	1.61804	0.16	0.058	8.3504e-16		AKR1A1	9.238e-53	-1.78657	0.092	0.263	2.16197e-48		GREM2	2.88285e-05	2.36412	0.073	0.011	0.674674
C1QC	5.3143e-10	-6.4417	0.006	0.218	1.24371e-05		RPS5	3.65089e-20	-0.631691	0.611	0.757	8.54418e-16		FTL	3.28616e-08	-0.755569	0.441	0.583	0.000769061		CSRNP1	4.32537e-20	0.953404	0.372	0.21	1.01227e-15		IRX5	1.2149e-52	-6.94831	0.001	0.113	2.84324e-48		TMEM164	3.52573e-05	1.7178	0.122	0.029	0.825127
C1QA	5.43988e-10	-6.43155	0.006	0.218	1.2731e-05		CALM1	3.99165e-20	-0.595045	0.655	0.776	9.34166e-16		LOC105081271	3.87077e-08	1.1605	0.281	0.141	0.000905877		BICD1	6.21332e-20	2.02312	0.124	0.038	1.4541e-15		LOC105072187	1.47108e-52	-1.25857	0.257	0.452	3.44277e-48		HSPH1	4.17319e-05	1.18229	0.744	0.6	0.976651
TCP1	5.45963e-10	1.25765	0.728	0.521	1.27772e-05		LOC105066598	6.09072e-20	-1.5797	0.16	0.321	1.42541e-15		LOC105075643	4.51212e-08	-0.746538	0.473	0.619	0.00105597		SERF2	6.67892e-20	-0.424349	0.864	0.911	1.56307e-15		LOC105069613	4.21982e-52	-1.13463	0.265	0.453	9.87565e-48		THBS1	4.20847e-05	1.2333	0.744	0.632	0.984908
ANXA1	5.51111e-10	-2.29501	0.059	0.324	1.28977e-05		TDG	6.84304e-20	1.08784	0.379	0.216	1.60148e-15		HMGCS1	4.849e-08	1.66579	0.242	0.117	0.00113481		ADAMTS4	6.92661e-20	0.761449	0.206	0.084	1.62103e-15		CPVL	4.90731e-52	-1.83875	0.05	0.204	1.14846e-47		LOC105063613	4.22304e-05	1.71039	0.183	0.061	0.988318
S100A11	6.67265e-10	-3.2643	0.095	0.356	1.5616e-05		FBL	8.52693e-20	-1.80472	0.07	0.206	1.99556e-15		BAMBI	4.87609e-08	1.67289	0.137	0.046	0.00114115		LOC105065729	7.709e-20	-0.766509	0.546	0.674	1.80414e-15		LOC105077721	5.33005e-52	-1.62875	0.116	0.292	1.24739e-47		WASF3	5.36019e-05	1.91896	0.122	0.031	1
C1QB	6.96543e-10	-5.3053	0.012	0.229	1.63012e-05		ENO1	1.39645e-19	-1.06006	0.282	0.44	3.26812e-15		PTP4A3	5.07883e-08	1.21824	0.203	0.086	0.0011886		DUSP5	8.41609e-20	1.13102	0.325	0.172	1.96962e-15		LOC105079454	7.16707e-52	-0.971675	0.307	0.499	1.67731e-47		NINJ1	5.45434e-05	2.13602	0.146	0.043	1
ELL2	7.29215e-10	1.46704	0.538	0.239	1.70658e-05		RACK1	1.46726e-19	-0.701959	0.566	0.706	3.43383e-15		LOC105079987	5.21686e-08	1.01361	0.383	0.227	0.0012209		NFKBIZ	1.0394e-19	0.867385	0.557	0.384	2.43251e-15		LOC123619718	1.02918e-51	-1.07754	0.58	0.729	2.40858e-47		PGC	5.58021e-05	1.22978	0.317	0.145	1
GADD45A	7.43193e-10	-2.44453	0.083	0.351	1.73929e-05		ARPC2	1.52837e-19	-0.70073	0.562	0.693	3.57685e-15		RPL5	5.63686e-08	-0.49051	0.754	0.832	0.0013192		MAEL	1.1918e-19	7.88555	0.024	0	2.78918e-15		SIM2	1.33255e-51	-5.02325	0.002	0.114	3.11856e-47		SLC35F3	5.85114e-05	1.88413	0.049	0.005	1
ANXA5	7.90865e-10	-2.61074	0.095	0.362	1.85086e-05		PSMB8	1.71366e-19	-1.14635	0.247	0.41	4.01047e-15		RPS2	6.51255e-08	-0.397747	0.895	0.935	0.00152413		BGN	1.69497e-19	1.72751	0.077	0.016	3.96674e-15		SULT2A1	2.36208e-51	-2.57171	0.018	0.147	5.52798e-47		LOC105066968	6.78442e-05	2.66144	0.073	0.012	1
LOC105076890	8.89881e-10	-1.76549	0.828	0.761	2.08259e-05		ACTR2	1.89204e-19	-1.12026	0.313	0.464	4.42794e-15		RAMP2	6.63359e-08	-1.9272	0.098	0.244	0.00155246		TNFSF10	1.7577e-19	-0.769231	0.517	0.639	4.11354e-15		DUT	2.67949e-51	-1.53433	0.09	0.262	6.27082e-47		LOC105072355	6.95351e-05	2.51815	0.073	0.012	1
LOC105064665	9.89389e-10	-3.43352	0.041	0.287	2.31547e-05		RPL29	3.05253e-19	-0.817166	0.444	0.59	7.14383e-15		SRSF1	8.02082e-08	0.978596	0.242	0.115	0.00187711		ZCCHC10	2.49165e-19	0.808504	0.392	0.229	5.83121e-15		ANXA2	2.81388e-51	-1.212	0.259	0.455	6.58532e-47		LGALS3	7.04333e-05	-1.82024	0.195	0.396	1
LOC123618680	9.95257e-10	1.34395	0.604	0.319	2.3292e-05		RPS7	3.48987e-19	-0.651862	0.594	0.713	8.16733e-15		RPS18	8.36842e-08	-0.389379	0.812	0.876	0.00195846		BPIFB2	2.63464e-19	5.94918	0.026	0	6.16584e-15		TKT	5.93203e-51	-1.42615	0.101	0.277	1.38827e-46		LOC105061856	7.49509e-05	4.29831	0.037	0.002	1
S100A12	1.01629e-09	-7.3724	0.006	0.213	2.37843e-05		CAPZB	3.53152e-19	-1.18889	0.222	0.381	8.26483e-15		RPL23	8.85041e-08	-0.42487	0.777	0.845	0.00207126		RBBP6	3.41433e-19	1.04986	0.551	0.397	7.99055e-15		CPE	6.22175e-51	-1.16243	0.121	0.313	1.45608e-46		SAMD3	7.49509e-05	4.41693	0.037	0.002	1
LOC105068022	1.11288e-09	-2.96042	0.036	0.277	2.60446e-05		RPL11	3.57221e-19	-0.536394	0.66	0.801	8.36005e-15		JUNB	9.70634e-08	0.433392	0.867	0.76	0.00227157		LSMEM1	4.00163e-19	1.63172	0.145	0.051	9.36502e-15		RPL9	1.02239e-50	-0.875455	0.612	0.76	2.39271e-46		IFITM10	7.49509e-05	4.31515	0.037	0.002	1
LCP1	1.14321e-09	-1.27833	0.379	0.681	2.67545e-05		RPL9	6.45102e-19	-0.49946	0.721	0.839	1.50973e-14		LOC105068409	1.08612e-07	1.74801	0.105	0.031	0.00254184		DES	5.63955e-19	2.15312	0.08	0.018	1.31982e-14		PLP2	1.14504e-50	-1.52658	0.085	0.254	2.67975e-46		MT-KEG60-p13	7.51313e-05	0.427225	0.988	0.934	1
RALGPS2	1.19369e-09	1.21938	0.538	0.207	2.7936e-05		CSRNP1	6.61534e-19	0.827752	0.426	0.248	1.54819e-14		AGR2	1.16622e-07	-0.970023	0.344	0.487	0.0027293		DUSP10	6.07533e-19	1.25188	0.192	0.079	1.42181e-14		RPS6	1.34064e-50	-0.791941	0.722	0.847	3.1375e-46		MERTK	7.94259e-05	3.46321	0.037	0.002	1
WARS1	1.25916e-09	-3.65501	0.03	0.261	2.94682e-05		RPL14	8.31573e-19	-0.613851	0.548	0.694	1.94613e-14		DNAJA1	1.19817e-07	0.399863	0.836	0.673	0.00280407		GCH1	6.17654e-19	0.891006	0.386	0.221	1.4455e-14		RPL17	1.5716e-50	-0.819369	0.616	0.767	3.67802e-46		CREM	8.31345e-05	1.42648	0.305	0.144	1
LOC105074349	1.27998e-09	-7.32214	0	0.197	2.99554e-05		RPL10	9.28202e-19	-0.605844	0.61	0.739	2.17227e-14		BAG1	1.31301e-07	0.862808	0.266	0.131	0.00307283		TRA2B	6.40651e-19	0.729251	0.625	0.46	1.49932e-14		ATP5F1C	1.95953e-50	-1.03775	0.169	0.356	4.58589e-46		SVEP1	8.47776e-05	2.13548	0.256	0.112	1
DUSP2	1.34451e-09	-3.03145	0.166	0.441	3.14655e-05		SPARCL1	1.52468e-18	-2.29429	0.045	0.161	3.5682e-14		KCNE4	2.07563e-07	1.07099	0.238	0.113	0.00485759		EIF5	6.54595e-19	0.617263	0.75	0.631	1.53195e-14		LOC123619920	2.76826e-50	-2.17413	0.029	0.167	6.47856e-46		PDE10A	9.7804e-05	1.99592	0.195	0.072	1
CA2	1.40463e-09	-3.37904	0.041	0.282	3.28726e-05		VAMP5	1.56788e-18	-1.95851	0.069	0.196	3.6693e-14		TMSB4X	2.16155e-07	-0.36658	0.93	0.963	0.00505867		RND3	7.3126e-19	0.943576	0.351	0.197	1.71137e-14		CKB	3.61019e-50	-0.708016	0.117	0.299	8.44893e-46		LAMA4	0.000125596	-1.02781	0.427	0.613	1
LOC105071412	1.50248e-09	-1.46102	0.254	0.564	3.51626e-05		LOC105062403	1.69919e-18	-2.40795	0.035	0.146	3.97663e-14		CYGB	2.18383e-07	-1.54432	0.148	0.297	0.00511083		KLF4	1.39139e-18	0.545909	0.874	0.781	3.25626e-14		RPL37A	4.35806e-50	-0.857368	0.54	0.715	1.01992e-45		ELN	0.000128177	1.25503	0.268	0.121	1
LOC105065729	1.65782e-09	-1.46059	0.308	0.585	3.8798e-05		MGST3	2.77425e-18	-1.32361	0.119	0.264	6.49258e-14		TPM1	2.21748e-07	0.640973	0.777	0.661	0.00518956		RNF122	1.8421e-18	1.17394	0.301	0.162	4.31106e-14		LOC105082842	4.86881e-50	-1.87374	0.059	0.215	1.13945e-45		NFIL3	0.000134112	1.46264	0.207	0.08	1
SELL	1.66603e-09	-6.14138	0.006	0.207	3.89901e-05		RPL5	3.13684e-18	-0.604856	0.577	0.716	7.34115e-14		RPL6	2.28807e-07	-0.479897	0.766	0.831	0.00535476		PCF11	1.91416e-18	0.851772	0.596	0.442	4.47972e-14		LOC123618932	6.84278e-50	-1.15927	0.224	0.412	1.60142e-45		CLDN11	0.000134536	1.48299	0.146	0.045	1
PLAUR	1.82297e-09	-2.60676	0.053	0.303	4.26631e-05		RPL13A	3.35287e-18	-0.561989	0.693	0.798	7.84673e-14		ACTN4	2.28813e-07	0.450624	0.859	0.761	0.00535492		LOC123615030	2.15696e-18	-2.06888	0.061	0.2	5.04794e-14		LGALS3	6.85783e-50	-1.67994	0.174	0.362	1.60494e-45		LOC105083982	0.000139801	1.77669	0.159	0.053	1
GNG10	1.90978e-09	-2.4708	0.124	0.388	4.46946e-05		TPT1	4.10419e-18	-0.389398	0.962	0.986	9.60503e-14		SERTAD1	2.36821e-07	0.702525	0.402	0.242	0.00554233		ITIH5	3.80602e-18	-0.857612	0.348	0.507	8.90724e-14		RPL27	9.77419e-50	-1.04309	0.346	0.534	2.28745e-45		ZNF219	0.000140344	1.41907	0.134	0.039	1
EMILIN2	2.17356e-09	-4.51109	0.006	0.207	5.08678e-05		RPL27	4.42321e-18	-0.769316	0.45	0.587	1.03516e-13		STK38L	2.45647e-07	0.941361	0.305	0.167	0.00574887		RAMP2	3.91453e-18	-0.394499	0.841	0.888	9.16118e-14		RPL30	1.18665e-49	-0.844629	0.571	0.724	2.77713e-45		PDP2	0.000141588	2.16457	0.11	0.028	1
STAT1	2.29876e-09	-2.26651	0.112	0.383	5.3798e-05		NR4A1	5.39501e-18	0.768126	0.583	0.432	1.26259e-13		CSRNP1	2.71853e-07	0.801861	0.441	0.284	0.00636218		PELI1	4.08843e-18	0.815858	0.489	0.33	9.56816e-14		RPL39	1.27405e-49	-0.924503	0.502	0.674	2.98166e-45		MT-KEG60-p05	0.000154154	0.625446	0.732	0.546	1
MMUT	2.41503e-09	-3.12363	0.018	0.234	5.6519e-05		CNN3	5.91678e-18	-2.61677	0.021	0.12	1.3847e-13		FOXQ1	2.95129e-07	0.676611	0.383	0.223	0.00690691		ART4	7.10846e-18	2.24988	0.061	0.011	1.66359e-13		RPL3	1.80042e-49	-0.834825	0.603	0.746	4.21352e-45		MTMR9	0.00015573	2.68311	0.073	0.013	1
CASP1	2.42805e-09	-3.29456	0.047	0.282	5.68236e-05		LOC105070346	6.13822e-18	-1.39089	0.152	0.298	1.43653e-13		RPS23	3.23322e-07	-0.370368	0.82	0.896	0.00756669		LOC105082379	7.77967e-18	0.776985	0.451	0.286	1.82068e-13		NDUFS6	3.33212e-49	-1.39624	0.124	0.3	7.79816e-45		MFAP4	0.000156816	1.15842	0.329	0.164	1
FBL	2.52415e-09	-2.35868	0.059	0.314	5.90728e-05		LOC105075274	8.79493e-18	-1.55419	0.083	0.213	2.05828e-13		NEXN	3.44227e-07	0.985581	0.387	0.234	0.00805594		MXD1	8.1411e-18	1.07105	0.275	0.14	1.90526e-13		RPL13A	4.27814e-49	-0.852657	0.587	0.729	1.00121e-44		RANBP6	0.000176922	1.16516	0.146	0.045	1
FCGRT	3.42767e-09	-3.15144	0.059	0.298	8.02179e-05		CCT6A	9.42011e-18	0.686121	0.572	0.408	2.20459e-13		MICAL1	4.52186e-07	0.998957	0.164	0.066	0.0105825		DDX39A	9.86619e-18	1.23283	0.297	0.162	2.30898e-13		SHMT1	5.45654e-49	-1.57413	0.037	0.18	1.27699e-44		LOC123615904	0.000187123	-5.64021	0	0.148	1
GLRX	3.63559e-09	-4.78986	0.006	0.202	8.50838e-05		TCP1	9.56536e-18	0.651512	0.633	0.471	2.23858e-13		LOC105078974	4.77885e-07	-3.41601	0.039	0.154	0.0111839		CD81	1.15195e-17	-0.459121	0.785	0.843	2.69591e-13		UGT3A2	6.2539e-49	-3.36932	0.014	0.135	1.4636e-44		RPS11	0.000191522	-0.512231	0.671	0.811	1
SH2D1B	3.94602e-09	-6.99367	0	0.186	9.23488e-05		RPS15	1.31069e-17	-0.544106	0.711	0.826	3.06742e-13		LOC105065277	4.90411e-07	0.61524	0.336	0.191	0.0114771		GLUL	1.26908e-17	0.83569	0.466	0.287	2.97004e-13		IER3	8.49943e-49	-0.960422	0.293	0.498	1.98912e-44		DIPK2A	0.000193337	0.902356	0.256	0.109	1
AHSA1	4.87338e-09	1.60598	0.544	0.303	0.000114052		COQ10B	1.31771e-17	0.621801	0.589	0.414	3.08383e-13		LOC123615904	5.43792e-07	-4.714	0.004	0.099	0.0127264		SPINK1	1.50078e-17	3.12123	0.051	0.008	3.51229e-13		TPT1	2.51349e-48	-0.589376	0.863	0.935	5.88233e-44		CLEC3B	0.00020036	-1.14735	0.256	0.464	1
LOC105066598	5.36924e-09	-4.0551	0.024	0.234	0.000125656		YBX1	1.44785e-17	-0.730689	0.428	0.579	3.3884e-13		KCNQ4	5.78655e-07	1.42115	0.09	0.025	0.0135423		PHLDA1	1.55053e-17	1.28789	0.18	0.075	3.62871e-13		GRB14	4.99126e-48	-3.45896	0.01	0.125	1.1681e-43		ZFHX4	0.000219154	1.89947	0.085	0.018	1
CSTB	5.52951e-09	-2.41315	0.101	0.356	0.000129407		PSME2	1.87022e-17	-1.70977	0.073	0.199	4.37688e-13		LOC123613087	6.13302e-07	1.14053	0.164	0.069	0.0143531		HS3ST1	1.84315e-17	1.36707	0.168	0.068	4.31353e-13		IGFBP7	7.29788e-48	-1.62221	0.234	0.422	1.70792e-43		RPL18A	0.000219206	-0.992085	0.415	0.568	1
LOC105062403	6.08894e-09	-3.60193	0.03	0.245	0.000142499		LOC105076881	2.29957e-17	-1.35839	0.848	0.642	5.38167e-13		LOC123619785	6.16147e-07	0.572164	0.617	0.466	0.0144197		TOP1	1.94349e-17	0.633351	0.578	0.417	4.54835e-13		HMGA1	8.06802e-48	-1.85605	0.071	0.226	1.88816e-43		MANSC4	0.000224259	3.15527	0.049	0.006	1
PGK1	6.19821e-09	-2.03742	0.118	0.383	0.000145057		RPS19	2.82682e-17	-0.493693	0.748	0.857	6.61561e-13		RPS7	6.34295e-07	-0.398972	0.699	0.767	0.0148444		MORF4L2	2.11777e-17	0.785802	0.655	0.526	4.95621e-13		LDHB	8.38242e-48	-1.22048	0.217	0.399	1.96174e-43		CLU	0.000224665	0.983142	0.585	0.384	1
MSR1	6.59938e-09	-3.54917	0.018	0.223	0.000154445		STIP1	4.57099e-17	0.515518	0.627	0.45	1.06975e-12		LOC105063340	6.63456e-07	0.91313	0.273	0.146	0.0155269		TGIF2	2.17135e-17	1.39307	0.126	0.042	5.08161e-13		TST	1.02803e-47	-2.19988	0.021	0.147	2.4059e-43		LOC105067314	0.000229641	0.857497	0.549	0.377	1
ARRB1	6.90045e-09	-7.13663	0	0.181	0.000161491		LOC105065729	5.77947e-17	-0.878576	0.361	0.498	1.35257e-12		PDLIM3	7.30261e-07	0.567321	0.492	0.325	0.0170903		CA2	2.31453e-17	-1.5007	0.166	0.324	5.41669e-13		LOC105082583	1.85035e-47	-0.888933	0.489	0.653	4.33036e-43		PLXNC1	0.000234384	1.65017	0.061	0.01	1
F13A1	7.01789e-09	-5.09402	0.012	0.207	0.00016424		RPL19	7.20072e-17	-0.508549	0.738	0.817	1.68518e-12		RGS4	7.52912e-07	-1.81758	0.082	0.213	0.0176204		FBL	3.00915e-17	-1.23686	0.216	0.368	7.0423e-13		MT-KEG60-p02	3.42161e-47	-0.688024	0.417	0.642	8.0076e-43		IL32	0.000235954	2.42754	0.049	0.006	1
JUN	8.25605e-09	0.745252	0.953	0.814	0.000193216		CD59	8.35547e-17	-2.00692	0.065	0.181	1.95543e-12		EIF3E	7.89127e-07	-0.86461	0.363	0.489	0.0184679		TBC1D9	3.01033e-17	1.44248	0.221	0.105	7.04507e-13		GPX1	5.65665e-47	-1.26596	0.181	0.36	1.32383e-42		LOC105080432	0.000262542	1.23159	0.146	0.048	1
RASGEF1B	8.82089e-09	1.99565	0.497	0.266	0.000206435		CD52	8.81843e-17	-0.836129	0.35	0.505	2.06378e-12		LOC105069851	8.6061e-07	6.86743	0.02	0	0.0201409		EGFL7	3.40667e-17	-0.390497	0.849	0.89	7.97263e-13		LOC105065507	6.69918e-47	-0.927709	0.249	0.438	1.56781e-42		FOCAD	0.000263278	1.56409	0.159	0.055	1
CD9	9.43367e-09	-2.38373	0.036	0.261	0.000220776		CDC40	9.96376e-17	1.00099	0.377	0.223	2.33182e-12		CRY1	8.72522e-07	1.04528	0.133	0.049	0.0204196		BRD2	3.77812e-17	0.635142	0.688	0.541	8.84192e-13		RPS15A	1.24847e-46	-0.931653	0.491	0.654	2.9218e-42		PLAT	0.000269743	-1.73632	0.207	0.39	1
LOC105065085	9.95744e-09	-2.89968	0.036	0.255	0.000233034		RPS3A	1.52827e-16	-0.431119	0.747	0.848	3.57662e-12		ESYT2	8.82169e-07	0.74743	0.363	0.216	0.0206454		PFKFB3	3.84898e-17	0.653883	0.236	0.11	9.00776e-13		GPA33	1.37828e-46	-1.84438	0.024	0.15	3.22558e-42		LOC105061941	0.000280031	1.12584	0.293	0.14	1
LTA4H	1.14612e-08	-2.30711	0.065	0.303	0.000268227		SEPTIN7	1.63049e-16	-0.818588	0.332	0.486	3.81582e-12		FABP3	9.18465e-07	-3.36654	0.016	0.116	0.0214948		VAMP8	6.66029e-17	-0.749605	0.513	0.626	1.55871e-12		CUX2	1.54835e-46	3.28307	0.1	0.014	3.6236e-42		EPDR1	0.000288161	2.82682	0.073	0.015	1
PLEKHF2	1.16575e-08	1.78867	0.462	0.197	0.000272819		GAPDH	1.70272e-16	-0.74232	0.438	0.576	3.98489e-12		APOD	9.70405e-07	-0.649711	0.809	0.826	0.0227104		CD300LG	6.71933e-17	-0.411721	0.776	0.846	1.57252e-12		KLHDC8A	2.04742e-46	1.66665	0.255	0.108	4.79158e-42		MYH10	0.000292753	1.49213	0.366	0.205	1
ISG20	1.20349e-08	-7.71	0	0.176	0.000281654		ATP5MC3	1.81224e-16	-1.0103	0.232	0.382	4.24119e-12		LOC105067205	1.0054e-06	0.778004	0.215	0.101	0.0235294		AXL	8.6905e-17	1.96929	0.065	0.013	2.03384e-12		BTF3	2.18079e-46	-1.05167	0.293	0.479	5.10371e-42		ZNF609	0.000293619	1.54068	0.171	0.063	1
ATP5MF	1.27508e-08	-1.66651	0.095	0.356	0.000298407		DDX17	2.13243e-16	-1.25088	0.148	0.287	4.99052e-12		RPL23A	1.02738e-06	-0.36447	0.816	0.884	0.0240438		EIF1	1.00773e-16	0.396318	0.84	0.817	2.35838e-12		PSMB10	2.96803e-46	-1.44948	0.141	0.311	6.94607e-42		HTRA1	0.000341033	-1.30016	0.207	0.393	1
ETV3	1.27605e-08	2.06436	0.373	0.122	0.000298635		RPLP1	2.47666e-16	-0.453202	0.725	0.817	5.79612e-12		STEAP4	1.0695e-06	-1.44283	0.082	0.216	0.0250295		EGFLAM	1.11303e-16	1.72034	0.073	0.017	2.60482e-12		LOC105080095	3.29589e-46	-1.49506	0.122	0.289	7.71338e-42		SELL	0.000344002	1.9104	0.11	0.031	1
CD47	1.32981e-08	-1.38282	0.107	0.378	0.000311215		MT-KEG60-p11	2.80948e-16	-0.131697	1	1	6.57503e-12		AHI1	1.07335e-06	0.744644	0.297	0.166	0.0251196		ABHD5	1.34961e-16	0.822048	0.398	0.244	3.1585e-12		NDUFB8	3.37749e-46	-1.28909	0.161	0.335	7.90433e-42		LOC123617989	0.000356315	1.97221	0.073	0.015	1
SNAI1	1.5491e-08	-4.28868	0.012	0.202	0.000362535		LOC105068827	2.91425e-16	-1.5296	0.163	0.301	6.82021e-12		LOC105071413	1.09729e-06	-0.70038	0.5	0.6	0.0256798		LOC105083439	1.53741e-16	-0.828781	0.449	0.589	3.598e-12		NDUFA5	5.73795e-46	-0.960759	0.113	0.286	1.34285e-41		LOC105062191	0.000358514	2.11596	0.11	0.031	1
SLC8B1	1.60128e-08	-5.81249	0.006	0.186	0.000374747		RPL31	3.01415e-16	-0.593113	0.684	0.77	7.05403e-12		PCF11	1.13299e-06	0.585853	0.605	0.44	0.0265154		SIK1	1.99072e-16	1.2061	0.212	0.1	4.65889e-12		RPL14	6.99036e-46	-0.88656	0.509	0.666	1.63595e-41		EMILIN1	0.000358809	0.567914	0.549	0.339	1
LOC105083056	1.63831e-08	-5.58948	0.006	0.186	0.000383413		ATP5F1C	4.04596e-16	-1.5903	0.116	0.243	9.46876e-12		STIP1	1.21412e-06	0.649466	0.473	0.319	0.028414		GEM	2.00879e-16	1.01409	0.352	0.209	4.70117e-12		RPL23	9.59297e-46	-0.792652	0.658	0.787	2.24504e-41		ISL1	0.000368671	1.01336	0.195	0.076	1
HEBP1	1.88226e-08	-2.38635	0.053	0.282	0.000440505		LOC105065085	4.32151e-16	-1.41957	0.124	0.257	1.01136e-11		BTG2	1.22417e-06	0.465713	0.621	0.445	0.0286493		TRIB1	2.44323e-16	1.07096	0.234	0.113	5.7179e-12		LOC105064288	1.14831e-45	-1.7112	0.09	0.251	2.68739e-41		ARID4B	0.000387268	1.13447	0.366	0.201	1
ATP5MC3	1.90043e-08	-1.4351	0.13	0.404	0.000444757		LOC105075072	4.33957e-16	-0.971334	0.264	0.413	1.01559e-11		ROBO4	1.27556e-06	0.861687	0.246	0.127	0.029852		JMJD1C	2.54761e-16	0.843747	0.585	0.437	5.96218e-12		PHGR1	1.24723e-45	-2.35336	0.037	0.17	2.91888e-41		ANGPTL4	0.000396705	2.02082	0.171	0.066	1
THBS1	1.94781e-08	-6.82238	0.018	0.207	0.000455847		GNAS	4.52276e-16	-0.576892	0.526	0.672	1.05846e-11		RPS8	1.29741e-06	-0.326466	0.883	0.915	0.0303632		FBLN2	2.91605e-16	1.09299	0.245	0.125	6.82442e-12		RPL35A	1.4096e-45	-0.873368	0.526	0.689	3.2989e-41		RNF168	0.000408232	2.26938	0.122	0.038	1
YBX1	2.03224e-08	-1.24779	0.503	0.713	0.000475605		KDR	4.91801e-16	-2.80171	0.026	0.118	1.15096e-11		HERPUD1	1.40391e-06	0.472341	0.633	0.451	0.0328556		MT-KEG60-r02	3.06898e-16	0.353055	1	1	7.18233e-12		NDUFB6	1.59818e-45	-1.61819	0.111	0.272	3.74021e-41		CCL11	0.000429864	-6.92208	0	0.134	1
ADAP2	2.09351e-08	-6.91848	0	0.17	0.000489944		LOC105080532	4.94518e-16	-0.838246	0.374	0.514	1.15732e-11		MAP1A	1.40491e-06	0.67557	0.309	0.171	0.0328792		RPS2	3.96063e-16	-0.298389	0.917	0.963	9.26905e-12		LOC105080754	2.02313e-45	-1.00334	0.307	0.493	4.73473e-41		USP54	0.000444563	1.18437	0.11	0.031	1
CD1A	2.09351e-08	-7.18543	0	0.17	0.000489944		EIF2AK3	6.10725e-16	0.706391	0.373	0.219	1.42928e-11		BPIFB2	1.42058e-06	4.95448	0.023	0.001	0.0332459		PTGES3	4.08639e-16	0.652278	0.619	0.46	9.56337e-12		PSME1	2.88197e-45	-1.03995	0.21	0.397	6.74468e-41		GTF2F1	0.000457406	0.974465	0.341	0.184	1
SDHB	2.15738e-08	-1.75121	0.118	0.383	0.000504891		ACTR3	6.57289e-16	-1.06463	0.278	0.415	1.53825e-11		ZFAND2A	1.444e-06	0.750325	0.34	0.199	0.0337939		PTPRB	4.40144e-16	-0.310688	0.902	0.926	1.03007e-11		PTPRD	3.45762e-45	1.85451	0.222	0.087	8.09187e-41		TMEM178B	0.000476189	3.31213	0.061	0.011	1
NDEL1	2.27672e-08	1.66633	0.456	0.202	0.000532822		CD8A	6.85082e-16	-1.5339	0.111	0.238	1.6033e-11		RPS20	1.44934e-06	-0.368713	0.828	0.885	0.0339189		RALGPS2	5.14997e-16	2.23878	0.056	0.01	1.20525e-11		RPL21	6.06262e-45	-0.851943	0.543	0.696	1.41884e-40		IFFO1	0.000479635	4.62673	0.037	0.004	1
CCDC117	2.30908e-08	1.96935	0.337	0.101	0.000540395		RAC2	7.23041e-16	-1.25175	0.186	0.323	1.69213e-11		RPS3A	1.52564e-06	-0.321605	0.832	0.871	0.0357045		LMCD1	8.43318e-16	0.924268	0.454	0.303	1.97362e-11		RPL38	1.07664e-44	-0.772947	0.411	0.597	2.51967e-40		PEBP4	0.000485354	3.96089	0.037	0.004	1
RPL31	2.36896e-08	-0.785936	0.669	0.872	0.000554408		JAM2	8.14312e-16	-2.01653	0.033	0.131	1.90573e-11		RBPMS2	1.56165e-06	1.51096	0.117	0.042	0.0365474		WWTR1	9.51472e-16	-0.523961	0.755	0.802	2.22673e-11		HADH	1.83442e-44	-1.49267	0.081	0.233	4.2931e-40		CSRP2	0.000488489	0.980919	0.402	0.237	1
N4BP2L1	2.44336e-08	-4.25887	0.024	0.218	0.00057182		RASGEF1B	9.32483e-16	0.8243	0.4	0.245	2.18229e-11		RPS25	1.62781e-06	-0.50049	0.66	0.734	0.0380955		CPEB4	9.56787e-16	0.884407	0.44	0.29	2.23917e-11		ENO1	2.51808e-44	-1.12815	0.162	0.339	5.89307e-40		NPR3	0.000491136	3.34829	0.037	0.004	1
IL6R	2.45705e-08	-2.67602	0.041	0.255	0.000575024		RPS17	1.10361e-15	-0.50189	0.638	0.769	2.58279e-11		IFRD1	1.78111e-06	0.447502	0.621	0.439	0.0416833		ELL2	1.17093e-15	1.138	0.206	0.096	2.74032e-11		PFN1	6.61602e-44	-1.05541	0.215	0.396	1.54835e-39		MYOM2	0.000491136	4.45215	0.037	0.004	1
NDRG1	2.52546e-08	-2.70336	0.053	0.277	0.000591035		PTPRC	1.18029e-15	-0.649376	0.509	0.638	2.76222e-11		NFKBIE	1.7865e-06	1.67772	0.117	0.043	0.0418095		SCIN	2.07774e-15	2.23136	0.076	0.019	4.86253e-11		NDUFV1	6.70014e-44	-1.07808	0.114	0.279	1.56803e-39		MT-KEG60-p04	0.000493832	0.350794	1	0.989	1
CENPC	2.80721e-08	2.37497	0.331	0.101	0.000656971		RPL23	1.38039e-15	-0.452997	0.75	0.841	3.23052e-11		GPC6	1.80659e-06	0.830616	0.207	0.096	0.0422797		MRPS6	2.08844e-15	1.24192	0.201	0.095	4.88759e-11		TXN	7.87744e-44	-1.13223	0.291	0.474	1.84356e-39		LEF1	0.000496982	3.20887	0.037	0.004	1
ITGAX	2.82824e-08	-2.44935	0.077	0.309	0.000661893		ACTN4	1.3857e-15	-1.34598	0.116	0.243	3.24295e-11		RPL11	1.98422e-06	-0.381047	0.762	0.845	0.0464368		MT-KEG60-t04	2.42171e-15	1.37951	0.101	0.032	5.66754e-11		LOC105083557	9.53448e-44	-1.21733	0.139	0.304	2.23135e-39		FGF7	0.000500804	1.54451	0.329	0.179	1
IRF4	3.08598e-08	2.5256	0.302	0.08	0.000722212		NRP1	1.4004e-15	-2.40307	0.024	0.115	3.27736e-11		SPTY2D1	2.10258e-06	0.492156	0.512	0.335	0.0492068		LOC105068902	2.64901e-15	0.663933	0.581	0.423	6.19947e-11		NIPSNAP1	1.27483e-43	-1.31039	0.073	0.221	2.98348e-39		WFDC2	0.000501406	-2.27711	0.037	0.193	1
JMY	3.14876e-08	2.09248	0.402	0.154	0.000736903		RPL35	1.42576e-15	-0.495243	0.69	0.812	3.3367e-11		LOC105062191	2.46732e-06	1.67675	0.117	0.043	0.0577426		MYL9	2.68149e-15	1.23979	0.25	0.133	6.27549e-11		NDUFA13	1.38883e-43	-1.31854	0.155	0.322	3.25029e-39		RPS6	0.000502587	-0.453679	0.927	0.928	1
JUNB	3.2432e-08	1.0086	0.834	0.665	0.000759005		SPN	1.43676e-15	-1.93398	0.056	0.164	3.36245e-11		WFDC2	2.96861e-06	-2.68656	0.027	0.127	0.0694745		BCL6	3.916e-15	1.1011	0.215	0.105	9.16462e-11		LOC105070208	1.51278e-43	-1.39738	0.142	0.308	3.54036e-39		LOC105071142	0.000502894	3.07517	0.037	0.004	1
LOC105070086	3.63237e-08	-7.0773	0	0.165	0.000850083		MYO1F	1.79669e-15	-1.28176	0.129	0.261	4.2048e-11		C4A	3.05625e-06	-1.04807	0.191	0.325	0.0715255		MT-KEG60-p10	3.96199e-15	-0.183028	0.997	1	9.27224e-11		RPL24	2.10879e-43	-0.79625	0.612	0.75	4.93521e-39		ADGRL1	0.000502894	2.83598	0.037	0.004	1
ACTN1	3.79257e-08	-4.72178	0.012	0.191	0.000887574		MT-KEG60-r02	2.28006e-15	0.340185	1	1	5.33602e-11		CCDC3	3.33382e-06	1.18367	0.16	0.071	0.0780213		BTG2	4.55136e-15	0.716591	0.558	0.412	1.06515e-10		SGIP1	2.17806e-43	-1.5785	0.036	0.166	5.0973e-39		TNNI2	0.000502894	3.38435	0.037	0.004	1
RRBP1	4.04529e-08	-2.45814	0.071	0.293	0.000946719		LOC105076580	2.86706e-15	-0.970572	0.219	0.365	6.70979e-11		FILIP1	3.3496e-06	0.595763	0.414	0.262	0.0783906		BANK1	6.06665e-15	1.0373	0.08	0.022	1.41978e-10		RPS13	3.03305e-43	-0.942156	0.445	0.617	7.09825e-39		ELMOD1	0.000502894	2.8943	0.037	0.004	1
BAG2	4.27283e-08	1.91699	0.402	0.165	0.000999969		EID1	2.9395e-15	-1.3697	0.113	0.238	6.8793e-11		AMPH	3.52417e-06	0.841328	0.23	0.118	0.0824761		LOC105073354	6.31283e-15	1.81485	0.059	0.012	1.47739e-10		LOC105068715	3.51841e-43	-1.27168	0.126	0.289	8.23415e-39		CRLF1	0.000506788	2.62265	0.061	0.011	1
LOC105081596	4.4977e-08	-1.46871	0.189	0.463	0.0010526		RPL21	3.96996e-15	-0.533085	0.643	0.755	9.29089e-11		RPL35	3.58847e-06	-0.456059	0.719	0.793	0.0839809		FBLIM1	8.08647e-15	1.48522	0.129	0.049	1.89248e-10		MIX23	3.7131e-43	-1.36184	0.048	0.185	8.68978e-39		CCNB3	0.000508871	3.10826	0.037	0.004	1
BBC3	4.60504e-08	3.196	0.26	0.059	0.00107772		LOC123615904	4.62124e-15	-2.82386	0.009	0.083	1.08151e-10		RPL10	3.66782e-06	-0.423969	0.754	0.806	0.0858379		KCNMB1	8.28081e-15	3.38261	0.032	0.003	1.93796e-10		LOC123616903	4.85141e-43	-0.981346	0.11	0.273	1.13537e-38		LOC123613808	0.000508871	2.84493	0.037	0.004	1
KLF4	4.87198e-08	-2.63589	0.13	0.372	0.00114019		ARPC3	5.78539e-15	-1.18666	0.16	0.294	1.35395e-10		LOC105078064	3.79581e-06	0.223735	0.906	0.565	0.0888333		SDS	1.042e-14	-0.628122	0.567	0.672	2.43859e-10		LOC105073690	5.27808e-43	-1.352	0.112	0.27	1.23523e-38		IGSF3	0.000514479	1.13687	0.341	0.185	1
USPL1	4.96088e-08	2.44312	0.337	0.112	0.00116099		RPL3	6.31245e-15	-0.444173	0.715	0.782	1.4773e-10		ADRA2A	3.81689e-06	-0.853141	0.062	0.184	0.0893266		LOC105062191	1.31022e-14	2.29431	0.11	0.039	3.0663e-10		FABP1	6.17791e-43	-2.32645	0.015	0.125	1.44582e-38		LOC123617447	0.000514913	2.53625	0.037	0.004	1
LOC105066231	5.115e-08	-2.83971	0.03	0.229	0.00119706		PPP1R15B	7.30471e-15	0.799468	0.495	0.346	1.70952e-10		SLC3A1	3.90431e-06	-1.76412	0.066	0.184	0.0913727		LOC123620002	1.43431e-14	3.36414	0.03	0.003	3.35671e-10		VDAC2	7.22052e-43	-1.00861	0.156	0.328	1.68982e-38		B4GALT6	0.000516869	1.39506	0.134	0.044	1
GPBP1	5.25586e-08	1.25677	0.586	0.372	0.00123003		PODXL	7.5833e-15	-2.31753	0.035	0.127	1.77472e-10		DUSP3	4.0715e-06	1.04258	0.195	0.094	0.0952853		LOC105070278	1.43904e-14	-0.363392	0.89	0.907	3.36778e-10		ATP5IF1	7.98792e-43	-0.948429	0.203	0.383	1.86941e-38		LOC105073195	0.000527201	2.08091	0.037	0.004	1
ATP6V0B	5.57586e-08	-1.44661	0.118	0.378	0.00130492		CAPZA1	8.01374e-15	-0.949466	0.237	0.377	1.87545e-10		BRD2	4.26243e-06	0.377715	0.723	0.56	0.0997536		PPP1R10	1.84459e-14	0.633491	0.389	0.24	4.3169e-10		RPS27	1.03253e-42	-0.785956	0.588	0.734	2.41644e-38		PKIA	0.000531033	1.35544	0.22	0.096	1
VCAN	6.04503e-08	-6.31471	0.012	0.186	0.00141472		USPL1	8.07833e-15	0.881601	0.338	0.198	1.89057e-10		EFNB2	4.40268e-06	0.751289	0.355	0.216	0.103036		F8	1.87473e-14	-0.781622	0.389	0.529	4.38742e-10		LOC105069182	1.34389e-42	-0.988563	0.232	0.406	3.14511e-38		GLRA2	0.000533601	4.29161	0.024	0.001	1
MYADM	6.15207e-08	1.61472	0.556	0.335	0.00143977		LOC105081596	8.11909e-15	-0.842558	0.287	0.427	1.90011e-10		SMTN	4.5532e-06	0.550868	0.523	0.366	0.106558		TPT1	2.08048e-14	-0.251396	0.965	0.986	4.86894e-10		ATP5MC1	1.40179e-42	-0.909383	0.183	0.357	3.28061e-38		LTB	0.000533601	4.79443	0.024	0.001	1
CD244	6.28647e-08	-6.78639	0	0.16	0.00147122		TSC22D1	1.12039e-14	-1.13735	0.21	0.345	2.62205e-10		GATA3	4.63733e-06	2.81924	0.039	0.006	0.108527		ARHGAP29	2.13907e-14	-0.621164	0.608	0.69	5.00606e-10		RPS3A	1.49688e-42	-0.718273	0.65	0.787	3.50315e-38		ZBTB39	0.000533601	4.35516	0.024	0.001	1
CXCR2	6.28647e-08	-7.65122	0	0.16	0.00147122		LOC105083081	1.34017e-14	-1.01961	0.186	0.324	3.1364e-10		CLDN15	4.8534e-06	2.42027	0.039	0.006	0.113584		FOS	2.27761e-14	0.73134	0.543	0.415	5.33028e-10		MYO1A	2.23682e-42	-1.47234	0.041	0.172	5.23482e-38		LOC123620002	0.000533601	5.30387	0.024	0.001	1
TSPYL2	6.49836e-08	1.23745	0.609	0.362	0.00152081		LOC105067631	1.637e-14	-1.75194	0.072	0.181	3.83107e-10		LOC105077910	5.12566e-06	-1.91073	0.07	0.181	0.119956		HSPA5	2.33679e-14	0.509176	0.753	0.643	5.46879e-10		PPP1R14D	2.25914e-42	-2.05764	0.035	0.158	5.28706e-38		SLC16A9	0.000533601	6.42868	0.024	0.001	1
CCR7	6.76908e-08	2.17568	0.207	0.027	0.00158417		ATP5MC2	1.67874e-14	-1.13649	0.164	0.296	3.92875e-10		LOC123613026	5.1584e-06	2.82485	0.031	0.003	0.120722		IFT20	2.80816e-14	0.699752	0.393	0.247	6.57193e-10		ENTPD5	3.04454e-42	-2.25414	0.029	0.15	7.12514e-38		LOC105078906	0.000533601	5.88444	0.024	0.001	1
STMP1	6.77189e-08	-3.00772	0.036	0.234	0.00158483		TGFBR2	1.92828e-14	-0.931395	0.23	0.371	4.51276e-10		RPL14	5.22495e-06	-0.453023	0.711	0.769	0.122279		LOC105062192	2.82096e-14	2.46488	0.056	0.012	6.6019e-10		BCAS1	4.53042e-42	-0.911847	0.132	0.306	1.06026e-37		LOC105063064	0.000533601	4.65094	0.024	0.001	1
UBE2L3	6.90711e-08	-2.27124	0.065	0.287	0.00161647		LOC105069613	2.13491e-14	-0.933976	0.247	0.381	4.99633e-10		PXDC1	5.26604e-06	0.770231	0.254	0.137	0.123241		TARS1	3.25007e-14	0.486348	0.877	0.803	7.60613e-10		LOC105064625	4.55194e-42	-1.43581	0.077	0.222	1.06529e-37		DUSP4	0.000542539	4.81521	0.024	0.001	1
PLEK	7.56617e-08	-2.50037	0.278	0.527	0.00177071		DNASE1L3	2.51586e-14	-3.03339	0.006	0.075	5.88786e-10		NKRF	5.82148e-06	1.70046	0.094	0.032	0.13624		NFIL3	3.5853e-14	0.610496	0.204	0.097	8.39068e-10		ST6GALNAC1	4.61199e-42	-1.88175	0.018	0.129	1.07934e-37		DMGDH	0.000542539	5.12222	0.024	0.001	1
ARRB2	7.75448e-08	-2.16427	0.083	0.314	0.00181478		RPL13	2.56525e-14	-0.440687	0.659	0.764	6.00345e-10		CHORDC1	5.89776e-06	0.979767	0.277	0.159	0.138025		FKBP9	3.64939e-14	-0.697342	0.561	0.638	8.54066e-10		PLA2G2A	4.72136e-42	0.922322	0.275	0.127	1.10494e-37		UMODL1	0.000542539	4.17301	0.024	0.001	1
SPI1	7.85527e-08	-2.32165	0.059	0.277	0.00183837		BBC3	2.57903e-14	1.55154	0.141	0.051	6.03571e-10		SIK1	6.17642e-06	0.601654	0.453	0.311	0.144547		FERMT2	4.77703e-14	0.623598	0.57	0.419	1.11797e-09		LOC105071412	5.97024e-42	-1.01703	0.224	0.413	1.39721e-37		DNER	0.000542539	3.98065	0.024	0.001	1
RPS3	7.90497e-08	-0.868987	0.71	0.819	0.00185		COL4A1	3.0611e-14	-2.66939	0.021	0.102	7.16388e-10		C1S	6.21695e-06	-0.543333	0.699	0.744	0.145495		ATP13A3	5.30478e-14	0.88437	0.365	0.228	1.24148e-09		MPST	6.32357e-42	-1.19006	0.12	0.281	1.4799e-37		SPA17	0.000542539	4.2193	0.024	0.001	1
ARPC1B	7.94598e-08	-1.02014	0.391	0.638	0.0018596		YBX3	3.38549e-14	-1.8498	0.046	0.142	7.92306e-10		LOC105061856	6.39599e-06	2.37137	0.043	0.007	0.149685		EGFL6	5.3691e-14	0.606556	0.472	0.315	1.25653e-09		VIM	6.8023e-42	-1.07188	0.203	0.394	1.59194e-37		LOC123619112	0.000542539	4.00559	0.024	0.001	1
RPL10	8.03412e-08	-0.797317	0.686	0.851	0.00188022		FABP3	3.58634e-14	-1.64449	0.054	0.155	8.3931e-10		EVL	6.52333e-06	1.26325	0.102	0.036	0.152665		INTS6	5.54153e-14	0.687623	0.378	0.236	1.29689e-09		RPL34	8.54265e-42	-0.878996	0.42	0.587	1.99924e-37		ZSCAN22	0.000542539	3.77468	0.024	0.001	1
SIRPA	8.38591e-08	-2.26587	0.053	0.266	0.00196255		PSMB9	3.7239e-14	-0.988474	0.176	0.312	8.71504e-10		SIPA1L2	6.59436e-06	0.767395	0.207	0.103	0.154328		ZNF131	5.70115e-14	0.843186	0.313	0.185	1.33424e-09		NDUFAB1	9.32944e-42	-1.08668	0.126	0.286	2.18337e-37		CTXN3	0.000542539	4.21174	0.024	0.001	1
PSME2	8.55576e-08	-1.72489	0.107	0.34	0.0020023		GNG11	3.78794e-14	-1.72768	0.057	0.159	8.86493e-10		RPS27	6.66691e-06	-0.401228	0.762	0.794	0.156026		ZSWIM6	5.75538e-14	1.01375	0.277	0.157	1.34693e-09		NDUFB5	9.58019e-42	-1.21716	0.125	0.287	2.24205e-37		TAGLN	0.000543343	0.356906	0.683	0.525	1
TPT1	8.60015e-08	-0.704588	0.941	0.984	0.00201269		LOC105064200	3.82759e-14	-0.584614	0.624	0.728	8.9577e-10		TOB2	7.34151e-06	0.452982	0.609	0.437	0.171813		AKIRIN2	6.70715e-14	0.730799	0.28	0.156	1.56968e-09		LOC105073775	1.05025e-41	-2.94804	0.024	0.137	2.45789e-37		SLC2A4	0.000551616	3.09441	0.024	0.001	1
SSR2	8.9571e-08	-1.65324	0.166	0.42	0.00209623		RPL4	4.46587e-14	-0.537371	0.592	0.706	1.04515e-09		DUSP10	7.37972e-06	1.08236	0.148	0.065	0.172708		FOXQ1	7.42844e-14	3.2661	0.033	0.004	1.73848e-09		RPL10	1.13745e-41	-0.797719	0.598	0.737	2.66197e-37		SLC25A34	0.000551616	2.93301	0.024	0.001	1
APLP2	1.00607e-07	-2.83995	0.036	0.234	0.0023545		RPS26	4.5961e-14	-0.499626	0.594	0.693	1.07562e-09		MYL6	7.41325e-06	0.472697	0.906	0.842	0.173492		PIEZO2	7.96707e-14	-1.68552	0.091	0.211	1.86453e-09		LOC105082111	1.59752e-41	-1.02705	0.177	0.341	3.73867e-37		LOC105076609	0.000551616	2.02642	0.024	0.001	1
JAML	1.03537e-07	-3.12945	0.047	0.25	0.00242307		RPS18	5.75194e-14	-0.422926	0.794	0.858	1.34613e-09		CD300LG	7.74532e-06	-2.96246	0.02	0.108	0.181264		PDGFA	8.35848e-14	1.35536	0.07	0.018	1.95613e-09		ATP5MF	1.72006e-41	-1.04752	0.2	0.369	4.02545e-37		FAM83F	0.000551616	2.7567	0.024	0.001	1
TREM2	1.03749e-07	-4.46481	0.006	0.17	0.00242805		LOC105076684	6.19591e-14	-2.14622	0.033	0.121	1.45003e-09		HTRA1	7.76706e-06	0.629482	0.293	0.167	0.181773		FHL5	8.7411e-14	2.40203	0.048	0.009	2.04568e-09		LOC105082550	1.78787e-41	-1.81446	0.155	0.317	4.18415e-37		EFNA4	0.000551616	3.59847	0.024	0.001	1
LOC105076684	1.08529e-07	-7.27375	0	0.154	0.00253991		LTF	6.85419e-14	4.3955	0.05	0.004	1.60409e-09		RPL32	8.40404e-06	-0.332168	0.75	0.82	0.19668		EPHX3	9.96679e-14	2.25369	0.048	0.009	2.33253e-09		RPL26	1.99411e-41	-0.872566	0.356	0.532	4.66681e-37		LOC123611874	0.000551616	3.41049	0.024	0.001	1
FCMR	1.09601e-07	1.40876	0.42	0.16	0.00256498		EMCN	7.00767e-14	-2.19266	0.026	0.108	1.64001e-09		LOC123618680	8.49028e-06	0.594239	0.562	0.42	0.198698		LOC105073586	1.05121e-13	1.33124	0.112	0.041	2.46015e-09		ATP5MG	2.18927e-41	-0.882242	0.22	0.393	5.12355e-37		ZFP69	0.000551616	3.11325	0.024	0.001	1
BST2	1.14832e-07	-3.16697	0.018	0.197	0.00268741		LOC105075927	8.68987e-14	-0.37337	0.741	0.822	2.03369e-09		ARHGAP15	8.81451e-06	-1.13495	0.188	0.315	0.206286		GJA5	1.12256e-13	1.0909	0.287	0.169	2.62713e-09		METTL7A	2.19255e-41	-1.25808	0.09	0.241	5.13122e-37		WDR49	0.000551616	2.0486	0.024	0.001	1
LOC105062383	1.21585e-07	-2.85327	0.053	0.261	0.00284545		RPS28	1.01285e-13	-0.476255	0.692	0.769	2.37037e-09		SRPX	1.03183e-05	-0.996834	0.215	0.344	0.241479		CHORDC1	1.19388e-13	0.902218	0.316	0.187	2.79404e-09		MRPL12	2.49402e-41	-1.1738	0.114	0.273	5.83675e-37		SLCO5A1	0.000551616	3.46527	0.024	0.001	1
CXCL16	1.34259e-07	-2.83781	0.03	0.218	0.00314207		LOC105083049	1.08849e-13	-1.23193	0.154	0.277	2.54739e-09		RASD2	1.10135e-05	0.921085	0.148	0.065	0.25775		MT-KEG60-p09	1.93403e-13	0.446836	0.761	0.653	4.52621e-09		AGPAT2	3.31851e-41	-1.209	0.044	0.173	7.7663e-37		CUNH18orf63	0.000551616	2.42406	0.024	0.001	1
CDC40	1.36138e-07	2.18247	0.379	0.154	0.00318603		CUNH1orf54	1.23241e-13	-1.68221	0.053	0.15	2.88421e-09		C7	1.25569e-05	-1.26924	0.09	0.204	0.293869		TOB2	2.11308e-13	0.585509	0.458	0.31	4.94523e-09		LOC105076352	4.16784e-41	1.13759	0.383	0.226	9.75399e-37		RXFP2	0.000551616	2.53358	0.024	0.001	1
RPL29	1.48237e-07	-0.972536	0.497	0.729	0.00346919		LOC105064665	1.32911e-13	-2.73933	0.022	0.101	3.11052e-09		WFDC1	1.3297e-05	0.766408	0.219	0.115	0.311191		PARM1	2.21901e-13	2.32084	0.05	0.01	5.19314e-09		MEIS1	4.30115e-41	3.03864	0.086	0.011	1.0066e-36		LOC105078154	0.000551616	3.73048	0.024	0.001	1
CTSZ	1.54164e-07	-1.66796	0.231	0.484	0.0036079		LGALS4	2.18563e-13	-2.61251	0.017	0.091	5.11503e-09		RBM24	1.33755e-05	0.939685	0.207	0.108	0.313026		KCNK17	2.41904e-13	1.61781	0.067	0.017	5.66127e-09		SLC25A5	4.30802e-41	-0.900807	0.224	0.397	1.0082e-36		LOC123617595	0.000551616	2.30453	0.024	0.001	1
LOC123612915	1.60039e-07	0.947421	0.657	0.42	0.00374538		PPDPF	2.2687e-13	-1.18069	0.175	0.297	5.30944e-09		LOC123612370	1.36386e-05	0.40193	0.734	0.581	0.319185		LTF	2.54857e-13	0.99727	0.11	0.041	5.96442e-09		PAPSS2	6.08943e-41	-1.10594	0.063	0.204	1.42511e-36		LOC123616857	0.000551616	2.58886	0.024	0.001	1
CCDC51	1.6115e-07	-1.65519	0.089	0.319	0.00377138		TLNRD1	3.48187e-13	1.31406	0.227	0.117	8.14861e-09		RPL3	1.36998e-05	-0.298853	0.879	0.902	0.320617		LOC123611935	2.81075e-13	0.706335	0.383	0.243	6.57801e-09		NDUFS7	7.82623e-41	-1.02246	0.114	0.273	1.83157e-36		COLEC12	0.000552991	-1.34591	0.256	0.431	1
SRGN	1.64673e-07	-1.12877	0.604	0.782	0.00385383		LOC105061622	3.61809e-13	-1.07894	0.167	0.289	8.46741e-09		GLRA2	1.38696e-05	3.04416	0.023	0.002	0.324589		CKS2	3.42007e-13	0.797821	0.283	0.16	8.00399e-09		RPS19	1.20348e-40	-0.755148	0.686	0.798	2.81651e-36		FAT3	0.000553297	1.7818	0.11	0.032	1
NAP1L5	1.66452e-07	1.76239	0.396	0.16	0.00389547		KDM6B	3.80717e-13	1.31193	0.187	0.087	8.90991e-09		LRRN1	1.40902e-05	1.19817	0.168	0.082	0.329753		SIRT1	3.97583e-13	0.72642	0.309	0.18	9.30462e-09		SUCLG1	1.32656e-40	-0.834236	0.261	0.437	3.10456e-36		LOC105081750	0.000555731	1.32308	0.159	0.058	1
LOC105078823	1.70526e-07	-4.45268	0.006	0.165	0.00399081		SIK1	3.97734e-13	0.488552	0.393	0.24	9.30816e-09		PPP2CB	1.45726e-05	0.476839	0.438	0.29	0.341043		SPHK1	4.34207e-13	1.26099	0.16	0.074	1.01617e-08		CFH	1.46055e-40	2.29398	0.188	0.071	3.41811e-36		HMCN1	0.000561961	1.03337	0.317	0.162	1
TNFRSF1A	1.72448e-07	-4.4735	0.006	0.165	0.0040358		PTPN4	4.66982e-13	-1.3214	0.067	0.169	1.09288e-08		SERF2	1.47726e-05	-0.506696	0.699	0.746	0.345723		IER2	5.4492e-13	0.577157	0.675	0.575	1.27528e-08		MCRIP2	1.4764e-40	-1.31014	0.039	0.163	3.45523e-36		KCTD15	0.000563579	1.11175	0.146	0.05	1
RAC1	1.73404e-07	-1.57576	0.101	0.34	0.00405817		TSPYL2	4.77563e-13	0.57469	0.472	0.323	1.11764e-08		RPL9	1.51208e-05	-0.321419	0.832	0.873	0.353872		MIDN	6.04213e-13	0.661685	0.539	0.396	1.41404e-08		LOC105073809	1.59523e-40	-1.02146	0.163	0.334	3.73333e-36		ISL2	0.00057356	1.34934	0.061	0.011	1
RPL30	1.83698e-07	-0.647319	0.663	0.867	0.00429908		RPL17	4.7785e-13	-0.433831	0.751	0.851	1.11831e-08		GCNT2	1.53872e-05	0.865608	0.195	0.098	0.360107		RASD1	6.33277e-13	1.29079	0.123	0.049	1.48206e-08		ITM2B	1.63734e-40	-0.89094	0.282	0.472	3.83186e-36		CHRD	0.00059085	1.5044	0.146	0.052	1
CSF3R	1.86909e-07	-7.13851	0	0.149	0.00437422		RPL7A	4.83856e-13	-0.507539	0.562	0.67	1.13237e-08		SERPINH1	1.55295e-05	0.545444	0.695	0.559	0.363436		EIF4A1	6.71019e-13	0.49114	0.657	0.514	1.57039e-08		NDUFB9	2.06996e-40	-1.32615	0.128	0.284	4.84432e-36		ADI1	0.000633986	1.30454	0.244	0.115	1
PLAU	1.90241e-07	-2.52269	0.053	0.255	0.00445221		RPL37A	6.92158e-13	-0.394365	0.69	0.799	1.61986e-08		SDS	1.60694e-05	-2.41145	0.031	0.122	0.376073		LIPA	7.49399e-13	-0.874666	0.366	0.477	1.75382e-08		RPS12	2.47874e-40	-0.703148	0.666	0.792	5.80099e-36		SMOC1	0.000642528	0.907251	0.341	0.188	1
SELENOP	1.96575e-07	-2.84972	0.047	0.245	0.00460046		COTL1	7.67505e-13	-1.06046	0.187	0.311	1.79619e-08		LOC123613033	1.63269e-05	5.13184	0.02	0.001	0.382099		TEK	8.00928e-13	-0.456103	0.688	0.742	1.87441e-08		RPS26	2.96207e-40	-1.04629	0.481	0.637	6.93213e-36		ALDH18A1	0.000643695	2.03556	0.122	0.039	1
PFN1	2.24476e-07	-1.17449	0.29	0.553	0.00525341		LOC105062383	8.16576e-13	-3.01114	0.02	0.093	1.91103e-08		RIMS3	1.64346e-05	4.53812	0.02	0.001	0.384618		ICAM1	8.68363e-13	0.492309	0.537	0.386	2.03223e-08		GALNT6	5.27962e-40	1.3194	0.446	0.319	1.23559e-35		LOC105082315	0.000651634	2.87877	0.049	0.007	1
CR2	2.24853e-07	1.32151	0.373	0.128	0.00526224		ATP5PF	1.0303e-12	-1.10033	0.165	0.282	2.41121e-08		NOD2	1.65429e-05	4.25145	0.02	0.001	0.387153		SRF	8.73352e-13	1.11566	0.169	0.08	2.04391e-08		RPL29	6.15377e-40	-0.874381	0.411	0.571	1.44017e-35		RPL11	0.000662599	-0.58846	0.768	0.843	1
LOC105071413	2.40237e-07	-1.45306	0.183	0.436	0.00562227		HSPA4L	1.30505e-12	0.904109	0.307	0.183	3.0542e-08		LOC105069493	1.80707e-05	-3.0789	0.02	0.103	0.422909		CPEB2	9.02694e-13	0.936118	0.268	0.153	2.11257e-08		RPL18	6.32433e-40	-0.753096	0.59	0.728	1.48008e-35		LOC123614426	0.000669478	3.17968	0.049	0.007	1
GNB1	2.51803e-07	-1.68652	0.107	0.34	0.00589295		PDCD4	1.36601e-12	-1.26565	0.148	0.262	3.19687e-08		HEY2	1.95991e-05	0.507674	0.066	0.019	0.458678		LOC105074444	1.03557e-12	0.741984	0.436	0.297	2.42354e-08		RPS17	8.01844e-40	-0.794969	0.549	0.698	1.87656e-35		LOC105070907	0.000672372	-2.20445	0.122	0.283	1
LOC105064673	2.53993e-07	1.66141	0.444	0.207	0.00594419		AOAH	1.44451e-12	-1.67658	0.053	0.145	3.38058e-08		GUCY1B1	2.02597e-05	-0.625737	0.57	0.654	0.474138		FBXL14	1.07382e-12	0.939054	0.245	0.135	2.51305e-08		NDUFA10	9.15252e-40	-1.07698	0.089	0.239	2.14196e-35		RPS23	0.000674672	-0.489061	0.89	0.897	1
NINJ1	2.61481e-07	-5.54867	0.006	0.16	0.00611944		AHSA1	1.45872e-12	0.668635	0.445	0.302	3.41384e-08		VIM	2.34256e-05	-0.203235	0.934	0.968	0.548229		SERPINA5	1.31349e-12	1.51624	0.076	0.023	3.07395e-08		DECR1	1.02828e-39	-1.36374	0.083	0.225	2.40648e-35		LOC123619574	0.000678568	2.42456	0.049	0.007	1
CSRNP1	2.76803e-07	1.22151	0.515	0.266	0.00647803		NDEL1	1.49087e-12	0.678016	0.416	0.281	3.48909e-08		NARS1	2.5105e-05	0.851809	0.148	0.067	0.587531		ACTB	1.53948e-12	0.388944	0.82	0.724	3.60285e-08		ATP5F1D	1.07915e-39	-0.963476	0.182	0.349	2.52554e-35		NKX3-2	0.000706536	2.2267	0.049	0.007	1
VSIG4	2.7776e-07	-2.65195	0.012	0.176	0.00650041		GIMAP7	1.50897e-12	-0.981679	0.199	0.326	3.53144e-08		ANXA6	2.56649e-05	0.584393	0.484	0.335	0.600635		ADAP2	1.54092e-12	2.11639	0.053	0.012	3.60622e-08		SDHA	1.28508e-39	-0.949823	0.133	0.294	3.00747e-35		HP1BP3	0.000708377	0.898787	0.28	0.141	1
SNX10	2.92166e-07	-1.87054	0.118	0.356	0.00683756		LOC105063157	1.61802e-12	-0.962531	0.163	0.288	3.78665e-08		ART4	2.60337e-05	0.423285	0.551	0.399	0.609266		OLFML1	1.59981e-12	2.77146	0.035	0.005	3.74403e-08		RANBP6	1.52358e-39	-0.901568	0.112	0.274	3.56564e-35		LMNB1	0.000712895	2.07707	0.049	0.007	1
TOB2	3.01113e-07	1.38859	0.509	0.271	0.00704694		TOB2	1.70201e-12	0.744201	0.424	0.292	3.98321e-08		RPL21	2.75694e-05	-0.335591	0.73	0.779	0.645208		APOE	1.74331e-12	2.13981	0.106	0.041	4.07987e-08		ATP5MC2	1.76156e-39	-1.07268	0.284	0.451	4.12258e-35		TXNRD3	0.000719307	1.08104	0.049	0.007	1
LACTB	3.44299e-07	-3.07711	0.036	0.218	0.00805762		RPS9	1.75269e-12	-0.470007	0.66	0.754	4.10181e-08		LOC105081265	2.87139e-05	-0.716838	0.199	0.324	0.671991		BCLAF1	1.91307e-12	0.590192	0.572	0.43	4.47715e-08		MT-KEG60-p09	2.55411e-39	0.394116	0.951	0.915	5.97739e-35		ADAMTS8	0.000723463	1.68003	0.146	0.053	1
SLC66A2	3.45228e-07	3.00503	0.243	0.059	0.00807936		TALDO1	1.75414e-12	-1.46652	0.096	0.2	4.10521e-08		RPL28	2.96331e-05	-0.476527	0.609	0.667	0.693504		ATP4A	2.10625e-12	-2.40611	0.015	0.098	4.92927e-08		LOC105083835	3.15653e-39	-0.620866	0.531	0.691	7.38722e-35		FBLN1	0.000729416	0.700895	0.902	0.818	1
LOC105070335	3.49003e-07	1.50596	0.349	0.117	0.00816771		FXYD7	1.80065e-12	-2.52461	0.023	0.097	4.21406e-08		RPL17	3.01382e-05	-0.333972	0.812	0.852	0.705324		GTF2F1	2.11128e-12	0.762923	0.345	0.221	4.94103e-08		NDUFA2	3.17044e-39	-1.36596	0.091	0.235	7.41978e-35		ABCA6	0.000752502	-2.47254	0.024	0.168	1
UBC	3.49164e-07	0.511599	0.976	0.941	0.00817148		LOC105068021	1.82744e-12	-2.2432	0.038	0.121	4.27677e-08		LOC105076920	3.10696e-05	0.742516	0.281	0.168	0.727122		USP44	2.32029e-12	1.25561	0.175	0.087	5.43017e-08		PRDX1	3.20201e-39	-1.00256	0.202	0.37	7.49365e-35		ZSWIM6	0.000762601	1.34316	0.183	0.075	1
HOMER1	3.99672e-07	1.99436	0.331	0.117	0.00935353		LOC105084158	1.86894e-12	-0.663055	0.413	0.542	4.37387e-08		KCNT1	3.10816e-05	2.74815	0.035	0.006	0.727402		KDM6B	2.51963e-12	1.09227	0.206	0.108	5.89669e-08		RPS15	3.26423e-39	-0.842924	0.582	0.723	7.63928e-35		SYT1	0.00079411	0.94904	0.39	0.221	1
LOC123619503	4.43765e-07	-1.77031	0.053	0.255	0.0103854		RPS13	1.93471e-12	-0.497974	0.55	0.677	4.52779e-08		COL28A1	3.14486e-05	2.29725	0.035	0.006	0.735992		LOC105065278	2.70634e-12	-0.490242	0.62	0.696	6.33364e-08		HINT1	4.66056e-39	-1.10218	0.181	0.344	1.09071e-34		CD9	0.000825603	-0.967523	0.366	0.523	1
ARPC3	4.70816e-07	-1.62066	0.13	0.356	0.0110185		RPL37	2.15679e-12	-0.338101	0.734	0.833	5.04754e-08		EVA1C	3.37593e-05	0.650697	0.438	0.297	0.79007		TAF1D	2.7507e-12	0.621403	0.523	0.388	6.43747e-08		MRPS35	5.15497e-39	-1.09687	0.128	0.286	1.20642e-34		BCL6	0.0008342	0.843111	0.293	0.145	1
LOC105082774	4.99252e-07	-3.18195	0.03	0.202	0.011684		PSME1	2.17527e-12	-1.05128	0.202	0.323	5.0908e-08		GPATCH3	3.67432e-05	2.00034	0.047	0.011	0.8599		TMSB10	2.89503e-12	-0.270982	0.912	0.958	6.77524e-08		PSMG4	5.21348e-39	-1.65058	0.06	0.192	1.22011e-34		PKNOX1	0.000835556	1.35212	0.146	0.053	1
SLC16A3	5.00287e-07	-3.47924	0.018	0.181	0.0117082		ODC1	2.19559e-12	0.736055	0.445	0.31	5.13834e-08		KDR	3.67551e-05	-3.30522	0.035	0.12	0.860179		SLC10A6	3.22538e-12	0.829788	0.272	0.158	7.54835e-08		RPL5	5.93397e-39	-0.783284	0.548	0.689	1.38873e-34		LTBP3	0.000852443	0.84798	0.39	0.222	1
PTEN	5.10234e-07	-2.47672	0.059	0.255	0.011941		CD300LG	2.33695e-12	-2.4828	0.019	0.09	5.46916e-08		ST6GALNAC5	3.69171e-05	0.997119	0.086	0.03	0.863971		G0S2	3.45938e-12	1.70531	0.062	0.017	8.096e-08		MRPL15	7.04032e-39	-0.882173	0.096	0.246	1.64765e-34		PIGR	0.000854065	-1.11099	0.293	0.454	1
MSN	5.2744e-07	-1.14906	0.172	0.42	0.0123437		CHORDC1	2.6641e-12	0.525047	0.507	0.368	6.23479e-08		PCSK1	3.75072e-05	2.61124	0.059	0.016	0.877781		LOC105076201	3.61343e-12	0.456384	0.729	0.65	8.45651e-08		BBLN	7.71428e-39	-1.45043	0.085	0.226	1.80537e-34		PPP2CB	0.000865421	0.725641	0.366	0.201	1
HERPUD1	5.31949e-07	0.71597	0.775	0.574	0.0124492		PKM	3.02781e-12	-0.928815	0.224	0.349	7.08599e-08		FOSB	3.79846e-05	0.576703	0.609	0.466	0.888954		FLT1	3.73311e-12	-0.407358	0.806	0.835	8.73661e-08		SERF2	8.31714e-39	-0.695339	0.544	0.683	1.94646e-34		ZNF800	0.000866001	1.81097	0.146	0.054	1
EFHD2	5.49634e-07	-1.47038	0.148	0.388	0.0128631		AHI1	3.46072e-12	1.20608	0.409	0.288	8.09913e-08		RPL35A	3.81887e-05	-0.414771	0.723	0.765	0.893729		FABP5	4.11534e-12	-0.46512	0.781	0.825	9.63112e-08		LOC105078919	9.79616e-39	0.868671	0.56	0.417	2.29259e-34		PLXNA2	0.000867759	1.31287	0.11	0.033	1
HNMT	5.50451e-07	-6.36946	0	0.138	0.0128822		TPM3	3.46913e-12	-0.654178	0.377	0.504	8.11881e-08		CD63	4.12004e-05	-0.400698	0.602	0.687	0.964214		CDKN1C	4.23633e-12	0.940588	0.257	0.148	9.91429e-08		LOC105075927	1.16334e-38	-0.835293	0.632	0.763	2.72257e-34		ZYX	0.000896702	1.40987	0.171	0.067	1
CD63	5.55874e-07	-1.43183	0.225	0.468	0.0130091		CD2	3.88081e-12	-0.881582	0.302	0.422	9.08226e-08		PRRX1	4.21668e-05	-1.62373	0.117	0.224	0.986829		SRSF3	4.53413e-12	0.44838	0.72	0.603	1.06112e-07		ATP5PB	1.56105e-38	-0.962407	0.249	0.41	3.65332e-34		LUM	0.000903785	-0.96427	0.549	0.676	1
AOAH	5.65261e-07	-3.82578	0.006	0.154	0.0132288		FBXL14	4.01593e-12	1.02874	0.302	0.186	9.39848e-08		CCNL1	4.30476e-05	0.200744	0.695	0.503	1		ARHGAP44	4.57258e-12	2.2572	0.024	0.002	1.07012e-07		RPL6	1.59147e-38	-0.772936	0.603	0.732	3.72452e-34		CCDC93	0.000925117	1.43897	0.207	0.093	1
AGR2	5.73267e-07	-1.34372	0.302	0.553	0.0134162		SUMO2	4.5174e-12	-0.725985	0.288	0.414	1.05721e-07		RASGEF1B	4.35191e-05	0.477664	0.512	0.364	1		PHACTR4	4.66363e-12	0.909721	0.286	0.17	1.09143e-07		NDUFA9	1.60416e-38	-1.12846	0.087	0.23	3.75422e-34		ABI2	0.000963523	1.20229	0.22	0.101	1
HNRNPH1	5.9586e-07	0.863407	0.763	0.633	0.0139449		LOC105079356	5.14795e-12	-0.519824	0.479	0.604	1.20477e-07		RGS5	4.50839e-05	-0.439091	0.668	0.779	1		RASA4B	4.80256e-12	-0.859374	0.289	0.411	1.12394e-07		PRDX5	1.63245e-38	-0.74985	0.172	0.34	3.82041e-34		ZC3H12A	0.000986593	1.08771	0.159	0.06	1
FAM214A	5.95866e-07	2.18394	0.343	0.138	0.0139451		CDC42	5.1858e-12	-0.865412	0.287	0.405	1.21363e-07		LOC105062521	4.50907e-05	0.415364	0.391	0.251	1		BMX	5.01358e-12	1.07852	0.133	0.057	1.17333e-07		MIF	1.78585e-38	-1.11903	0.15	0.307	4.17942e-34		SPAG1	0.000987696	0.932177	0.122	0.039	1
RPS13	6.30668e-07	-0.963307	0.574	0.745	0.0147595		ITGB1	5.44775e-12	-1.36477	0.103	0.208	1.27494e-07		PHF13	4.82083e-05	0.957995	0.152	0.074	1		NFKBIA	5.99213e-12	0.69323	0.616	0.514	1.40234e-07		RPL18A	1.94559e-38	-1.00042	0.35	0.513	4.55327e-34		PEX5L	0.00100128	1.3174	0.085	0.022	1
ACTR3	6.39095e-07	-1.02573	0.29	0.564	0.0149567		ATP4A	5.82389e-12	-2.71068	0.015	0.08	1.36296e-07		SEPTIN8	4.83482e-05	0.300645	0.613	0.451	1		GTSF1	6.06848e-12	1.57636	0.074	0.023	1.42021e-07		CUNH19orf33	1.96514e-38	-0.946128	0.075	0.219	4.59903e-34		LOC123615500	0.00100311	2.71458	0.061	0.012	1
ZBTB11	6.56517e-07	2.04486	0.331	0.122	0.0153645		ATP5MF	7.2939e-12	-1.18625	0.118	0.226	1.70699e-07		MAP3K7CL	5.15696e-05	0.747196	0.195	0.103	1		NID2	7.51665e-12	-1.55866	0.124	0.234	1.75912e-07		LOC105078146	2.01122e-38	-1.10073	0.153	0.31	4.70687e-34		CSMD1	0.00101756	2.6359	0.061	0.012	1
KCNA3	6.98825e-07	1.8002	0.32	0.112	0.0163546		RPS27L	7.39249e-12	-1.08364	0.099	0.204	1.73006e-07		RLF	5.18153e-05	0.804815	0.215	0.12	1		ARID5B	8.08549e-12	0.651634	0.352	0.224	1.89225e-07		NDUFC1	2.52114e-38	-0.917653	0.097	0.243	5.90023e-34		RGS4	0.00102326	2.14655	0.122	0.042	1
FCRLA	8.0614e-07	1.66086	0.308	0.096	0.0188661		GPBP1	7.59077e-12	0.708808	0.518	0.389	1.77647e-07		MAPRE2	5.23447e-05	0.531072	0.43	0.293	1		FAM43A	8.63002e-12	-0.922205	0.231	0.352	2.01968e-07		TMEM256	3.2087e-38	-1.21495	0.084	0.225	7.50932e-34		MKX	0.00104113	2.0946	0.073	0.017	1
TRAPPC2L	8.11192e-07	-3.14031	0.012	0.165	0.0189843		FLT1	8.31582e-12	-2.65038	0.017	0.083	1.94615e-07		UBC	5.34582e-05	0.284259	0.965	0.957	1		DIPK2A	1.1814e-11	1.17952	0.138	0.062	2.76484e-07		ATP2C2	4.3576e-38	2.09213	0.231	0.109	1.01981e-33		MAP6	0.00104704	2.60839	0.061	0.012	1
RPL27	8.17879e-07	-0.990118	0.42	0.66	0.0191408		HNRNPA1	9.46815e-12	-0.518013	0.539	0.649	2.21583e-07		PLPP3	5.54178e-05	-0.892011	0.203	0.317	1		KLHL21	1.46385e-11	1.30358	0.133	0.059	3.42585e-07		CHCHD10	4.47115e-38	-1.12068	0.099	0.245	1.04638e-33		IRAG1	0.00106212	0.656197	0.341	0.185	1
FES	8.262e-07	-1.27995	0.059	0.261	0.0193356		ARRB2	9.67303e-12	-1.3852	0.087	0.186	2.26378e-07		LOC123618523	5.79791e-05	0.668428	0.309	0.192	1		ITGA1	1.50264e-11	-0.422848	0.743	0.781	3.51662e-07		PSME2	5.0177e-38	-1.02752	0.107	0.256	1.17429e-33		COL12A1	0.00106932	0.886558	0.488	0.318	1
MYL6	8.54099e-07	-0.870838	0.503	0.739	0.0199885		OSTF1	9.94311e-12	-0.816953	0.172	0.291	2.32699e-07		MIDN	5.84965e-05	0.550288	0.426	0.291	1		HBEGF	1.56989e-11	0.748583	0.64	0.57	3.67401e-07		PRR13	5.04327e-38	-1.05026	0.183	0.346	1.18028e-33		AHNAK	0.00107099	-0.688857	0.463	0.612	1
LOC105070278	8.66772e-07	-1.32784	0.118	0.346	0.0202851		COL3A1	1.08635e-11	-2.2703	0.018	0.085	2.5424e-07		SMAD7	5.86687e-05	0.78119	0.16	0.079	1		IFFO2	1.74729e-11	1.37327	0.124	0.054	4.08919e-07		HADHB	5.28537e-38	-1.05665	0.1	0.246	1.23694e-33		CTSK	0.00112471	-1.20832	0.341	0.498	1
LOC105070346	9.12627e-07	-1.22505	0.219	0.468	0.0213582		ERAP2	1.13077e-11	-1.67376	0.04	0.122	2.64635e-07		LOC105082583	6.2876e-05	-0.502592	0.656	0.728	1		FHL1	1.8482e-11	0.656563	0.207	0.11	4.32535e-07		NDUFA12	5.54538e-38	-1.22908	0.088	0.229	1.29779e-33		RPS7	0.00115782	-0.651411	0.61	0.724	1
CIAO2A	9.21497e-07	-2.09404	0.036	0.213	0.0215658		EGFL7	1.14923e-11	-2.61433	0.02	0.088	2.68955e-07		SPARC	6.32916e-05	-0.451291	0.902	0.908	1		TM4SF18	1.86053e-11	-0.799802	0.324	0.442	4.3542e-07		CS	6.24994e-38	-1.03329	0.095	0.241	1.46267e-33		RPL6	0.00116416	-0.387381	0.756	0.809	1
RPS15	9.33472e-07	-0.799587	0.734	0.835	0.021846		MICOS10	1.21523e-11	-1.30727	0.104	0.206	2.844e-07		AMD1	6.63318e-05	0.445428	0.465	0.318	1		TENT5C	1.9544e-11	1.20022	0.147	0.069	4.57389e-07		RPS28	6.51716e-38	-0.747032	0.567	0.7	1.52521e-33		LOC123619718	0.00118259	-0.710416	0.768	0.809	1
IDO1	9.41403e-07	-8.38374	0	0.133	0.0220317		LOC105062255	1.22837e-11	-1.5559	0.038	0.119	2.87476e-07		RASSF10	6.81616e-05	1.62889	0.051	0.013	1		GADD45A	1.99598e-11	0.533823	0.502	0.363	4.6712e-07		LOC123615811	6.76705e-38	2.84501	0.183	0.072	1.58369e-33		LHFPL3	0.00123012	0.945652	0.134	0.048	1
NLRC4	9.41403e-07	-7.038	0	0.133	0.0220317		BST2	1.26762e-11	-1.26834	0.131	0.239	2.96662e-07		KLHL15	7.05887e-05	0.542853	0.23	0.131	1		ALDH1A3	2.01041e-11	1.7533	0.041	0.008	4.70496e-07		ATP5PO	7.38448e-38	-1.0036	0.144	0.303	1.72819e-33		RND3	0.00123169	0.727827	0.293	0.151	1
SLC25A6	9.73367e-07	-1.01817	0.402	0.628	0.0227797		ADGRF2	1.27644e-11	-2.88381	0.013	0.075	2.98724e-07		BCAM	7.10763e-05	0.294082	0.484	0.334	1		CDH13	2.15332e-11	0.553197	0.569	0.427	5.0394e-07		LOC105080321	8.32841e-38	3.19496	0.097	0.018	1.9491e-33		LOC105081940	0.00128185	1.04078	0.305	0.163	1
SEC61B	9.86828e-07	-1.59639	0.118	0.335	0.0230947		ATP5IF1	1.32589e-11	-1.49533	0.125	0.228	3.10298e-07		RHOQ	7.19915e-05	0.577971	0.285	0.177	1		PITX1	2.52121e-11	2.23817	0.032	0.005	5.9004e-07		SDHD	8.81012e-38	-1.00319	0.146	0.302	2.06183e-33		CA10	0.00128441	2.28597	0.11	0.036	1
PSMA2	1.02281e-06	-2.10886	0.083	0.282	0.0239367		LOC105079454	1.36731e-11	-0.8901	0.295	0.408	3.19992e-07		SEC24A	7.31141e-05	1.15493	0.148	0.072	1		COBLL1	2.79389e-11	0.681416	0.377	0.251	6.53853e-07		RPL15	9.88626e-38	-0.890157	0.544	0.675	2.31368e-33		RACK1	0.00129531	-0.565168	0.659	0.764	1
LOC105078871	1.07721e-06	0.742075	0.834	0.697	0.0252099		PSMB10	1.5947e-11	-1.32297	0.086	0.184	3.73207e-07		PEA15	7.37723e-05	0.677551	0.387	0.267	1		MTARC1	2.89184e-11	-0.421265	0.71	0.781	6.76776e-07		PGK1	1.01963e-37	-1.08349	0.118	0.271	2.38623e-33		SDC4	0.00130243	0.866396	0.439	0.275	1
NDUFS5	1.08429e-06	-1.36977	0.118	0.346	0.0253757		CDKN1A	1.76654e-11	0.429087	0.479	0.321	4.13423e-07		ZC3H7A	7.43963e-05	-1.30608	0.109	0.215	1		SOX4	2.89291e-11	0.769129	0.278	0.168	6.77027e-07		PRELID1	1.06947e-37	-1.13071	0.13	0.282	2.50287e-33		SPIDR	0.00133667	1.45821	0.171	0.07	1
RAB5IF	1.08459e-06	-1.90729	0.071	0.271	0.0253828		NAP1L5	1.80369e-11	0.812819	0.323	0.2	4.22117e-07		ACTN1	7.66305e-05	0.466925	0.43	0.298	1		ETF1	2.94103e-11	0.696898	0.431	0.309	6.8829e-07		MAN2B1	1.07824e-37	-1.70398	0.043	0.162	2.5234e-33		TENT5C	0.00134023	0.809993	0.232	0.112	1
RNH1	1.13103e-06	-1.39064	0.154	0.388	0.0264696		CD6	1.81589e-11	-0.788994	0.15	0.264	4.24972e-07		KLHDC8A	7.7295e-05	3.33421	0.023	0.002	1		CD9	2.99898e-11	0.555011	0.622	0.517	7.01852e-07		GSR	1.17766e-37	-0.914641	0.087	0.231	2.75607e-33		RPS14	0.00135341	-0.616224	0.561	0.674	1
PECAM1	1.15312e-06	-2.14593	0.112	0.319	0.0269865		DNAJB5	1.82427e-11	1.47215	0.116	0.043	4.26933e-07		AGT	7.7793e-05	-1.82923	0.055	0.145	1		TENT5A	3.0596e-11	1.30439	0.154	0.075	7.16039e-07		BLVRB	1.2549e-37	-1.42665	0.064	0.194	2.93684e-33		HTRA3	0.00138361	0.761302	0.622	0.475	1
PTPRC	1.15505e-06	-1.12737	0.402	0.628	0.0270316		WIPF1	2.26876e-11	-0.943771	0.154	0.267	5.30957e-07		LOC105071142	7.88448e-05	2.57521	0.023	0.002	1		ANKRD37	3.1062e-11	-0.959571	0.284	0.395	7.26944e-07		RPS27A	1.58437e-37	-0.754298	0.643	0.759	3.70791e-33		CYGB	0.00139467	-1.23737	0.305	0.458	1
PTPRJ	1.1669e-06	-2.79361	0.036	0.207	0.027309		RPL10A	2.32381e-11	-0.528816	0.536	0.638	5.43841e-07		GPR4	7.89001e-05	1.04296	0.168	0.087	1		LOC123613590	3.25498e-11	1.64018	0.08	0.027	7.61762e-07		ADH5	1.6049e-37	-1.28137	0.146	0.298	3.75595e-33		RPL17	0.00141441	-0.474902	0.817	0.863	1
SPARC	1.20356e-06	-1.91735	0.059	0.25	0.0281668		LOC105082111	2.76496e-11	-1.46241	0.085	0.179	6.47084e-07		S100A10	7.93123e-05	-1.2095	0.105	0.208	1		NUDT4	3.32006e-11	0.78378	0.31	0.198	7.76994e-07		TUFM	1.71777e-37	-1.1378	0.12	0.27	4.0201e-33		AOPEP	0.00141646	0.785806	0.427	0.263	1
ZFAND2A	1.20392e-06	0.87054	0.645	0.42	0.0281753		PLPP3	2.93329e-11	-2.35129	0.027	0.097	6.86479e-07		HSPA8	8.1245e-05	0.233249	0.953	0.92	1		UBE2D3	3.60513e-11	0.540985	0.545	0.408	8.43708e-07		OCIAD2	2.83385e-37	-1.17495	0.162	0.319	6.63206e-33		LOC105078692	0.00142894	0.849531	0.256	0.128	1
SDHC	1.21461e-06	-2.00207	0.053	0.239	0.0284255		SET	3.12508e-11	-0.590454	0.4	0.518	7.31362e-07		RPL19	8.39765e-05	-0.291822	0.867	0.885	1		LMOD1	4.12522e-11	2.40591	0.036	0.006	9.65425e-07		LOC105066064	2.97133e-37	-1.0965	0.126	0.276	6.95381e-33		LRP1B	0.00145829	2.25927	0.11	0.037	1
SELENOF	1.24273e-06	-1.14962	0.207	0.463	0.0290837		GMFG	3.13922e-11	-1.10345	0.183	0.287	7.34671e-07		PLCE1	8.465e-05	0.636358	0.176	0.091	1		LOC105067588	4.24671e-11	1.06097	0.188	0.098	9.93857e-07		NPM1	3.61888e-37	-0.973066	0.284	0.449	8.46926e-33		SPTAN1	0.00149885	0.803691	0.354	0.201	1
IER3	1.2909e-06	-1.65177	0.237	0.457	0.030211		EEF1D	3.34072e-11	-1.04093	0.174	0.285	7.81828e-07		HAND2	8.73936e-05	1.31316	0.047	0.011	1		ASXL1	5.06155e-11	0.81692	0.241	0.139	1.18455e-06		LOC105064978	5.42822e-37	-0.933085	0.152	0.309	1.27037e-32		RRP12	0.00151431	1.32565	0.085	0.023	1
ARPC2	1.30804e-06	-0.884126	0.538	0.75	0.030612		PTP4A1	3.45574e-11	0.498564	0.428	0.297	8.08747e-07		RPS12	8.80787e-05	-0.359455	0.766	0.802	1		GAS6	5.82626e-11	-0.547861	0.59	0.662	1.36352e-06		LOC105065045	5.43567e-37	-0.885589	0.23	0.394	1.27211e-32		STMN1	0.00151708	-2.14334	0.085	0.229	1
CFD	1.3305e-06	-5.66172	0.006	0.144	0.0311377		RPL27A	3.67593e-11	-0.442061	0.641	0.738	8.60279e-07		MMUT	8.99368e-05	-1.64928	0.094	0.189	1		DUSP1	5.87124e-11	0.333387	0.917	0.905	1.37405e-06		FAM162A	5.73175e-37	-1.02477	0.157	0.313	1.3414e-32		PHKA1	0.00152155	1.15539	0.122	0.042	1
ZEB2	1.39812e-06	-2.50695	0.059	0.245	0.0327201		PLAAT3	3.76138e-11	-0.981081	0.168	0.278	8.80276e-07		RPL27	9.11031e-05	-0.586232	0.527	0.596	1		NR4A3	5.95481e-11	1.91524	0.061	0.017	1.39361e-06		CD320	5.83718e-37	-1.55459	0.074	0.209	1.36608e-32		MEST	0.00157313	3.53524	0.049	0.009	1
ROGDI	1.40229e-06	-3.24019	0.012	0.16	0.0328177		NECAP2	3.95528e-11	-1.64427	0.048	0.129	9.25655e-07		FBL	9.14443e-05	-1.53044	0.094	0.19	1		PPP1R15B	6.23275e-11	0.62106	0.451	0.32	1.45865e-06		CHCHD2	7.50755e-37	-0.81306	0.237	0.403	1.75699e-32		RPL31	0.00158051	-0.456034	0.695	0.788	1
F5	1.40618e-06	-5.28061	0.006	0.144	0.0329088		RPL35A	3.98502e-11	-0.352159	0.655	0.759	9.32613e-07		UBD	9.16055e-05	-1.33853	0.117	0.219	1		CD34	6.78064e-11	-0.581911	0.51	0.592	1.58687e-06		MICOS13	9.07451e-37	-1.06021	0.097	0.24	2.12371e-32		RPS3	0.00158846	-0.408603	0.793	0.827	1
RPS27A	1.45717e-06	-0.720142	0.728	0.862	0.0341021		MT-KEG60-p09	4.09589e-11	0.512464	0.616	0.486	9.58562e-07		CAVIN1	9.28409e-05	0.386843	0.77	0.669	1		CTR9	7.225e-11	0.829487	0.25	0.149	1.69087e-06		RPL22	9.24224e-37	-0.890325	0.297	0.465	2.16296e-32		GPRC5A	0.00163133	2.07978	0.11	0.036	1
LOC105082379	1.46073e-06	1.25787	0.467	0.239	0.0341854		LOC105064293	4.1326e-11	-0.918007	0.19	0.306	9.67153e-07		ABCG2	9.77764e-05	-2.26613	0.012	0.079	1		LOC105062206	7.78619e-11	1.29641	0.13	0.059	1.8222e-06		LOC105067612	1.10148e-36	-2.16004	0.017	0.116	2.57779e-32		LOC123620054	0.00163968	5.54795	0.012	0	1
RGS10	1.46818e-06	-3.56515	0.03	0.191	0.0343599		PSMB4	4.49998e-11	-1.2078	0.134	0.236	1.05313e-06		SERTAD3	9.78168e-05	0.779854	0.195	0.107	1		LOC105079990	8.59635e-11	-0.868906	0.238	0.358	2.0118e-06		ETFB	1.31056e-36	-0.882511	0.138	0.292	3.06711e-32		LRRTM3	0.00163968	5.60102	0.012	0	1
OLR1	1.48599e-06	-4.69286	0.006	0.144	0.0347767		ADGRG1	5.06067e-11	-2.12472	0.032	0.104	1.18435e-06		LTBP1	0.000101734	0.692407	0.137	0.064	1		HMGCS1	9.18835e-11	1.02337	0.145	0.069	2.15035e-06		SLIT3	1.66087e-36	-0.661962	0.18	0.357	3.88695e-32		NKX6-2	0.00163968	4.18626	0.012	0	1
LGALS9	1.49246e-06	-2.61435	0.012	0.16	0.0349281		LOC105069383	5.6126e-11	-0.934153	0.196	0.307	1.31352e-06		LOC105069975	0.000104398	1.49731	0.055	0.015	1		SSTR2	1.03869e-10	3.03333	0.024	0.003	2.43086e-06		PSMB8	1.66262e-36	-1.39471	0.062	0.192	3.89102e-32		LOC123614901	0.00163968	4.46007	0.012	0	1
LOC105072662	1.49652e-06	1.44113	0.462	0.245	0.0350231		PDIA3	6.66186e-11	-0.580011	0.438	0.543	1.55907e-06		PLBD1	0.000107341	-3.13151	0.008	0.071	1		POLG2	1.05704e-10	0.823756	0.239	0.139	2.4738e-06		LOC105083269	1.67883e-36	-1.28251	0.069	0.2	3.92896e-32		LOC105083173	0.00163968	5.02977	0.012	0	1
CTNNA1	1.5034e-06	-2.06448	0.047	0.229	0.035184		PEBP1	7.16949e-11	-1.01765	0.152	0.258	1.67788e-06		MYO1B	0.000107378	-0.570394	0.629	0.693	1		SLCO2A1	1.06885e-10	-0.412793	0.844	0.828	2.50143e-06		PDE2A	1.91932e-36	-1.4802	0.027	0.134	4.49179e-32		LOC105080835	0.00163968	6.19069	0.012	0	1
LOC105062453	1.60649e-06	-6.20084	0	0.128	0.0375967		TNFSF10	7.28022e-11	-1.26152	0.102	0.199	1.70379e-06		TSC22D1	0.000107824	-0.357651	0.867	0.913	1		MAPKAPK2	1.12034e-10	0.671444	0.372	0.251	2.62194e-06		RBP4	2.82462e-36	-2.39609	0.014	0.109	6.61047e-32		LOC123614919	0.00163968	6.33864	0.012	0	1
MS4A7	1.60649e-06	-6.36998	0	0.128	0.0375967		HNRNPA3	7.73814e-11	-0.70184	0.339	0.445	1.81096e-06		RPL37A	0.000109251	-0.236543	0.754	0.803	1		LOC105077444	1.12788e-10	0.68305	0.593	0.478	2.63958e-06		LOC105076294	3.25762e-36	-0.989345	0.122	0.273	7.62381e-32		SLC26A9	0.00163968	5.02977	0.012	0	1
HK2	1.68139e-06	-2.15848	0.024	0.181	0.0393496		RPS14	8.00967e-11	-0.512598	0.579	0.67	1.8745e-06		RPL29	0.000109394	-0.488858	0.582	0.647	1		LOC105062383	1.15084e-10	-0.475104	0.614	0.677	2.69332e-06		NDUFS8	3.57958e-36	-0.973161	0.136	0.287	8.3773e-32		LOC123613921	0.00163968	4.59503	0.012	0	1
RPS11	1.68762e-06	-0.688289	0.722	0.851	0.0394954		CAVIN2	8.0876e-11	-2.37003	0.028	0.096	1.89274e-06		PAIP2B	0.000112204	1.05145	0.094	0.037	1		LOC105083835	1.42229e-10	-0.250468	0.906	0.93	3.32859e-06		KCNN4	3.63457e-36	1.54162	0.32	0.19	8.50599e-32		LOC105078042	0.00163968	6.14345	0.012	0	1
GRXCR2	1.70544e-06	-2.12473	0.041	0.218	0.0399124		CRY1	8.41866e-11	0.845213	0.202	0.105	1.97022e-06		LAMB1	0.000113037	-1.11632	0.195	0.303	1		TPPP3	1.46889e-10	1.43535	0.048	0.012	3.43765e-06		MYL6	3.68786e-36	-0.671237	0.487	0.636	8.63069e-32		ICOS	0.00163968	5.53022	0.012	0	1
RPS2	1.79681e-06	-0.683371	0.834	0.883	0.0420508		DUT	9.02831e-11	-1.83409	0.045	0.122	2.1129e-06		TRIB2	0.000118313	0.323614	0.508	0.354	1		MCM10	1.47298e-10	1.21117	0.207	0.115	3.44721e-06		CENPS	3.92991e-36	-1.29748	0.034	0.143	9.19718e-32		PDC	0.00163968	5.35682	0.012	0	1
RPL11	1.82621e-06	-0.728167	0.692	0.846	0.0427389		CAV1	9.59378e-11	-2.08218	0.031	0.101	2.24523e-06		ZNF131	0.000119534	0.609815	0.324	0.209	1		LOC105069978	1.5739e-10	1.15375	0.113	0.049	3.68341e-06		LOC105082877	4.11811e-36	-0.77859	0.109	0.26	9.63762e-32		LOC105084115	0.00163968	4.56077	0.012	0	1
TMEM123	2.02142e-06	1.01472	0.533	0.293	0.0473073		LOC105069851	9.70721e-11	4.26832	0.034	0.001	2.27178e-06		PHLDA3	0.000125533	0.719355	0.254	0.153	1		ZNF704	1.63654e-10	-1.02168	0.265	0.377	3.83e-06		SLC1A1	4.90744e-36	2.3481	0.128	0.037	1.14849e-31		SLC6A12	0.00163968	5.16835	0.012	0	1
MACO1	2.03409e-06	2.15297	0.331	0.138	0.0476038		EEF1G	9.74093e-11	-0.565527	0.43	0.541	2.27967e-06		CCN3	0.000129271	0.554752	0.195	0.107	1		ETS2	1.65988e-10	0.581835	0.585	0.466	3.88462e-06		CLIC1	5.61173e-36	-1.07522	0.097	0.239	1.31331e-31		IKZF3	0.00163968	6.66835	0.012	0	1
LOC105081197	2.04436e-06	0.401384	1	0.952	0.0478443		ATP5MC1	1.11201e-10	-1.64318	0.049	0.128	2.60244e-06		LOC105074444	0.000129318	0.512489	0.531	0.396	1		CALD1	1.88622e-10	0.523444	0.716	0.618	4.41432e-06		RPL28	1.0529e-35	-0.786484	0.504	0.649	2.46411e-31		LOC123618970	0.00163968	4.63903	0.012	0	1
RPL6	2.14271e-06	-0.718398	0.746	0.872	0.0501458		RPL32	1.15594e-10	-0.412938	0.711	0.801	2.70524e-06		DAPK3	0.000132166	0.711266	0.223	0.128	1		TAP2	1.94974e-10	-0.782826	0.415	0.501	4.56298e-06		PSMA5	1.21608e-35	-0.944064	0.108	0.251	2.84599e-31		LOC123618579	0.00163968	4.56077	0.012	0	1
ATP5F1C	2.14928e-06	-1.36429	0.112	0.335	0.0502997		RPL18A	1.16399e-10	-0.636068	0.448	0.548	2.72407e-06		CDR2	0.00013217	0.849869	0.133	0.063	1		LOC105070507	2.17144e-10	-0.466453	0.555	0.643	5.08182e-06		ATP5F1B	1.35704e-35	-0.739373	0.404	0.554	3.17588e-31		SMIM18	0.00163968	4.56077	0.012	0	1
LOC123616022	2.20993e-06	-3.38446	0.03	0.186	0.051719		JCHAIN	1.24641e-10	-0.963045	0.164	0.271	2.91698e-06		SLC39A6	0.000133148	0.583035	0.215	0.12	1		LOC123618002	3.0625e-10	1.40393	0.091	0.036	7.16716e-06		NDUFB10	1.51535e-35	-1.03807	0.091	0.226	3.54638e-31		LOC105071679	0.00163968	4.56077	0.012	0	1
LOC105073428	2.22502e-06	-3.27914	0.012	0.154	0.0520722		UBD	1.26813e-10	-0.661947	0.548	0.632	2.96781e-06		TNFRSF11B	0.000136402	3.21622	0.02	0.002	1		S1PR1	3.30585e-10	-0.392756	0.682	0.725	7.73667e-06		CLDN7	1.94039e-35	-1.44176	0.128	0.268	4.5411e-31		LOC123617141	0.00163968	5.8873	0.012	0	1
BTG1	2.23873e-06	0.610879	0.911	0.803	0.052393		SLCO2A1	1.2836e-10	-2.01795	0.03	0.099	3.004e-06		MYADM	0.000137393	0.509648	0.512	0.385	1		KLF6	3.41877e-10	0.404892	0.649	0.531	8.00095e-06		SULT1B1	2.17517e-35	-2.06285	0.018	0.115	5.09055e-31		LOC123618462	0.00163968	6.10182	0.012	0	1
TRA2B	2.32003e-06	0.973334	0.592	0.378	0.0542957		S100A16	1.28943e-10	-2.11876	0.028	0.095	3.01765e-06		GREM2	0.000138649	1.65266	0.02	0.002	1		DAAM2	3.74315e-10	1.64867	0.042	0.01	8.76009e-06		ATP5ME	2.39891e-35	-0.775632	0.217	0.382	5.61416e-31		LOC123619108	0.00163968	7.21959	0.012	0	1
PLBD2	2.33679e-06	-4.77538	0.006	0.138	0.0546878		LOC105082993	1.29815e-10	-1.42105	0.071	0.159	3.03807e-06		IL22	0.000139587	6.36869	0.012	0	1		LOC123618680	3.78882e-10	0.486073	0.579	0.441	8.86698e-06		CMBL	2.5538e-35	-0.908904	0.121	0.271	5.97666e-31		LOC123617749	0.00163968	5.60102	0.012	0	1
OSM	2.36267e-06	-5.42456	0.006	0.138	0.0552936		SLC9A3R2	1.33376e-10	-2.54494	0.01	0.064	3.12139e-06		PAH	0.000139587	4.86755	0.012	0	1		FABP3	3.85967e-10	-1.74624	0.047	0.132	9.0328e-06		VAMP8	2.62694e-35	-0.908968	0.197	0.362	6.14782e-31		LOC123616067	0.00163968	5.91016	0.012	0	1
VAMP8	2.39055e-06	-1.29104	0.231	0.463	0.055946		SYTL3	1.36592e-10	-1.33969	0.09	0.183	3.19666e-06		PDX1	0.000139587	5.86551	0.012	0	1		TCF21	4.00242e-10	1.70703	0.029	0.004	9.36688e-06		MDH2	2.68665e-35	-1.01043	0.142	0.292	6.28757e-31		KIF12	0.00163968	6.62527	0.012	0	1
TMBIM4	2.4415e-06	-1.76206	0.112	0.319	0.0571385		KRT8	1.48309e-10	-1.94754	0.033	0.103	3.47088e-06		PNMA8A	0.000139587	5.23214	0.012	0	1		TSC22D1	4.0576e-10	-0.266886	0.897	0.937	9.49601e-06		DARS2	2.7237e-35	-1.08796	0.026	0.129	6.37428e-31		NTMT2	0.00163968	4.56077	0.012	0	1
ENTPD1	2.45756e-06	-2.4019	0.03	0.191	0.0575143		TMEM59	1.50119e-10	-0.965289	0.142	0.248	3.51324e-06		CUNH10orf71	0.000139587	5.84746	0.012	0	1		GSK3B	4.19587e-10	1.20576	0.287	0.188	9.81958e-06		LOC105082435	3.07768e-35	-1.1349	0.092	0.229	7.20269e-31		NPFF	0.00163968	5.63642	0.012	0	1
LOC105075644	2.49303e-06	-1.82618	0.012	0.154	0.0583444		PGK1	1.53371e-10	-0.877538	0.19	0.302	3.58935e-06		LOC123612609	0.000139587	5.76374	0.012	0	1		REM1	4.50621e-10	0.450963	0.024	0.003	1.05459e-05		AK2	3.66508e-35	-1.02548	0.137	0.286	8.57739e-31		LOC123617411	0.00163968	6.59721	0.012	0	1
DNAAF2	2.50784e-06	0.969205	0.343	0.128	0.0586909		HNRNPR	1.57928e-10	-0.821613	0.198	0.307	3.69598e-06		SLC45A1	0.000139587	5.49264	0.012	0	1		PPM1D	4.70005e-10	0.726446	0.203	0.112	1.09995e-05		MRPL55	4.25763e-35	-1.11518	0.099	0.239	9.96413e-31		KCTD19	0.00163968	6.61316	0.012	0	1
ENPP2	2.72526e-06	-3.73301	0.006	0.138	0.0637792		RPL28	1.60821e-10	-0.412028	0.555	0.671	3.7637e-06		FLNA	0.000145316	0.41362	0.676	0.555	1		LOC105061982	4.88063e-10	-0.575797	0.446	0.543	1.14221e-05		EIF2S3	4.80648e-35	-1.13338	0.101	0.24	1.12486e-30		LOC105080676	0.00163968	5.03761	0.012	0	1
OAS1	2.73562e-06	-6.59436	0	0.122	0.0640218		RNF181	1.63468e-10	-1.2343	0.108	0.203	3.82564e-06		B4GALT5	0.00014533	1.04648	0.121	0.056	1		GMNN	5.54058e-10	1.2132	0.186	0.102	1.29666e-05		HNMT	5.02299e-35	-2.01641	0.023	0.123	1.17553e-30		LOC123617227	0.00163968	6.10182	0.012	0	1
FCHO2	2.75622e-06	-3.08655	0.03	0.186	0.0645037		LOC105074117	1.73409e-10	-0.544747	0.485	0.576	4.0583e-06		SLC2A3	0.000148414	0.28533	0.523	0.373	1		PICALM	5.73658e-10	0.547956	0.552	0.42	1.34253e-05		LOC105065896	6.52855e-35	-1.22484	0.053	0.172	1.52788e-30		PIK3CG	0.00163968	5.61629	0.012	0	1
ENO1	2.8906e-06	-1.0594	0.308	0.537	0.0676488		LOC105064223	1.76615e-10	-1.32076	0.078	0.166	4.13332e-06		SLC25A6	0.000148752	0.376039	0.84	0.751	1		SGK1	5.87091e-10	0.700264	0.508	0.395	1.37397e-05		PDHB	6.59706e-35	-0.940762	0.123	0.268	1.54391e-30		LOC123618419	0.00163968	6.31273	0.012	0	1
BANK1	3.08801e-06	0.748933	0.639	0.426	0.0722688		EIF3D	1.8116e-10	-1.2962	0.077	0.164	4.2397e-06		ASPN	0.000151959	-2.84097	0.02	0.088	1		LOC105061969	5.87712e-10	0.827848	0.21	0.12	1.37542e-05		TRPV5	8.92674e-35	-3.04009	0.013	0.104	2.08912e-30		NEK10	0.00163968	4.46007	0.012	0	1
LOC105082175	3.21658e-06	-1.53635	0.195	0.41	0.0752777		S100A4	1.85268e-10	-0.945774	0.16	0.267	4.33583e-06		KRT8	0.000153282	-1.48586	0.027	0.101	1		DDIT4	6.00992e-10	0.595725	0.678	0.59	1.4065e-05		NDUFS3	1.2423e-34	-0.740108	0.176	0.337	2.90735e-30		SGPP2	0.00163968	6.10182	0.012	0	1
DAGLB	3.26154e-06	-4.00621	0.018	0.16	0.0763299		MRFAP1	2.0516e-10	-0.758336	0.228	0.345	4.80135e-06		TIMP3	0.000154373	-0.365341	0.867	0.861	1		APLP2	6.05993e-10	-0.515885	0.566	0.629	1.41821e-05		RILPL2	1.29083e-34	-1.09759	0.026	0.127	3.02092e-30		LOC123614336	0.00163968	5.52857	0.012	0	1
LOC105065688	3.33342e-06	-1.57246	0.089	0.287	0.078012		CA4	2.31388e-10	-4.32505	0.002	0.047	5.41518e-06		CHAC1	0.00015497	0.960043	0.078	0.028	1		TCF4	6.4731e-10	-0.341487	0.744	0.783	1.5149e-05		LOC105074628	1.50791e-34	-0.799519	0.321	0.486	3.52897e-30		ZP1	0.00163968	4.59503	0.012	0	1
LOC105074337	3.37796e-06	-1.44689	0.095	0.298	0.0790543		HERPUD1	2.35842e-10	0.335935	0.6	0.442	5.51941e-06		RPL26L1	0.000160442	1.03601	0.059	0.018	1		SULF2	6.54962e-10	0.491731	0.411	0.284	1.53281e-05		LOC105081147	1.77102e-34	-1.28524	0.085	0.215	4.14472e-30		FOXL3	0.00163968	5.17453	0.012	0	1
HNRNPU	3.4029e-06	0.949666	0.609	0.42	0.0796381		SUCLG1	2.37914e-10	-1.12444	0.096	0.191	5.5679e-06		RPS5	0.000160612	-0.423124	0.789	0.8	1		LOC105075643	6.62372e-10	-0.2964	0.772	0.831	1.55015e-05		LOC105070722	2.05109e-34	-0.949432	0.309	0.462	4.80016e-30		CYSLTR1	0.00163968	5.46635	0.012	0	1
LOC105062250	3.43319e-06	-2.32353	0.041	0.207	0.0803468		LOC105065507	2.60069e-10	-0.758714	0.26	0.37	6.08639e-06		ATG13	0.000161421	1.65844	0.078	0.029	1		CD59	6.77319e-10	-0.305798	0.817	0.857	1.58513e-05		MRPL37	2.09186e-34	-1.36334	0.063	0.186	4.89559e-30		NLRC3	0.00163968	4.93557	0.012	0	1
ACTR2	3.44363e-06	-1.12867	0.355	0.574	0.0805912		ATP5F1A	2.60204e-10	-0.877487	0.192	0.3	6.08955e-06		LOC123616651	0.000164393	0.630539	0.398	0.281	1		LOC105066019	8.36896e-10	-0.546296	0.478	0.576	1.95859e-05		GPI	2.20401e-34	-0.826173	0.176	0.335	5.15804e-30		NEURL1	0.00163968	5.53022	0.012	0	1
ABLIM1	3.53873e-06	1.90977	0.254	0.074	0.082817		RPS15A	2.65406e-10	-0.427006	0.603	0.699	6.2113e-06		PBXIP1	0.000168204	0.447753	0.363	0.24	1		VCL	8.4393e-10	0.846561	0.383	0.277	1.97505e-05		SCD	2.4693e-34	-0.921144	0.067	0.195	5.7789e-30		LOC123613999	0.00163968	5.35682	0.012	0	1
PXDC1	3.60868e-06	2.2565	0.29	0.106	0.084454		ATP5F1D	2.65866e-10	-1.61265	0.033	0.103	6.22207e-06		RPS9	0.00016896	-0.414722	0.664	0.721	1		PLAT	8.54091e-10	-0.484667	0.599	0.652	1.99883e-05		DYNLL1	2.5567e-34	-0.766183	0.184	0.35	5.98344e-30		IL2RA	0.00163968	6.31273	0.012	0	1
SLC16A10	3.63857e-06	2.54004	0.207	0.048	0.0851535		LOC105070335	2.69213e-10	-0.991667	0.203	0.306	6.30039e-06		GZF1	0.000175316	0.750972	0.188	0.103	1		RASGEF1B	8.63146e-10	1.52364	0.076	0.027	2.02002e-05		LOC105080567	2.76193e-34	-1.12259	0.126	0.268	6.46374e-30		LOC105073917	0.00163968	4.56077	0.012	0	1
HEXB	3.65467e-06	-1.44727	0.112	0.314	0.0855302		CD9	2.69254e-10	-1.61705	0.048	0.124	6.30135e-06		MARS1	0.000177075	1.35097	0.098	0.041	1		COQ10B	8.98577e-10	0.64298	0.336	0.224	2.10294e-05		TP53I3	3.32033e-34	-1.70315	0.039	0.148	7.77057e-30		SASH3	0.00163968	4.69432	0.012	0	1
ATP6V0C	3.68869e-06	-1.14289	0.219	0.452	0.0863263		APOD	2.77851e-10	-1.51317	0.047	0.124	6.50254e-06		CACNA1C	0.000178039	0.860206	0.113	0.05	1		ADAMTSL3	9.19804e-10	2.2528	0.039	0.009	2.15262e-05		AMOTL1	3.40893e-34	1.20753	0.266	0.134	7.97791e-30		LOC123616190	0.00163968	4.95923	0.012	0	1
KDM6B	3.94508e-06	1.4854	0.391	0.181	0.0923267		GZMA	2.99189e-10	-0.996228	0.181	0.285	7.00191e-06		PTP4A1	0.000182691	0.482825	0.434	0.306	1		LMNA	9.36301e-10	0.638804	0.487	0.366	2.19123e-05		MRPL9	3.50484e-34	-1.24202	0.086	0.218	8.20238e-30		LOC105070500	0.00163968	4.56077	0.012	0	1
LOC105080431	4.09362e-06	-5.91294	0.006	0.133	0.095803		PRDX3	3.09371e-10	-1.15523	0.115	0.21	7.2402e-06		AZIN1	0.000183271	0.414816	0.543	0.404	1		ADRA2B	9.4944e-10	-1.38695	0.142	0.24	2.22198e-05		PRDX3	3.82241e-34	-0.682481	0.242	0.408	8.94559e-30		LOC105075495	0.00163968	5.25486	0.012	0	1
COTL1	4.22404e-06	-1.41863	0.207	0.431	0.0988552		WWTR1	3.17115e-10	-1.98088	0.029	0.095	7.42145e-06		COL4A1	0.000189402	-0.503151	0.676	0.749	1		FAM83D	9.90809e-10	2.02986	0.05	0.014	2.31879e-05		IHH	5.0685e-34	-1.28943	0.034	0.141	1.18618e-29		ORC1	0.00163968	5.86742	0.012	0	1
LOC105083513	4.25689e-06	-3.18804	0.018	0.16	0.0996241		NLRC5	3.33917e-10	-0.952386	0.15	0.255	7.81466e-06		LRRC49	0.000190414	3.99757	0.016	0.001	1		LOC123616749	1.00105e-09	0.706795	0.156	0.079	2.34276e-05		RPL32	6.45749e-34	-0.760766	0.602	0.724	1.51125e-29		LOC123612622	0.00163968	4.23434	0.012	0	1
RAMP2	4.26267e-06	-1.82767	0.112	0.314	0.0997594		CALCOCO2	3.46528e-10	-1.32993	0.111	0.205	8.10979e-06		TMIGD3	0.000190414	3.57974	0.016	0.001	1		VAMP5	1.07072e-09	-0.598595	0.44	0.53	2.5058e-05		CDCA7	7.07171e-34	-1.4705	0.015	0.106	1.65499e-29		LOC105070458	0.00163968	5.52857	0.012	0	1
JAM2	4.30459e-06	-2.12642	0.024	0.176	0.10074		TLN1	3.51568e-10	-0.789535	0.204	0.314	8.22775e-06		CLEC3B	0.000190775	-1.09616	0.062	0.15	1		CYSLTR2	1.09221e-09	-1.26803	0.089	0.184	2.55609e-05		RPS27L	7.6978e-34	-1.09134	0.151	0.302	1.80152e-29		LOC123617545	0.00163968	5.95872	0.012	0	1
NDUFAB1	4.33062e-06	-1.53686	0.047	0.218	0.10135		LCK	3.58147e-10	-1.04075	0.168	0.269	8.38171e-06		LOC105079611	0.00019162	2.55026	0.016	0.001	1		JDP2	1.13327e-09	0.887596	0.239	0.146	2.65218e-05		MICOS10	8.25795e-34	-0.880912	0.156	0.305	1.93261e-29		FREM3	0.00163968	5.53064	0.012	0	1
ASRGL1	4.33965e-06	-2.25213	0.03	0.186	0.101561		NOP53	3.95173e-10	-0.900523	0.23	0.334	9.24824e-06		LOC105064569	0.000195364	1.11788	0.141	0.07	1		CPE	1.15174e-09	1.04256	0.082	0.031	2.69541e-05		NUDT8	8.30223e-34	-1.22819	0.052	0.166	1.94297e-29		POU1F1	0.00163968	4.56077	0.012	0	1
QKI	4.5951e-06	-1.51648	0.16	0.388	0.107539		ANXA2	4.06314e-10	-0.717676	0.266	0.379	9.50896e-06		KLRG2	0.000197955	1.35473	0.039	0.009	1		SLC25A6	1.28839e-09	0.295176	0.821	0.752	3.01523e-05		NOP53	8.77769e-34	-0.89013	0.175	0.333	2.05424e-29		TIMELESS	0.00163968	4.68287	0.012	0	1
PFDN1	4.63781e-06	-1.71813	0.036	0.197	0.108539		STK10	4.3195e-10	-1.23938	0.103	0.196	1.01089e-05		LOC105073872	0.000199436	-0.702947	0.426	0.51	1		PRSS35	1.31447e-09	1.65103	0.03	0.005	3.07625e-05		CXCL17	8.87903e-34	-1.20349	0.149	0.292	2.07796e-29		LOC105071209	0.00163968	4.92272	0.012	0	1
AOC1	4.64884e-06	-6.57218	0	0.117	0.108797		CAPZA2	4.65311e-10	-1.60666	0.066	0.147	1.08897e-05		LOC105069772	0.000203537	1.68097	0.039	0.009	1		GNAS	1.33214e-09	-0.277238	0.859	0.901	3.1176e-05		LOC105069383	9.01909e-34	-0.840327	0.19	0.349	2.11074e-29		MOGAT1	0.00163968	5.17453	0.012	0	1
ZBTB10	4.69815e-06	1.7378	0.254	0.08	0.109951		ADAMDEC1	5.19445e-10	-3.16294	0.007	0.057	1.21566e-05		ERAP1	0.000208224	-1.75312	0.055	0.137	1		LOC105082583	1.43399e-09	-0.333229	0.772	0.823	3.35596e-05		SUOX	1.10582e-33	-1.12557	0.079	0.208	2.58795e-29		LOC123618047	0.00163968	4.69432	0.012	0	1
CD320	4.71505e-06	-2.84886	0.024	0.17	0.110346		RHEX	5.52059e-10	0.814059	0.14	0.063	1.29198e-05		EGFLAM	0.000208499	-0.639696	0.438	0.514	1		ANO1	1.58278e-09	1.738	0.051	0.015	3.70418e-05		IDH2	1.15267e-33	-0.342796	0.124	0.275	2.6976e-29		CCK	0.00163968	4.23434	0.012	0	1
LITAF	4.87301e-06	-1.48427	0.095	0.298	0.114043		NKG7	5.90379e-10	-1.60134	0.081	0.165	1.38166e-05		HOXB5	0.00021233	1.14056	0.094	0.039	1		FAM117B	1.81944e-09	0.945307	0.186	0.104	4.25804e-05		CISD3	1.19372e-33	-1.19103	0.09	0.223	2.79366e-29		CUNH15orf39	0.00163968	4.44491	0.012	0	1
VAPA	5.12361e-06	-0.939473	0.219	0.463	0.119908		LOC123612275	6.02119e-10	1.24548	0.116	0.047	1.40914e-05		DOC2B	0.000214332	1.61418	0.035	0.007	1		CD7	1.82376e-09	1.31092	0.048	0.013	4.26814e-05		RFTN2	1.55526e-33	-1.03238	0.022	0.118	3.63977e-29		DNALI1	0.00163968	5.02977	0.012	0	1
POU2AF1	5.38677e-06	1.52138	0.325	0.122	0.126067		EIF3G	6.0586e-10	-1.20107	0.118	0.211	1.41789e-05		RAP1B	0.00021947	0.432315	0.406	0.276	1		LAMC3	1.84575e-09	3.17015	0.021	0.002	4.31961e-05		LOC105082175	1.61071e-33	-1.05891	0.179	0.331	3.76954e-29		HHLA2	0.00163968	4.82587	0.012	0	1
NAAA	5.88472e-06	-2.43157	0.03	0.181	0.13772		PPP1CA	6.09887e-10	-1.75336	0.041	0.113	1.42732e-05		RACK1	0.00021959	-0.386204	0.727	0.767	1		LOC105071412	1.86326e-09	-0.398587	0.764	0.807	4.3606e-05		PFDN5	2.06977e-33	-0.976544	0.116	0.259	4.84387e-29		IQSEC3	0.00163968	4.44491	0.012	0	1
SOD2	5.90121e-06	-2.58525	0.213	0.399	0.138106		TIA1	6.14798e-10	-1.0746	0.166	0.265	1.43881e-05		RPLP0	0.000222356	-0.321307	0.754	0.799	1		PPP1R12A	1.87708e-09	0.619812	0.427	0.307	4.39293e-05		SDHB	2.19529e-33	-0.850203	0.177	0.328	5.13763e-29		LOC123614549	0.00163968	6.10182	0.012	0	1
HCK	6.27402e-06	-5.2295	0.006	0.128	0.146831		LOC123615030	6.47973e-10	-4.80333	0.002	0.045	1.51645e-05		RPL12	0.000230944	-0.456144	0.68	0.73	1		GPBP1	1.88418e-09	0.47758	0.467	0.338	4.40954e-05		HOMER1	2.28423e-33	2.67141	0.169	0.067	5.34578e-29		DCDC2C	0.00163968	5.10338	0.012	0	1
IFI35	6.32227e-06	-2.34087	0.03	0.181	0.14796		GNAI2	6.69165e-10	-1.45815	0.065	0.145	1.56605e-05		RPS29	0.000232193	-0.358476	0.691	0.758	1		ALDOC	1.89686e-09	-1.0907	0.182	0.284	4.43922e-05		LOC105076242	2.48427e-33	-0.923744	0.084	0.215	5.81393e-29		LOC123619012	0.00163968	6.26644	0.012	0	1
PDCD6	6.3693e-06	-3.27581	0.018	0.154	0.149061		FYN	6.83054e-10	-0.622775	0.176	0.287	1.59855e-05		EVI5	0.000232626	0.766467	0.203	0.117	1		GIT2	1.91716e-09	-0.840959	0.31	0.414	4.48673e-05		ABRACL	2.65917e-33	-0.93333	0.085	0.217	6.22325e-29		CCDC89	0.00163968	4.44491	0.012	0	1
LOC105064239	6.38385e-06	-1.16361	0.183	0.404	0.149401		HNRNPD	6.87327e-10	-0.564871	0.338	0.447	1.60855e-05		CCDC107	0.000234874	0.60067	0.199	0.112	1		STIP1	1.99728e-09	0.525543	0.472	0.341	4.67422e-05		BANF1	2.87184e-33	-1.08961	0.165	0.311	6.72096e-29		NFAM1	0.00163968	5.35682	0.012	0	1
LY96	6.4352e-06	-1.68762	0.101	0.293	0.150603		WFDC2	6.87831e-10	-1.58183	0.055	0.133	1.60973e-05		RPS19	0.000239585	-0.203169	0.844	0.863	1		SLC12A2	2.04378e-09	0.749548	0.339	0.23	4.78306e-05		NDUFA6	3.03923e-33	-0.81314	0.143	0.29	7.11272e-29		LOC123620042	0.00163968	4.91225	0.012	0	1
KDM7A	6.78199e-06	-2.02545	0.036	0.191	0.158719		RGL2	6.93785e-10	-1.50099	0.057	0.136	1.62366e-05		LOC105079568	0.000240317	0.236585	0.223	0.127	1		BPGM	2.12857e-09	1.42198	0.095	0.04	4.9815e-05		SLC25A3	3.33955e-33	-0.702017	0.319	0.481	7.81554e-29		AMER2	0.00163968	5.53064	0.012	0	1
ATP6V1C1	6.83382e-06	-2.49037	0.065	0.234	0.159932		GMCL1	7.2321e-10	1.13871	0.152	0.073	1.69253e-05		LOC105074049	0.000257358	0.619602	0.301	0.197	1		LOC105063165	2.16231e-09	1.09976	0.077	0.029	5.06047e-05		ACOT6	3.5625e-33	-1.51148	0.031	0.134	8.33731e-29		LOC123617537	0.00163968	6.16026	0.012	0	1
HIPK2	6.84782e-06	-4.86811	0.006	0.128	0.16026		PAPOLA	7.79088e-10	-0.764573	0.175	0.282	1.8233e-05		SDHAF1	0.000258285	1.57735	0.062	0.021	1		STK38L	2.18921e-09	0.815701	0.371	0.261	5.12341e-05		TIMM8B	3.62561e-33	-0.943854	0.054	0.171	8.48503e-29		LOC123615804	0.00163968	4.69432	0.012	0	1
[truncated: 12,568 more rows]

## Sheet: Table S8
Table S8. GO enrichment analysis of differentially expressed genes in C3 and GS structured cells.
B cell							T cell							SMCs							Endothelial cells							Chief cells							Fibroblasts
[truncated: 1,630 more rows]

## Sheet: Table S9
Table S9. List of species-biased genes in hepatocytes.
[truncated: 359 more rows]

[truncated: 2 more sheets: Table S10, Table S11]
